# Supplementary material for: Whole Genome Sequencing of Spontaneously Occurring Rat Natural Killer Large Granular Lymphocyte Leukemia Identifies JAK1 Somatic Activating Mutation
Source: Cancers (Basel). 2020 Jan 3;12(1):126. doi: 10.3390/cancers12010126 (PMC7017127; doi:10.3390/cancers12010126)
Supplement: Supplementary file 1 [file cancers-12-00126-s001.zip]

Archive with 4 entries (3 files):
- cancers-656994-english-supplementary/
- cancers-656994-english-supplementary/cancers-656994-english-supplementary-.docx
- cancers-656994-english-supplementary/cancers-656994-english-supplementary.docx
- cancers-656994-english-supplementary/cancers-656994-english-supplementary.xlsx
