# Supplementary material for: Whole Genome Sequencing of Spontaneously Occurring Rat Natural Killer Large Granular Lymphocyte Leukemia Identifies JAK1 Somatic Activating Mutation
Source: Cancers (Basel). 2020 Jan 3;12(1):126. doi: 10.3390/cancers12010126 (PMC7017127; doi:10.3390/cancers12010126)
Supplement: Supplementary file 1 [file cancers-12-00126-s001.zip › cancers-656994-english-supplementary/cancers-656994-english-supplementary.xlsx]

## Sheet: Table S2
CHROM	POS	ID	REF	ALT	QUAL	GEN[RNK].GT	GEN[RNK].GL	GEN[F344].GT	GEN[F344].GL	HermsenAF	ANN[*].ALLELE	ANN[*].EFFECT	ANN[*].IMPACT	ANN[*].GENE	ANN[*].GENEID	ANN[*].BIOTYPE	ANN[*].RANK	ANN[*].HGVS_P	ANN[*].AA_LEN	LOF[*].GENE	LOF[*].NUMTR	LOF[*].PERC	NMD[*].GENE	NMD[*].NUMTR	NMD[*].PERC
chr1	36146	.	A	C	47.5759	0/1	-8.83499,0,-107.235	0/0	0,-4.2871,-66.139	.	C	intergenic_region	MODIFIER	CHR_START-Vom2r3	CHR_START-ENSRNOG00000046319	.	-1	.	-1	.	.	.	.	.	.
chr1	41718	.	TATGT	GATGA	45.3754	0/1	-8.14606,0,-143.377	0/0	0,-13.9312,-133.127	.	GATGA	intergenic_region	MODIFIER	CHR_START-Vom2r3	CHR_START-ENSRNOG00000046319	.	-1	.	-1	.	.	.	.	.	.
chr1	41731	.	C	G	29.0111	0/1	-6.67695,0,-150.132	0/0	0,-12.6921,-124.915	.	G	intergenic_region	MODIFIER	CHR_START-Vom2r3	CHR_START-ENSRNOG00000046319	.	-1	.	-1	.	.	.	.	.	.
chr1	43380	.	C	G	17.3216	0/1	-8.13718,0,-111.177	0/0	0,-10.235,-104.245	.	G	intergenic_region	MODIFIER	CHR_START-Vom2r3	CHR_START-ENSRNOG00000046319	.	-1	.	-1	.	.	.	.	.	.
chr1	43461	.	G	A	54.1478	0/1	-11.086,0,-137.222	0/0	0,-7.82678,-70.3195	.	A	intergenic_region	MODIFIER	CHR_START-Vom2r3	CHR_START-ENSRNOG00000046319	.	-1	.	-1	.	.	.	.	.	.
chr1	43477	.	CGT	TGG	19.657	0/1	-6.37529,0,-132.616	0/0	0,-7.82678,-73.7434	.	TGG	intergenic_region	MODIFIER	CHR_START-Vom2r3	CHR_START-ENSRNOG00000046319	.	-1	.	-1	.	.	.	.	.	.
chr1	43492	.	G	A	37.9458	0/1	-12.4123,0,-121.049	0/0	0,-7.52575,-71.8897	.	A	intergenic_region	MODIFIER	CHR_START-Vom2r3	CHR_START-ENSRNOG00000046319	.	-1	.	-1	.	.	.	.	.	.
chr1	47823	.	GATCT	CTTCA	23.9438	0/1	-5.54295,0,-1.97356	0/0	0,-5.11751,-47.5795	.	CTTCA	intergenic_region	MODIFIER	CHR_START-Vom2r3	CHR_START-ENSRNOG00000046319	.	-1	.	-1	.	.	.	.	.	.
chr1	50545	.	GAT	AAC	6.41597	0/1	-5.87841,0,-99.1062	0/0	0,-5.57599,-35.7002	.	AAC	intergenic_region	MODIFIER	CHR_START-Vom2r3	CHR_START-ENSRNOG00000046319	.	-1	.	-1	.	.	.	.	.	.
chr1	50591	.	A	G	31.5153	0/1	-7.95142,0,-58.2738	0/0	0,-4.51545,-40.6006	.	G	intergenic_region	MODIFIER	CHR_START-Vom2r3	CHR_START-ENSRNOG00000046319	.	-1	.	-1	.	.	.	.	.	.
chr1	50620	.	C	A	6.05204	0/1	-4.42611,0,-70.7376	0/0	0,-7.22472,-50.7167	.	A	intergenic_region	MODIFIER	CHR_START-Vom2r3	CHR_START-ENSRNOG00000046319	.	-1	.	-1	.	.	.	.	.	.
chr1	50637	.	G	C	12.0822	0/1	-4.46867,0,-70.6395	0/0	0,-6.62266,-47.1884	.	C	intergenic_region	MODIFIER	CHR_START-Vom2r3	CHR_START-ENSRNOG00000046319	.	-1	.	-1	.	.	.	.	.	.
chr1	50645	.	T	C	7.79566	0/1	-5.22489,0,-71.2639	0/0	0,-6.92369,-43.4261	.	C	intergenic_region	MODIFIER	CHR_START-Vom2r3	CHR_START-ENSRNOG00000046319	.	-1	.	-1	.	.	.	.	.	.
chr1	50653	.	T	A	61.4347	0/1	-11.3178,0,-61.4142	0/0	0,-7.2522,-50.7002	.	A	intergenic_region	MODIFIER	CHR_START-Vom2r3	CHR_START-ENSRNOG00000046319	.	-1	.	-1	.	.	.	.	.	.
chr1	53506	.	G	C	24.7148	0/1	-8.58883,0,-156.404	0/0	0,-18.49,-177.951	.	C	intergenic_region	MODIFIER	CHR_START-Vom2r3	CHR_START-ENSRNOG00000046319	.	-1	.	-1	.	.	.	.	.	.
chr1	53544	.	A	T	57.5435	0/1	-14.7637,0,-154.659	0/0	0,-26.043,-177.339	.	T	intergenic_region	MODIFIER	CHR_START-Vom2r3	CHR_START-ENSRNOG00000046319	.	-1	.	-1	.	.	.	.	.	.
chr1	53569	.	G	A	144.081	0/1	-19.8375,0,-171.201	0/0	0,-24.4396,-167.241	.	A	intergenic_region	MODIFIER	CHR_START-Vom2r3	CHR_START-ENSRNOG00000046319	.	-1	.	-1	.	.	.	.	.	.
chr1	53607	.	C	T	457.037	0/1	-52.2481,0,-165.171	0/0	0,-17.4684,-135.112	.	T	intergenic_region	MODIFIER	CHR_START-Vom2r3	CHR_START-ENSRNOG00000046319	.	-1	.	-1	.	.	.	.	.	.
chr1	53633	.	CC	TA	435.864	0/1	-53.4691,0,-112.506	0/0	0,-17.3482,-143.906	.	TA	intergenic_region	MODIFIER	CHR_START-Vom2r3	CHR_START-ENSRNOG00000046319	.	-1	.	-1	.	.	.	.	.	.
chr1	54950	.	T	C	26.4107	0/1	-7.39528,0,-156.855	0/0	0,-12.9011,-160.773	.	C	intergenic_region	MODIFIER	CHR_START-Vom2r3	CHR_START-ENSRNOG00000046319	.	-1	.	-1	.	.	.	.	.	.
chr1	58395	.	CTGT	TTGA	21.1861	0/1	-5.56929,0,-29.2822	0/0	0,-14.8404,-105.895	.	TTGA	intergenic_region	MODIFIER	CHR_START-Vom2r3	CHR_START-ENSRNOG00000046319	.	-1	.	-1	.	.	.	.	.	.
chr1	58619	.	T	C	128.912	0/1	-21.2661,0,-76.0625	0/0	0,-15.9546,-117.117	.	C	intergenic_region	MODIFIER	CHR_START-Vom2r3	CHR_START-ENSRNOG00000046319	.	-1	.	-1	.	.	.	.	.	.
chr1	58996	.	C	A	195.16	0/1	-26.0982,0,-105.927	0/0	0,-5.83208,-132.171	.	A	intergenic_region	MODIFIER	CHR_START-Vom2r3	CHR_START-ENSRNOG00000046319	.	-1	.	-1	.	.	.	.	.	.
chr1	59682	.	C	A	15.2396	0/1	-19.5591,0,-65.1393	0/0	0,-25.3154,-196.283	.	A	intergenic_region	MODIFIER	CHR_START-Vom2r3	CHR_START-ENSRNOG00000046319	.	-1	.	-1	.	.	.	.	.	.
chr1	62609	.	G	A	27.0469	1/1	-5.50985,-0.60206,0	0/0	0,-3.61236,-27.479	.	A	intergenic_region	MODIFIER	CHR_START-Vom2r3	CHR_START-ENSRNOG00000046319	.	-1	.	-1	.	.	.	.	.	.
chr1	62701	.	A	T	36.357	0/1	-6.78856,0,-14.1289	0/0	0,-4.51545,-41.151	.	T	intergenic_region	MODIFIER	CHR_START-Vom2r3	CHR_START-ENSRNOG00000046319	.	-1	.	-1	.	.	.	.	.	.
chr1	62956	.	T	C	22.3844	0/1	-6.0421,0,-20.2777	0/0	0,-4.51545,-32.6426	.	C	intergenic_region	MODIFIER	CHR_START-Vom2r3	CHR_START-ENSRNOG00000046319	.	-1	.	-1	.	.	.	.	.	.
chr1	86566	.	GAAAAAAAAAAT	GAAAAAAAAAT	131.43	0/1	-17.0878,0,-22.0854	0/0	0,-11.4391,-64.2824	.	GAAAAAAAAAT	intergenic_region	MODIFIER	CHR_START-Vom2r3	CHR_START-ENSRNOG00000046319	.	-1	.	-1	.	.	.	.	.	.
chr1	86811	.	GCTTAC	GC,GCTTGC	75.8316	0/2	-14.6692,-21.5929,-80.8189,0,-59.3524,-55.138	0/0	0,-7.47992,-65.2799,-8.42884,-66.484,-67.3844	.	GC	intergenic_region	MODIFIER	CHR_START-Vom2r3	CHR_START-ENSRNOG00000046319	.	-1	.	-1	.	.	.	.	.	.
chr1	86811	.	GCTTAC	GC,GCTTGC	75.8316	0/2	-14.6692,-21.5929,-80.8189,0,-59.3524,-55.138	0/0	0,-7.47992,-65.2799,-8.42884,-66.484,-67.3844	.	GCTTGC	intergenic_region	MODIFIER	CHR_START-Vom2r3	CHR_START-ENSRNOG00000046319	.	-1	.	-1	.	.	.	.	.	.
chr1	86817	.	AAA	AAG,AAT	74.6749	0/2	-14.7947,-22.0194,-79.2999,0,-57.5153,-52.9999	0/0	0,-9.25341,-65.932,-10.235,-68.9423,-68.0324	.	AAG	intergenic_region	MODIFIER	CHR_START-Vom2r3	CHR_START-ENSRNOG00000046319	.	-1	.	-1	.	.	.	.	.	.
chr1	86817	.	AAA	AAG,AAT	74.6749	0/2	-14.7947,-22.0194,-79.2999,0,-57.5153,-52.9999	0/0	0,-9.25341,-65.932,-10.235,-68.9423,-68.0324	.	AAT	intergenic_region	MODIFIER	CHR_START-Vom2r3	CHR_START-ENSRNOG00000046319	.	-1	.	-1	.	.	.	.	.	.
chr1	97961	.	A	T	211.541	0/1	-26.7521,0,-20.7134	0/0	0,-4.21442,-20.253	.	T	intergenic_region	MODIFIER	CHR_START-Vom2r3	CHR_START-ENSRNOG00000046319	.	-1	.	-1	.	.	.	.	.	.
chr1	98037	.	C	T	88.4822	0/1	-16.6994,0,-26.6384	0/0	0,-3.61236,-16.2203	.	T	intergenic_region	MODIFIER	CHR_START-Vom2r3	CHR_START-ENSRNOG00000046319	.	-1	.	-1	.	.	.	.	.	.
chr1	110528	.	GTG	CTA	70.9309	0/1	-19.731,0,-39.2117	0/0	0,-7.68918,-80.2006	.	CTA	intergenic_region	MODIFIER	CHR_START-Vom2r3	CHR_START-ENSRNOG00000046319	.	-1	.	-1	.	.	.	.	.	.
chr1	110677	.	T	G	40.3418	0/1	-9.70782,0,-92.1031	0/0	0,-8.72987,-65.7756	.	G	intergenic_region	MODIFIER	CHR_START-Vom2r3	CHR_START-ENSRNOG00000046319	.	-1	.	-1	.	.	.	.	.	.
chr1	173266	.	T	G	47.7674	0/1	-15.936,0,-241.679	0/0	0,-24.7949,-232.162	.	G	intergenic_region	MODIFIER	CHR_START-Vom2r3	CHR_START-ENSRNOG00000046319	.	-1	.	-1	.	.	.	.	.	.
chr1	173575	.	A	T	975.279	0/1	-103.097,0,-212.422	0/0	0,-10.4019,-112.962	.	T	intergenic_region	MODIFIER	CHR_START-Vom2r3	CHR_START-ENSRNOG00000046319	.	-1	.	-1	.	.	.	.	.	.
chr1	174332	.	C	A	50.8935	0/1	-12.2761,0,-290.18	0/0	0,-21.6742,-120.008	.	A	intergenic_region	MODIFIER	CHR_START-Vom2r3	CHR_START-ENSRNOG00000046319	.	-1	.	-1	.	.	.	.	.	.
chr1	174360	.	G	C	112.277	0/1	-18.2501,0,-307.618	0/0	0,-22.0902,-117.632	.	C	intergenic_region	MODIFIER	CHR_START-Vom2r3	CHR_START-ENSRNOG00000046319	.	-1	.	-1	.	.	.	.	.	.
chr1	174380	.	G	T	169.17	0/1	-21.8138,0,-271.785	0/0	0,-18.2629,-93.3512	.	T	intergenic_region	MODIFIER	CHR_START-Vom2r3	CHR_START-ENSRNOG00000046319	.	-1	.	-1	.	.	.	.	.	.
chr1	174397	.	G	T	153.599	0/1	-22.1276,0,-250.947	0/0	0,-14.0485,-69.569	.	T	intergenic_region	MODIFIER	CHR_START-Vom2r3	CHR_START-ENSRNOG00000046319	.	-1	.	-1	.	.	.	.	.	.
chr1	174404	.	CT	TG	72.2744	0/1	-14.1036,0,-243.71	0/0	0,-11.4884,-52.3789	.	TG	intergenic_region	MODIFIER	CHR_START-Vom2r3	CHR_START-ENSRNOG00000046319	.	-1	.	-1	.	.	.	.	.	.
chr1	174471	.	GTGAA	ATAAG	122.597	0/1	-22.8135,0,-45.1954	0/0	0,-5.7809,-56.5363	.	ATAAG	intergenic_region	MODIFIER	CHR_START-Vom2r3	CHR_START-ENSRNOG00000046319	.	-1	.	-1	.	.	.	.	.	.
chr1	174837	.	C	A	393.957	0/1	-44.8733,0,-172.714	0/0	0,-6.1941,-45.1386	.	A	intergenic_region	MODIFIER	CHR_START-Vom2r3	CHR_START-ENSRNOG00000046319	.	-1	.	-1	.	.	.	.	.	.
chr1	176500	.	C	G	321.79	0/1	-51.6545,0,-128.561	0/0	0,-9.63601,-96.2795	.	G	intergenic_region	MODIFIER	CHR_START-Vom2r3	CHR_START-ENSRNOG00000046319	.	-1	.	-1	.	.	.	.	.	.
chr1	176644	.	G	A	175.975	0/1	-26.1232,0,-316.561	0/0	0,-26.8792,-362.312	.	A	intergenic_region	MODIFIER	CHR_START-Vom2r3	CHR_START-ENSRNOG00000046319	.	-1	.	-1	.	.	.	.	.	.
chr1	177122	.	T	C	248.342	0/1	-31.3585,0,-163.769	0/0	0,-7.67472,-63.3623	.	C	intergenic_region	MODIFIER	CHR_START-Vom2r3	CHR_START-ENSRNOG00000046319	.	-1	.	-1	.	.	.	.	.	.
chr1	177343	.	A	T	66.6165	0/1	-16.3879,0,-60.2884	0/0	0,-8.56346,-82.7458	.	T	intergenic_region	MODIFIER	CHR_START-Vom2r3	CHR_START-ENSRNOG00000046319	.	-1	.	-1	.	.	.	.	.	.
chr1	190590	.	T	C	27.7348	0/1	-8.87591,0,-116.509	0/0	0,-16.2556,-128.737	.	C	intergenic_region	MODIFIER	CHR_START-Vom2r3	CHR_START-ENSRNOG00000046319	.	-1	.	-1	.	.	.	.	.	.
chr1	208706	.	GAAAAAG	GAAAG	103.851	0/1	-14.7485,0,-37.2386	0/0	0,-8.48822,-58.4475	.	GAAAG	intergenic_region	MODIFIER	CHR_START-Vom2r3	CHR_START-ENSRNOG00000046319	.	-1	.	-1	.	.	.	.	.	.
chr1	209312	.	A	T	15.8811	0/1	-3.54198,0,-19.974	0/0	0,-7.52575,-71.9241	.	T	intergenic_region	MODIFIER	CHR_START-Vom2r3	CHR_START-ENSRNOG00000046319	.	-1	.	-1	.	.	.	.	.	.
chr1	209834	.	TAT	TT	81.3899	0/1	-15.1993,0,-98.5508	0/0	0,-9.0309,-81.2321	.	TT	intergenic_region	MODIFIER	CHR_START-Vom2r3	CHR_START-ENSRNOG00000046319	.	-1	.	-1	.	.	.	.	.	.
chr1	209844	.	T	C	116.365	0/1	-18.6968,0,-98.2213	0/0	0,-8.23119,-76.7137	.	C	intergenic_region	MODIFIER	CHR_START-Vom2r3	CHR_START-ENSRNOG00000046319	.	-1	.	-1	.	.	.	.	.	.
chr1	211565	.	G	A	122.408	0/1	-16.6308,0,-86.0454	0/0	0,-12.5445,-95.6873	.	A	intergenic_region	MODIFIER	CHR_START-Vom2r3	CHR_START-ENSRNOG00000046319	.	-1	.	-1	.	.	.	.	.	.
chr1	211664	.	G	A	20.6524	0/1	-8.24114,0,-71.475	0/0	0,-4.81648,-24.832	.	A	intergenic_region	MODIFIER	CHR_START-Vom2r3	CHR_START-ENSRNOG00000046319	.	-1	.	-1	.	.	.	.	.	.
chr1	214060	.	G	A	75.9864	0/1	-11.1941,0,-91.8609	0/0	0,-6.27295,-83.7869	.	A	intergenic_region	MODIFIER	CHR_START-Vom2r3	CHR_START-ENSRNOG00000046319	.	-1	.	-1	.	.	.	.	.	.
chr1	214077	.	A	G	53.9003	0/1	-9.27743,0,-74.4704	0/0	0,-7.72789,-75.6611	.	G	intergenic_region	MODIFIER	CHR_START-Vom2r3	CHR_START-ENSRNOG00000046319	.	-1	.	-1	.	.	.	.	.	.
chr1	214566	.	T	C	235.584	0/1	-27.198,0,-45.8685	0/0	0,-7.82678,-65.6072	.	C	intergenic_region	MODIFIER	CHR_START-Vom2r3	CHR_START-ENSRNOG00000046319	.	-1	.	-1	.	.	.	.	.	.
chr1	214646	.	TC	TGC	40.3608	0/1	-7.18438,0,-60.8604	0/0	0,-8.72987,-82.2987	.	TGC	intergenic_region	MODIFIER	CHR_START-Vom2r3	CHR_START-ENSRNOG00000046319	.	-1	.	-1	.	.	.	.	.	.
chr1	214661	.	A	G	9.75365	0/1	-4.58923,0,-58.1959	0/0	0,-8.42884,-80.8901	.	G	intergenic_region	MODIFIER	CHR_START-Vom2r3	CHR_START-ENSRNOG00000046319	.	-1	.	-1	.	.	.	.	.	.
chr1	218040	.	GAGAA	AAGAG	391.408	0/1	-45.3614,0,-115.716	0/0	0,-4.90837,-79.2144	.	AAGAG	intergenic_region	MODIFIER	CHR_START-Vom2r3	CHR_START-ENSRNOG00000046319	.	-1	.	-1	.	.	.	.	.	.
chr1	218049	.	CATT	TATTT	252.442	0/1	-31.3761,0,-103.016	0/0	0,-6.72981,-71.7191	.	TATTT	intergenic_region	MODIFIER	CHR_START-Vom2r3	CHR_START-ENSRNOG00000046319	.	-1	.	-1	.	.	.	.	.	.
chr1	218491	.	T	C	76.1967	0/1	-33.3811,0,-615.654	0/0	0,-29.8917,-349.219	.	C	intergenic_region	MODIFIER	CHR_START-Vom2r3	CHR_START-ENSRNOG00000046319	.	-1	.	-1	.	.	.	.	.	.
chr1	218921	.	G	T	70.5673	0/1	-14.8976,0,-279.608	0/0	0,-19.4956,-313.976	.	T	intergenic_region	MODIFIER	CHR_START-Vom2r3	CHR_START-ENSRNOG00000046319	.	-1	.	-1	.	.	.	.	.	.
chr1	219049	.	A	C	172.948	0/1	-20.5811,0,-127.197	0/0	0,-25.8886,-189.589	.	C	intergenic_region	MODIFIER	CHR_START-Vom2r3	CHR_START-ENSRNOG00000046319	.	-1	.	-1	.	.	.	.	.	.
chr1	219061	.	AAGTAGATA	AGGATG	75.0099	0/1	-10.6789,0,-92.4756	0/0	0,-24.0824,-164.631	.	GGATG	intergenic_region	MODIFIER	CHR_START-Vom2r3	CHR_START-ENSRNOG00000046319	.	-1	.	-1	.	.	.	.	.	.
chr1	219791	.	AGGGGGC	AGGGGC	64.9323	0/1	-13.4019,0,-109.168	0/0	0,-12.6902,-97.8489	.	AGGGGC	intergenic_region	MODIFIER	CHR_START-Vom2r3	CHR_START-ENSRNOG00000046319	.	-1	.	-1	.	.	.	.	.	.
chr1	219808	.	C	A	55.6672	0/1	-12.3594,0,-120.294	0/0	0,-6.93083,-112.997	.	A	intergenic_region	MODIFIER	CHR_START-Vom2r3	CHR_START-ENSRNOG00000046319	.	-1	.	-1	.	.	.	.	.	.
chr1	220483	.	A	T	30.0284	0/1	-7.29805,0,-111.969	0/0	0,-5.72913,-68.0408	.	T	intergenic_region	MODIFIER	CHR_START-Vom2r3	CHR_START-ENSRNOG00000046319	.	-1	.	-1	.	.	.	.	.	.
chr1	221848	.	G	C	101.718	0/1	-14.9643,0,-97.8082	0/0	0,-10.2439,-90.921	.	C	intergenic_region	MODIFIER	CHR_START-Vom2r3	CHR_START-ENSRNOG00000046319	.	-1	.	-1	.	.	.	.	.	.
chr1	221856	.	GG	TT	93.6119	0/1	-13.1657,0,-97.5468	0/0	0,-9.94634,-100.668	.	TT	intergenic_region	MODIFIER	CHR_START-Vom2r3	CHR_START-ENSRNOG00000046319	.	-1	.	-1	.	.	.	.	.	.
chr1	221889	.	C	G	180.941	0/1	-21.5762,0,-102.164	0/0	0,-9.05994,-94.9083	.	G	intergenic_region	MODIFIER	CHR_START-Vom2r3	CHR_START-ENSRNOG00000046319	.	-1	.	-1	.	.	.	.	.	.
chr1	222934	.	CCTA	ACA	40.5275	0/1	-7.63031,0,-55.5748	0/0	0,-10.235,-96.4444	.	ACA	intergenic_region	MODIFIER	CHR_START-Vom2r3	CHR_START-ENSRNOG00000046319	.	-1	.	-1	.	.	.	.	.	.
chr1	223017	.	G	A	130.74	0/1	-17.339,0,-24.0835	0/0	0,-3.61236,-32.185	.	A	intergenic_region	MODIFIER	CHR_START-Vom2r3	CHR_START-ENSRNOG00000046319	.	-1	.	-1	.	.	.	.	.	.
chr1	223959	.	T	C	49.9468	0/1	-9.36811,0,-7.64715	0/0	0,-3.61236,-21.9379	.	C	intergenic_region	MODIFIER	CHR_START-Vom2r3	CHR_START-ENSRNOG00000046319	.	-1	.	-1	.	.	.	.	.	.
chr1	224483	.	T	C	142.073	0/1	-24.5169,0,-273.857	0/0	0,-6.56183,-123	.	C	intergenic_region	MODIFIER	CHR_START-Vom2r3	CHR_START-ENSRNOG00000046319	.	-1	.	-1	.	.	.	.	.	.
chr1	230086	.	T	C	56.5136	0/1	-12.1623,0,-114.809	0/0	0,-15.1299,-136.174	.	C	intergenic_region	MODIFIER	CHR_START-Vom2r3	CHR_START-ENSRNOG00000046319	.	-1	.	-1	.	.	.	.	.	.
chr1	230429	.	C	G	70.9126	0/1	-10.5753,0,-86.9377	0/0	0,-8.2597,-74.7144	.	G	intergenic_region	MODIFIER	CHR_START-Vom2r3	CHR_START-ENSRNOG00000046319	.	-1	.	-1	.	.	.	.	.	.
chr1	236200	.	T	A	7.32976	0/1	-6.00999,0,-79.731	0/0	0,-17.9619,-146.446	.	A	intergenic_region	MODIFIER	CHR_START-Vom2r3	CHR_START-ENSRNOG00000046319	.	-1	.	-1	.	.	.	.	.	.
chr1	236991	.	C	A	53.7671	0/1	-10.4682,0,-29.9299	0/0	0,-4.81794,-41.8792	.	A	intergenic_region	MODIFIER	CHR_START-Vom2r3	CHR_START-ENSRNOG00000046319	.	-1	.	-1	.	.	.	.	.	.
chr1	237743	.	C	A	74.489	0/1	-15.2282,0,-150.958	0/0	0,-12.6952,-86.1595	.	A	intergenic_region	MODIFIER	CHR_START-Vom2r3	CHR_START-ENSRNOG00000046319	.	-1	.	-1	.	.	.	.	.	.
chr1	243562	.	A	G	78.4919	0/1	-12.4705,0,-84.6016	0/0	0,-6.12535,-44.9653	.	G	intergenic_region	MODIFIER	CHR_START-Vom2r3	CHR_START-ENSRNOG00000046319	.	-1	.	-1	.	.	.	.	.	.
chr1	249891	.	CCA	ATT	93.5584	0/1	-13.0898,0,-11.379	0/0	0,-9.63847,-69.7549	.	ATT	intergenic_region	MODIFIER	CHR_START-Vom2r3	CHR_START-ENSRNOG00000046319	.	-1	.	-1	.	.	.	.	.	.
chr1	249902	.	A	C	116.372	0/1	-15.9616,0,-12.0015	0/0	0,-5.49367,-73.4894	.	C	intergenic_region	MODIFIER	CHR_START-Vom2r3	CHR_START-ENSRNOG00000046319	.	-1	.	-1	.	.	.	.	.	.
chr1	250465	.	ATG	ATT	5.97437	0/1	-4.34957,0,-28.2049	0/0	0,-16.2556,-117.829	.	ATT	intergenic_region	MODIFIER	CHR_START-Vom2r3	CHR_START-ENSRNOG00000046319	.	-1	.	-1	.	.	.	.	.	.
chr1	252937	.	CATTCAAG	AATTTAAA	17.8831	0/1	-5.85151,0,-107.501	0/0	0,-28.8312,-282.271	.	AATTTAAA	intergenic_region	MODIFIER	CHR_START-Vom2r3	CHR_START-ENSRNOG00000046319	.	-1	.	-1	.	.	.	.	.	.
chr1	252970	.	T	A	64.6279	0/1	-11.8651,0,-132.41	0/0	0,-28.0441,-282.719	.	A	intergenic_region	MODIFIER	CHR_START-Vom2r3	CHR_START-ENSRNOG00000046319	.	-1	.	-1	.	.	.	.	.	.
chr1	252986	.	T	C	52.8093	0/1	-9.88925,0,-132.494	0/0	0,-26.1681,-260.225	.	C	intergenic_region	MODIFIER	CHR_START-Vom2r3	CHR_START-ENSRNOG00000046319	.	-1	.	-1	.	.	.	.	.	.
chr1	252993	.	T	C	25.4567	0/1	-7.58768,0,-132.619	0/0	0,-25.8894,-265.457	.	C	intergenic_region	MODIFIER	CHR_START-Vom2r3	CHR_START-ENSRNOG00000046319	.	-1	.	-1	.	.	.	.	.	.
chr1	254421	.	C	T	172.026	0/1	-21.6579,0,-80.7531	0/0	0,-17.4597,-161.901	.	T	intergenic_region	MODIFIER	CHR_START-Vom2r3	CHR_START-ENSRNOG00000046319	.	-1	.	-1	.	.	.	.	.	.
chr1	254443	.	T	C	131.536	0/1	-18.1968,0,-44.2346	0/0	0,-17.4597,-166.184	.	C	intergenic_region	MODIFIER	CHR_START-Vom2r3	CHR_START-ENSRNOG00000046319	.	-1	.	-1	.	.	.	.	.	.
chr1	254490	.	C	T	85.7926	0/1	-16.3713,0,-22.7387	0/0	0,-17.7608,-144.653	.	T	intergenic_region	MODIFIER	CHR_START-Vom2r3	CHR_START-ENSRNOG00000046319	.	-1	.	-1	.	.	.	.	.	.
chr1	254540	.	C	G	97.0671	0/1	-17.6352,0,-87.7159	0/0	0,-24.947,-208.619	.	G	intergenic_region	MODIFIER	CHR_START-Vom2r3	CHR_START-ENSRNOG00000046319	.	-1	.	-1	.	.	.	.	.	.
chr1	254547	.	C	A	74.1316	0/1	-14.4032,0,-100.296	0/0	0,-23.8005,-171.925	.	A	intergenic_region	MODIFIER	CHR_START-Vom2r3	CHR_START-ENSRNOG00000046319	.	-1	.	-1	.	.	.	.	.	.
chr1	254569	.	C	T	51.5182	0/1	-9.31114,0,-110.959	0/0	0,-20.9252,-184.113	.	T	intergenic_region	MODIFIER	CHR_START-Vom2r3	CHR_START-ENSRNOG00000046319	.	-1	.	-1	.	.	.	.	.	.
chr1	254575	.	A	T	65.4356	0/1	-11.4621,0,-100.294	0/0	0,-20.1964,-178.296	.	T	intergenic_region	MODIFIER	CHR_START-Vom2r3	CHR_START-ENSRNOG00000046319	.	-1	.	-1	.	.	.	.	.	.
chr1	255272	.	AAA	TTT	101.026	0/1	-14.2441,0,-39.972	0/0	0,-10.8394,-95.1782	.	TTT	intergenic_region	MODIFIER	CHR_START-Vom2r3	CHR_START-ENSRNOG00000046319	.	-1	.	-1	.	.	.	.	.	.
chr1	255332	.	A	G	55.6821	0/1	-9.86385,0,-12.0441	0/0	0,-9.33415,-93.0143	.	G	intergenic_region	MODIFIER	CHR_START-Vom2r3	CHR_START-ENSRNOG00000046319	.	-1	.	-1	.	.	.	.	.	.
chr1	257030	.	G	A	762.072	0/1	-85.4465,0,-241.775	0/0	0,-11.4812,-197.129	.	A	intergenic_region	MODIFIER	CHR_START-Vom2r3	CHR_START-ENSRNOG00000046319	.	-1	.	-1	.	.	.	.	.	.
chr1	257058	.	A	G	416.639	0/1	-54.3564,0,-240.257	0/0	0,-31.0061,-314.866	.	G	intergenic_region	MODIFIER	CHR_START-Vom2r3	CHR_START-ENSRNOG00000046319	.	-1	.	-1	.	.	.	.	.	.
chr1	257069	.	T	G	341.758	0/1	-40.8767,0,-274.724	0/0	0,-21.2394,-292.175	.	G	intergenic_region	MODIFIER	CHR_START-Vom2r3	CHR_START-ENSRNOG00000046319	.	-1	.	-1	.	.	.	.	.	.
chr1	257075	.	C	A	355.522	0/1	-40.744,0,-249.166	0/0	0,-19.2951,-281.528	.	A	intergenic_region	MODIFIER	CHR_START-Vom2r3	CHR_START-ENSRNOG00000046319	.	-1	.	-1	.	.	.	.	.	.
chr1	257080	.	T	C	801.256	0/1	-87.7964,0,-196.547	0/0	0,-13.077,-287.773	.	C	intergenic_region	MODIFIER	CHR_START-Vom2r3	CHR_START-ENSRNOG00000046319	.	-1	.	-1	.	.	.	.	.	.
chr1	257087	.	T	C	501.896	0/1	-55.3422,0,-155.944	0/0	0,-10.9151,-277.792	.	C	intergenic_region	MODIFIER	CHR_START-Vom2r3	CHR_START-ENSRNOG00000046319	.	-1	.	-1	.	.	.	.	.	.
chr1	257542	.	A	G	260.137	0/1	-30.8838,0,-375.335	0/0	0,-35.6652,-372.071	.	G	intergenic_region	MODIFIER	CHR_START-Vom2r3	CHR_START-ENSRNOG00000046319	.	-1	.	-1	.	.	.	.	.	.
chr1	257613	.	T	A	174.352	0/1	-26.6337,0,-213.75	0/0	0,-23.1793,-200.524	.	A	intergenic_region	MODIFIER	CHR_START-Vom2r3	CHR_START-ENSRNOG00000046319	.	-1	.	-1	.	.	.	.	.	.
chr1	273288	.	C	G	89.1938	0/1	-15.8998,0,-24.1194	0/0	0,-3.61236,-38.0381	.	G	intergenic_region	MODIFIER	CHR_START-Vom2r3	CHR_START-ENSRNOG00000046319	.	-1	.	-1	.	.	.	.	.	.
chr1	273301	.	G	A	78.9733	0/1	-15.6893,0,-22.0852	0/0	0,-5.41854,-54.8872	.	A	intergenic_region	MODIFIER	CHR_START-Vom2r3	CHR_START-ENSRNOG00000046319	.	-1	.	-1	.	.	.	.	.	.
chr1	274124	.	AT	ACT	122.77	0/1	-23.463,0,-169.17	0/0	0,-20.47,-191.321	.	ACT	intergenic_region	MODIFIER	CHR_START-Vom2r3	CHR_START-ENSRNOG00000046319	.	-1	.	-1	.	.	.	.	.	.
chr1	274128	.	G	A	326.358	0/1	-43.8922,0,-178.415	0/0	0,-20.7711,-189.652	.	A	intergenic_region	MODIFIER	CHR_START-Vom2r3	CHR_START-ENSRNOG00000046319	.	-1	.	-1	.	.	.	.	.	.
chr1	274145	.	CCTCC	GCTCA	680.718	0/1	-86.644,0,-145.172	0/0	0,-11.643,-158.156	.	GCTCA	intergenic_region	MODIFIER	CHR_START-Vom2r3	CHR_START-ENSRNOG00000046319	.	-1	.	-1	.	.	.	.	.	.
chr1	311686	.	G	A,T	8.90247	1/2	-4.30363,-0.0728659,-0.376514,-3.66287,0,-4.23225	0/0	0,-6.0206,-44.5331,-6.0206,-44.5331,-44.5331	.	A	intergenic_region	MODIFIER	CHR_START-Vom2r3	CHR_START-ENSRNOG00000046319	.	-1	.	-1	.	.	.	.	.	.
chr1	311686	.	G	A,T	8.90247	1/2	-4.30363,-0.0728659,-0.376514,-3.66287,0,-4.23225	0/0	0,-6.0206,-44.5331,-6.0206,-44.5331,-44.5331	.	T	intergenic_region	MODIFIER	CHR_START-Vom2r3	CHR_START-ENSRNOG00000046319	.	-1	.	-1	.	.	.	.	.	.
chr1	313125	.	T	C	48.0944	0/1	-7.9624,0,-36.2381	0/0	0,-6.92369,-61.9914	.	C	intergenic_region	MODIFIER	CHR_START-Vom2r3	CHR_START-ENSRNOG00000046319	.	-1	.	-1	.	.	.	.	.	.
chr1	320911	.	CGA	AGATATA	26.2025	0/1	-6.61178,0,-62.3244	0/0	0,-12.1939,-213.189	.	AGATATA	intergenic_region	MODIFIER	CHR_START-Vom2r3	CHR_START-ENSRNOG00000046319	.	-1	.	-1	.	.	.	.	.	.
chr1	321148	.	T	G	108.902	0/1	-17.4834,0,-141.174	0/0	0,-11.4059,-188.87	.	G	intergenic_region	MODIFIER	CHR_START-Vom2r3	CHR_START-ENSRNOG00000046319	.	-1	.	-1	.	.	.	.	.	.
chr1	322788	.	G	A	48.3232	0/1	-9.52386,0,-4.69296	0/0	0,-4.81756,-33.5438	.	A	intergenic_region	MODIFIER	CHR_START-Vom2r3	CHR_START-ENSRNOG00000046319	.	-1	.	-1	.	.	.	.	.	.
chr1	332905	.	A	T	6.03139	0/1	-3.55774,0,-7.63768	0/0	0,-13.8474,-143.464	.	T	intergenic_region	MODIFIER	CHR_START-Vom2r3	CHR_START-ENSRNOG00000046319	.	-1	.	-1	.	.	.	.	.	.
chr1	348127	.	C	A	58.1067	0/1	-9.59161,0,-116.708	0/0	0,-10.536,-83.4589	.	A	intergenic_region	MODIFIER	CHR_START-Vom2r3	CHR_START-ENSRNOG00000046319	.	-1	.	-1	.	.	.	.	.	.
chr1	348158	.	G	T	33.7362	0/1	-10.2881,0,-112.042	0/0	0,-9.0309,-72.655	.	T	intergenic_region	MODIFIER	CHR_START-Vom2r3	CHR_START-ENSRNOG00000046319	.	-1	.	-1	.	.	.	.	.	.
chr1	390685	.	G	A	52.9662	0/1	-10.0549,0,-47.4478	0/0	0,-18.0686,-164.074	.	A	intergenic_region	MODIFIER	CHR_START-Vom2r3	CHR_START-ENSRNOG00000046319	.	-1	.	-1	.	.	.	.	.	.
chr1	390692	.	A	T	60.3118	0/1	-10.8211,0,-45.7246	0/0	0,-15.6653,-151.947	.	T	intergenic_region	MODIFIER	CHR_START-Vom2r3	CHR_START-ENSRNOG00000046319	.	-1	.	-1	.	.	.	.	.	.
chr1	433455	.	A	C	369.94	0/1	-44.2028,0,-77.4463	0/0	0,-6.15528,-58.6247	.	C	intergenic_region	MODIFIER	Vom2r3-LOC100909608	ENSRNOG00000046319-ENSRNOG00000047964	.	-1	.	-1	.	.	.	.	.	.
chr1	434968	.	C	T	6.35086	0/1	-5.62917,0,-45.6611	0/0	0,-4.25769,-66.5967	.	T	intergenic_region	MODIFIER	Vom2r3-LOC100909608	ENSRNOG00000046319-ENSRNOG00000047964	.	-1	.	-1	.	.	.	.	.	.
chr1	435188	.	C	A	6.7454	0/1	-5.15561,0,-4.17731	0/0	0,-7.22684,-65.7773	.	A	intergenic_region	MODIFIER	Vom2r3-LOC100909608	ENSRNOG00000046319-ENSRNOG00000047964	.	-1	.	-1	.	.	.	.	.	.
chr1	435901	.	A	G	36.2834	0/1	-7.55934,0,-13.3494	0/0	0,-3.91339,-14.0466	.	G	intergenic_region	MODIFIER	Vom2r3-LOC100909608	ENSRNOG00000046319-ENSRNOG00000047964	.	-1	.	-1	.	.	.	.	.	.
chr1	466743	.	G	A	53.8059	0/1	-12.6742,0,-9.01206	0/0	0,-12.6433,-95.9748	.	A	intergenic_region	MODIFIER	Vom2r3-LOC100909608	ENSRNOG00000046319-ENSRNOG00000047964	.	-1	.	-1	.	.	.	.	.	.
chr1	466769	.	A	G	100.934	0/1	-14.6968,0,-17.0553	0/0	0,-4.09708,-85.1362	.	G	intergenic_region	MODIFIER	Vom2r3-LOC100909608	ENSRNOG00000046319-ENSRNOG00000047964	.	-1	.	-1	.	.	.	.	.	.
chr1	466786	.	A	C	79.088	0/1	-13.461,0,-18.9225	0/0	0,-4.90138,-67.0189	.	C	intergenic_region	MODIFIER	Vom2r3-LOC100909608	ENSRNOG00000046319-ENSRNOG00000047964	.	-1	.	-1	.	.	.	.	.	.
chr1	466917	.	T	A	94.1836	0/1	-13.8562,0,-28.8719	0/0	0,-5.18023,-63.8495	.	A	intergenic_region	MODIFIER	Vom2r3-LOC100909608	ENSRNOG00000046319-ENSRNOG00000047964	.	-1	.	-1	.	.	.	.	.	.
chr1	466935	.	C	T	49.7027	0/1	-8.91928,0,-38.8615	0/0	0,-5.78229,-68.1646	.	T	intergenic_region	MODIFIER	Vom2r3-LOC100909608	ENSRNOG00000046319-ENSRNOG00000047964	.	-1	.	-1	.	.	.	.	.	.
chr1	467266	.	A	C	108.364	0/1	-16.306,0,-113.358	0/0	0,-6.22521,-43.0243	.	C	intergenic_region	MODIFIER	Vom2r3-LOC100909608	ENSRNOG00000046319-ENSRNOG00000047964	.	-1	.	-1	.	.	.	.	.	.
chr1	467287	.	C	T	5.36209	0/1	-6.03835,0,-147.848	0/0	0,-9.43298,-51.0377	.	T	intergenic_region	MODIFIER	Vom2r3-LOC100909608	ENSRNOG00000046319-ENSRNOG00000047964	.	-1	.	-1	.	.	.	.	.	.
chr1	467480	.	T	A	68.7897	0/1	-14.275,0,-54.2742	0/0	0,-4.70001,-37.5744	.	A	intergenic_region	MODIFIER	Vom2r3-LOC100909608	ENSRNOG00000046319-ENSRNOG00000047964	.	-1	.	-1	.	.	.	.	.	.
chr1	475582	.	CC	AA	271.692	0/1	-32.9865,0,-3.22868	0/0	0,-3.61236,-29.9188	.	AA	intergenic_region	MODIFIER	Vom2r3-LOC100909608	ENSRNOG00000046319-ENSRNOG00000047964	.	-1	.	-1	.	.	.	.	.	.
chr1	475605	.	T	C	379.735	0/1	-46.8667,0,-3.54357	0/0	0,-4.21442,-38.9715	.	C	intergenic_region	MODIFIER	Vom2r3-LOC100909608	ENSRNOG00000046319-ENSRNOG00000047964	.	-1	.	-1	.	.	.	.	.	.
chr1	475690	.	G	A	80.3439	0/1	-15.328,0,-19.2151	0/0	0,-5.71957,-34.6258	.	A	intergenic_region	MODIFIER	Vom2r3-LOC100909608	ENSRNOG00000046319-ENSRNOG00000047964	.	-1	.	-1	.	.	.	.	.	.
chr1	509685	.	A	T	204.238	0/1	-27.0033,0,-203.133	0/0	0,-8.72621,-248.51	.	T	intergenic_region	MODIFIER	Vom2r3-LOC100909608	ENSRNOG00000046319-ENSRNOG00000047964	.	-1	.	-1	.	.	.	.	.	.
chr1	510328	.	AT	ACT	5.61224	0/1	-4.62553,0,-110.564	0/0	0,-17.7678,-177.081	.	ACT	intergenic_region	MODIFIER	Vom2r3-LOC100909608	ENSRNOG00000046319-ENSRNOG00000047964	.	-1	.	-1	.	.	.	.	.	.
chr1	511990	.	G	T	121.875	0/1	-16.6375,0,-69.6629	0/0	0,-13.5463,-98.8317	.	T	intergenic_region	MODIFIER	Vom2r3-LOC100909608	ENSRNOG00000046319-ENSRNOG00000047964	.	-1	.	-1	.	.	.	.	.	.
chr1	513960	rs104993945	T	G	57.1886	0/1	-9.41038,0,-3.97209	0/0	0,-9.21645,-77.7206	.	G	intergenic_region	MODIFIER	Vom2r3-LOC100909608	ENSRNOG00000046319-ENSRNOG00000047964	.	-1	.	-1	.	.	.	.	.	.
chr1	513977	rs106195986	C	A	55.7256	0/1	-10.5739,0,-20.4214	0/0	0,-5.06493,-93.4364	.	A	intergenic_region	MODIFIER	Vom2r3-LOC100909608	ENSRNOG00000046319-ENSRNOG00000047964	.	-1	.	-1	.	.	.	.	.	.
chr1	516441	.	T	C	350.902	0/1	-44.9841,0,-178.57	0/0	0,-12.8783,-293.149	.	C	intergenic_region	MODIFIER	Vom2r3-LOC100909608	ENSRNOG00000046319-ENSRNOG00000047964	.	-1	.	-1	.	.	.	.	.	.
chr1	518264	.	TGTGT	GGTGG	20.4633	0/1	-6.43292,0,-34.7481	0/0	0,-16.9529,-197.467	.	GGTGG	intergenic_region	MODIFIER	Vom2r3-LOC100909608	ENSRNOG00000046319-ENSRNOG00000047964	.	-1	.	-1	.	.	.	.	.	.
chr1	518277	.	G	A	25.3695	0/1	-6.81899,0,-18.7565	0/0	0,-19.6531,-190.265	.	A	intergenic_region	MODIFIER	Vom2r3-LOC100909608	ENSRNOG00000046319-ENSRNOG00000047964	.	-1	.	-1	.	.	.	.	.	.
chr1	518428	.	G	T	294.86	0/1	-39.5651,0,-288.575	0/0	0,-18.9543,-462.626	.	T	intergenic_region	MODIFIER	Vom2r3-LOC100909608	ENSRNOG00000046319-ENSRNOG00000047964	.	-1	.	-1	.	.	.	.	.	.
chr1	518508	.	C	A	19.1675	0/1	-9.44792,0,-261.6	0/0	0,-11.8067,-305.008	.	A	intergenic_region	MODIFIER	Vom2r3-LOC100909608	ENSRNOG00000046319-ENSRNOG00000047964	.	-1	.	-1	.	.	.	.	.	.
chr1	519354	.	G	T	479.49	0/1	-53.4164,0,-289.78	0/0	0,-20.4704,-285.442	.	T	intergenic_region	MODIFIER	Vom2r3-LOC100909608	ENSRNOG00000046319-ENSRNOG00000047964	.	-1	.	-1	.	.	.	.	.	.
chr1	519398	.	A	C	108.653	0/1	-20.1615,0,-380.267	0/0	0,-45.7325,-424.652	.	C	intergenic_region	MODIFIER	Vom2r3-LOC100909608	ENSRNOG00000046319-ENSRNOG00000047964	.	-1	.	-1	.	.	.	.	.	.
chr1	519405	.	A	C	105.956	0/1	-19.5442,0,-366.832	0/0	0,-46.0379,-427.7	.	C	intergenic_region	MODIFIER	Vom2r3-LOC100909608	ENSRNOG00000046319-ENSRNOG00000047964	.	-1	.	-1	.	.	.	.	.	.
chr1	519469	.	T	A	63.0647	0/1	-15.6027,0,-385.205	0/0	0,-32.3272,-431.779	.	A	intergenic_region	MODIFIER	Vom2r3-LOC100909608	ENSRNOG00000046319-ENSRNOG00000047964	.	-1	.	-1	.	.	.	.	.	.
chr1	521738	.	TT	TTAT,TTCT	11.4368	0/2	-5.5966,-5.67674,-10.1175,0,-4.56556,-3.87226	0/0	0,-11.4391,-43.2248,-9.45144,-38.8945,-37.6904	.	TTAT	intergenic_region	MODIFIER	Vom2r3-LOC100909608	ENSRNOG00000046319-ENSRNOG00000047964	.	-1	.	-1	.	.	.	.	.	.
chr1	521738	.	TT	TTAT,TTCT	11.4368	0/2	-5.5966,-5.67674,-10.1175,0,-4.56556,-3.87226	0/0	0,-11.4391,-43.2248,-9.45144,-38.8945,-37.6904	.	TTCT	intergenic_region	MODIFIER	Vom2r3-LOC100909608	ENSRNOG00000046319-ENSRNOG00000047964	.	-1	.	-1	.	.	.	.	.	.
chr1	522213	.	GTG	CTC	91.3867	0/1	-14.6909,0,-37.3136	0/0	0,-6.42393,-68.4124	.	CTC	intergenic_region	MODIFIER	Vom2r3-LOC100909608	ENSRNOG00000046319-ENSRNOG00000047964	.	-1	.	-1	.	.	.	.	.	.
chr1	537173	.	CTTTTTTTTTTG	CTTTTTTTTTTTG	136.193	0/1	-17.6732,0,-7.07305	0/0	0,-13.8474,-66.8111	.	CTTTTTTTTTTTG	intergenic_region	MODIFIER	Vom2r3-LOC100909608	ENSRNOG00000046319-ENSRNOG00000047964	.	-1	.	-1	.	.	.	.	.	.
chr1	545440	.	T	A	15.2172	0/1	-5.18968,0,-7.99929	0/0	0,-3.91339,-22.1046	.	A	intergenic_region	MODIFIER	Vom2r3-LOC100909608	ENSRNOG00000046319-ENSRNOG00000047964	.	-1	.	-1	.	.	.	.	.	.
chr1	549542	.	G	T	8.08699	0/1	-5.91173,0,-199.683	0/0	0,-20.47,-167.859	.	T	intergenic_region	MODIFIER	Vom2r3-LOC100909608	ENSRNOG00000046319-ENSRNOG00000047964	.	-1	.	-1	.	.	.	.	.	.
chr1	549553	.	C	T	66.9438	0/1	-12.4055,0,-190.045	0/0	0,-21.0721,-174.469	.	T	intergenic_region	MODIFIER	Vom2r3-LOC100909608	ENSRNOG00000046319-ENSRNOG00000047964	.	-1	.	-1	.	.	.	.	.	.
chr1	549816	.	A	T	81.9873	0/1	-13.345,0,-59.2827	0/0	0,-8.03415,-160.922	.	T	intergenic_region	MODIFIER	Vom2r3-LOC100909608	ENSRNOG00000046319-ENSRNOG00000047964	.	-1	.	-1	.	.	.	.	.	.
chr1	549873	.	T	G	10.3533	0/1	-7.8836,0,-45.5578	0/0	0,-11.1381,-121.785	.	G	intergenic_region	MODIFIER	Vom2r3-LOC100909608	ENSRNOG00000046319-ENSRNOG00000047964	.	-1	.	-1	.	.	.	.	.	.
chr1	565626	.	A	G	50.0067	0/1	-10.738,0,-47.6695	0/0	0,-7.13849,-73.6079	.	G	intergenic_region	MODIFIER	Vom2r3-LOC100909608	ENSRNOG00000046319-ENSRNOG00000047964	.	-1	.	-1	.	.	.	.	.	.
chr1	565884	.	A	G	63.0979	0/1	-10.5398,0,-25.2048	0/0	0,-4.44318,-61.8956	.	G	intergenic_region	MODIFIER	Vom2r3-LOC100909608	ENSRNOG00000046319-ENSRNOG00000047964	.	-1	.	-1	.	.	.	.	.	.
chr1	567942	.	C	G	13.1926	0/1	-5.98946,0,-35.1672	0/0	0,-12.0412,-102.128	.	G	intergenic_region	MODIFIER	Vom2r3-LOC100909608	ENSRNOG00000046319-ENSRNOG00000047964	.	-1	.	-1	.	.	.	.	.	.
chr1	568936	.	C	T	83.1314	0/1	-12.7036,0,-18.2965	0/0	0,-10.336,-95.8206	.	T	intergenic_region	MODIFIER	Vom2r3-LOC100909608	ENSRNOG00000046319-ENSRNOG00000047964	.	-1	.	-1	.	.	.	.	.	.
chr1	568949	.	C	T	68.4076	0/1	-11.2313,0,-15.3629	0/0	0,-10.035,-88.3466	.	T	intergenic_region	MODIFIER	Vom2r3-LOC100909608	ENSRNOG00000046319-ENSRNOG00000047964	.	-1	.	-1	.	.	.	.	.	.
chr1	585451	.	TT	TGT	7.33319	0/1	-6.19684,0,-49.5523	0/0	0,-10.9585,-93.7211	0.131	TGT	intergenic_region	MODIFIER	Vom2r3-LOC100909608	ENSRNOG00000046319-ENSRNOG00000047964	.	-1	.	-1	.	.	.	.	.	.
chr1	585458	.	C	T	69.7476	0/1	-13.2363,0,-57.3226	0/0	0,-5.64642,-78.133	.	T	intergenic_region	MODIFIER	Vom2r3-LOC100909608	ENSRNOG00000046319-ENSRNOG00000047964	.	-1	.	-1	.	.	.	.	.	.
chr1	585595	.	T	C	206.104	0/1	-26.6856,0,-117.114	0/0	0,-4.05522,-79.9812	.	C	intergenic_region	MODIFIER	Vom2r3-LOC100909608	ENSRNOG00000046319-ENSRNOG00000047964	.	-1	.	-1	.	.	.	.	.	.
chr1	585604	.	CT	CATGTG	6.10884	0/1	-5.26524,0,-127.337	0/0	0,-9.0309,-76.9443	.	ATGTG	intergenic_region	MODIFIER	Vom2r3-LOC100909608	ENSRNOG00000046319-ENSRNOG00000047964	.	-1	.	-1	.	.	.	.	.	.
chr1	590964	.	G	T	84.5204	0/1	-13.0554,0,-12.3944	0/0	0,-5.5296,-11.97	.	T	intergenic_region	MODIFIER	Vom2r3-LOC100909608	ENSRNOG00000046319-ENSRNOG00000047964	.	-1	.	-1	.	.	.	.	.	.
chr1	590975	.	ACC	ACCC	43.2997	0/1	-8.81526,0,-7.08319	0/0	0,-5.39192,-15.1897	.	ACCC	intergenic_region	MODIFIER	Vom2r3-LOC100909608	ENSRNOG00000046319-ENSRNOG00000047964	.	-1	.	-1	.	.	.	.	.	.
chr1	649522	.	A	T	44.5275	0/1	-9.27799,0,-15.8739	0/0	0,-9.0309,-88.8268	.	T	intergenic_region	MODIFIER	Vom2r3-LOC100909608	ENSRNOG00000046319-ENSRNOG00000047964	.	-1	.	-1	.	.	.	.	.	.
chr1	650448	.	G	A	211.853	0/1	-25.3415,0,-47.7505	0/0	0,-3.66946,-46.8986	.	A	intergenic_region	MODIFIER	Vom2r3-LOC100909608	ENSRNOG00000046319-ENSRNOG00000047964	.	-1	.	-1	.	.	.	.	.	.
chr1	651013	.	A	G	21.7745	0/1	-9.49079,0,-30.7869	0/0	0,-7.52575,-79.5536	.	G	intergenic_region	MODIFIER	Vom2r3-LOC100909608	ENSRNOG00000046319-ENSRNOG00000047964	.	-1	.	-1	.	.	.	.	.	.
chr1	651023	.	TT	CC	45.896	0/1	-11.0642,0,-23.5031	0/0	0,-8.12781,-83.9285	.	CC	intergenic_region	MODIFIER	Vom2r3-LOC100909608	ENSRNOG00000046319-ENSRNOG00000047964	.	-1	.	-1	.	.	.	.	.	.
chr1	651088	.	T	C	150.843	0/1	-19.9205,0,-28.8356	0/0	0,-5.12353,-62.0039	.	C	intergenic_region	MODIFIER	Vom2r3-LOC100909608	ENSRNOG00000046319-ENSRNOG00000047964	.	-1	.	-1	.	.	.	.	.	.
chr1	651694	.	TGG	CGA	11.4724	0/1	-4.59927,0,-122.574	0/0	0,-39.0157,-473.185	.	CGA	intergenic_region	MODIFIER	Vom2r3-LOC100909608	ENSRNOG00000046319-ENSRNOG00000047964	.	-1	.	-1	.	.	.	.	.	.
chr1	651851	.	GGGTGAC	CGGAGAA,GGGAGAC	466.098	0/2	-56.97,-47.2301,-137.639,0,-77.7203,-86.8451	0/0	0,-23.1549,-209.247,-25.3927,-210.974,-212.204	.	CGGAGAA	intergenic_region	MODIFIER	Vom2r3-LOC100909608	ENSRNOG00000046319-ENSRNOG00000047964	.	-1	.	-1	.	.	.	.	.	.
chr1	651851	.	GGGTGAC	CGGAGAA,GGGAGAC	466.098	0/2	-56.97,-47.2301,-137.639,0,-77.7203,-86.8451	0/0	0,-23.1549,-209.247,-25.3927,-210.974,-212.204	.	GGGAGAC	intergenic_region	MODIFIER	Vom2r3-LOC100909608	ENSRNOG00000046319-ENSRNOG00000047964	.	-1	.	-1	.	.	.	.	.	.
chr1	652064	.	C	T	58.5008	0/1	-15.6257,0,-36.935	0/0	0,-4.03816,-66.5502	.	T	intergenic_region	MODIFIER	Vom2r3-LOC100909608	ENSRNOG00000046319-ENSRNOG00000047964	.	-1	.	-1	.	.	.	.	.	.
chr1	652068	.	GAAAAAAG	GAAAGAG	82.4139	0/1	-17.2943,0,-7.86552	0/0	0,-6.93522,-47.5123	.	GAG	intergenic_region	MODIFIER	Vom2r3-LOC100909608	ENSRNOG00000046319-ENSRNOG00000047964	.	-1	.	-1	.	.	.	.	.	.
chr1	652080	.	A	T	81.6754	0/1	-12.3308,0,-31.3989	0/0	0,-3.91339,-30.5425	.	T	intergenic_region	MODIFIER	Vom2r3-LOC100909608	ENSRNOG00000046319-ENSRNOG00000047964	.	-1	.	-1	.	.	.	.	.	.
chr1	652094	.	TGTG	CGTA	30.0721	0/1	-6.81296,0,-22.0507	0/0	0,-5.11751,-46.0648	.	CGTA	intergenic_region	MODIFIER	Vom2r3-LOC100909608	ENSRNOG00000046319-ENSRNOG00000047964	.	-1	.	-1	.	.	.	.	.	.
chr1	663907	.	C	A	13.0681	0/1	-4.18793,0,-11.8576	0/0	0,-8.72987,-55.6853	.	A	intergenic_region	MODIFIER	Vom2r3-LOC100909608	ENSRNOG00000046319-ENSRNOG00000047964	.	-1	.	-1	.	.	.	.	.	.
chr1	663977	.	C	T	37.6509	0/1	-9.49336,0,-71.4596	0/0	0,-5.18456,-40.6244	.	T	intergenic_region	MODIFIER	Vom2r3-LOC100909608	ENSRNOG00000046319-ENSRNOG00000047964	.	-1	.	-1	.	.	.	.	.	.
chr1	664121	.	T	G	27.7635	0/1	-9.90409,0,-122.312	0/0	0,-15.6548,-158.014	.	G	intergenic_region	MODIFIER	Vom2r3-LOC100909608	ENSRNOG00000046319-ENSRNOG00000047964	.	-1	.	-1	.	.	.	.	.	.
chr1	664135	.	G	C,T	403.444	0/1	-53.0592,0,-181.232,-35.0434,-147.843,-218.628	0/0	0,-17.2381,-159.539,-13.8505,-157.001,-156.484	.	C	intergenic_region	MODIFIER	Vom2r3-LOC100909608	ENSRNOG00000046319-ENSRNOG00000047964	.	-1	.	-1	.	.	.	.	.	.
chr1	664135	.	G	C,T	403.444	0/1	-53.0592,0,-181.232,-35.0434,-147.843,-218.628	0/0	0,-17.2381,-159.539,-13.8505,-157.001,-156.484	.	T	intergenic_region	MODIFIER	Vom2r3-LOC100909608	ENSRNOG00000046319-ENSRNOG00000047964	.	-1	.	-1	.	.	.	.	.	.
chr1	667595	.	A	G	116.49	0/1	-15.2963,0,-53.2103	0/0	0,-4.02679,-88.681	.	G	intergenic_region	MODIFIER	Vom2r3-LOC100909608	ENSRNOG00000046319-ENSRNOG00000047964	.	-1	.	-1	.	.	.	.	.	.
chr1	668190	.	G	A	8.11516	0/1	-3.89168,0,-52.3703	0/0	0,-41.0034,-358.509	.	A	intergenic_region	MODIFIER	Vom2r3-LOC100909608	ENSRNOG00000046319-ENSRNOG00000047964	.	-1	.	-1	.	.	.	.	.	.
chr1	668466	.	G	T	72.0201	0/1	-13.1263,0,-276.456	0/0	0,-40.678,-619.034	.	T	intergenic_region	MODIFIER	Vom2r3-LOC100909608	ENSRNOG00000046319-ENSRNOG00000047964	.	-1	.	-1	.	.	.	.	.	.
chr1	677376	.	T	G	20.4819	0/1	-4.34528,0,-13.0821	0/0	0,-3.61236,-40.4399	.	G	intergenic_region	MODIFIER	Vom2r3-LOC100909608	ENSRNOG00000046319-ENSRNOG00000047964	.	-1	.	-1	.	.	.	.	.	.
chr1	677390	.	CTGTACTTGACTTGT	TTGTACTTGT	41.0934	0/1	-6.41034,0,-18.049	0/0	0,-5.41854,-46.6633	.	TTGTACTTGT	intergenic_region	MODIFIER	Vom2r3-LOC100909608	ENSRNOG00000046319-ENSRNOG00000047964	.	-1	.	-1	.	.	.	.	.	.
chr1	677554	.	A	T	129.092	0/1	-17.3134,0,-56.1953	0/0	0,-6.32163,-60.0268	.	T	intergenic_region	MODIFIER	Vom2r3-LOC100909608	ENSRNOG00000046319-ENSRNOG00000047964	.	-1	.	-1	.	.	.	.	.	.
chr1	719726	.	C	A	9.79265	0/1	-5.62268,0,-116.086	0/0	0,-18.3024,-204.818	.	A	intergenic_region	MODIFIER	LOC100909608-Vom2r6	ENSRNOG00000047964-ENSRNOG00000050370	.	-1	.	-1	.	.	.	.	.	.
chr1	726256	.	CAAT	AAAG	70.75	0/1	-19.7871,0,-32.4284	0/0	0,-3.91339,-31.3266	.	AAAG	intergenic_region	MODIFIER	LOC100909608-Vom2r6	ENSRNOG00000047964-ENSRNOG00000050370	.	-1	.	-1	.	.	.	.	.	.
chr1	726285	.	G	T	114.68	0/1	-24.1802,0,-35.904	0/0	0,-4.51545,-35.3486	.	T	intergenic_region	MODIFIER	LOC100909608-Vom2r6	ENSRNOG00000047964-ENSRNOG00000050370	.	-1	.	-1	.	.	.	.	.	.
chr1	726291	.	ACC	GCT	140.168	0/1	-23.8479,0,-26.2153	0/0	0,-5.41854,-45.3591	.	GCT	intergenic_region	MODIFIER	LOC100909608-Vom2r6	ENSRNOG00000047964-ENSRNOG00000050370	.	-1	.	-1	.	.	.	.	.	.
chr1	726299	.	GAGCCG	TAAACT	105.74	0/1	-20.4051,0,-36.4979	0/0	0,-6.0206,-49.2561	.	TAAACT	intergenic_region	MODIFIER	LOC100909608-Vom2r6	ENSRNOG00000047964-ENSRNOG00000050370	.	-1	.	-1	.	.	.	.	.	.
chr1	729569	.	ATT	ATTT,TTT	108.876	0/1	-17.0931,0,-21.5685,-8.96706,-19.0197,-32.3311	0/0	0,-5.67032,-61.35,-6.32163,-62.5541,-63.1101	.	TTT	intergenic_region	MODIFIER	LOC100909608-Vom2r6	ENSRNOG00000047964-ENSRNOG00000050370	.	-1	.	-1	.	.	.	.	.	.
chr1	729569	.	ATT	ATTT,TTT	108.876	0/1	-17.0931,0,-21.5685,-8.96706,-19.0197,-32.3311	0/0	0,-5.67032,-61.35,-6.32163,-62.5541,-63.1101	.	ATTT	intergenic_region	MODIFIER	LOC100909608-Vom2r6	ENSRNOG00000047964-ENSRNOG00000050370	.	-1	.	-1	.	.	.	.	.	.
chr1	744941	.	A	G	13.316	0/1	-5.615,0,-135.378	0/0	0,-17.8255,-142.405	.	G	missense_variant	MODERATE	Vom2r6	ENSRNOG00000050370	protein_coding	6	p.Ile734Thr	841	.	.	.	.	.	.
chr1	750533	.	T	A	55.0514	0/1	-9.8624,0,-62.8138	0/0	0,-6.71037,-102.549	.	A	intron_variant	MODIFIER	Vom2r6	ENSRNOG00000050370	protein_coding	3	.	-1	.	.	.	.	.	.
chr1	750541	.	GAATC	TAATG	37.403	0/1	-7.84338,0,-70.2603	0/0	0,-9.93399,-108.298	.	TAATG	intron_variant	MODIFIER	Vom2r6	ENSRNOG00000050370	protein_coding	3	.	-1	.	.	.	.	.	.
chr1	752075	.	C	T	49.6256	0/1	-9.65409,0,-37.6374	0/0	0,-8.22017,-92.0557	.	T	missense_variant	MODERATE	Vom2r6	ENSRNOG00000050370	protein_coding	3	p.Gly204Arg	841	.	.	.	.	.	.
chr1	752091	.	G	T	49.8863	0/1	-9.68017,0,-41.3782	0/0	0,-9.83403,-83.8172	.	T	synonymous_variant	LOW	Vom2r6	ENSRNOG00000050370	protein_coding	3	p.Ser198Ser	841	.	.	.	.	.	.
chr1	752103	.	A	T	57.5922	0/1	-9.79755,0,-36.5816	0/0	0,-9.83401,-80.7477	.	T	missense_variant	MODERATE	Vom2r6	ENSRNOG00000050370	protein_coding	3	p.His194Gln	841	.	.	.	.	.	.
chr1	752118	.	G	A	33.8731	0/1	-7.42546,0,-60.3328	0/0	0,-10.536,-92.8681	.	A	synonymous_variant	LOW	Vom2r6	ENSRNOG00000050370	protein_coding	3	p.Asp189Asp	841	.	.	.	.	.	.
chr1	756615	.	G	T	33.2091	0/1	-11.3433,0,-34.5062	0/0	0,-14.0507,-146.892	.	T	upstream_gene_variant	MODIFIER	Vom2r6	ENSRNOG00000050370	protein_coding	-1	.	-1	.	.	.	.	.	.
chr1	756615	.	G	T	33.2091	0/1	-11.3433,0,-34.5062	0/0	0,-14.0507,-146.892	.	T	intergenic_region	MODIFIER	Vom2r6-Vom2r5	ENSRNOG00000050370-ENSRNOG00000032365	.	-1	.	-1	.	.	.	.	.	.
chr1	756639	.	G	A	28.4528	0/1	-11.3007,0,-34.9249	0/0	0,-11.7402,-120.362	.	A	upstream_gene_variant	MODIFIER	Vom2r6	ENSRNOG00000050370	protein_coding	-1	.	-1	.	.	.	.	.	.
chr1	756639	.	G	A	28.4528	0/1	-11.3007,0,-34.9249	0/0	0,-11.7402,-120.362	.	A	intergenic_region	MODIFIER	Vom2r6-Vom2r5	ENSRNOG00000050370-ENSRNOG00000032365	.	-1	.	-1	.	.	.	.	.	.
chr1	756660	.	TAAAAAAAAT	TAAAAAAAAAT	16.4307	0/1	-8.58545,0,-30.6116	0/0	0,-11.7402,-72.9691	.	TAAAAAAAAAT	upstream_gene_variant	MODIFIER	Vom2r6	ENSRNOG00000050370	protein_coding	-1	.	-1	.	.	.	.	.	.
chr1	756660	.	TAAAAAAAAT	TAAAAAAAAAT	16.4307	0/1	-8.58545,0,-30.6116	0/0	0,-11.7402,-72.9691	.	TAAAAAAAAAT	intergenic_region	MODIFIER	Vom2r6-Vom2r5	ENSRNOG00000050370-ENSRNOG00000032365	.	-1	.	-1	.	.	.	.	.	.
chr1	764169	.	GCATT	ACATG	30.3943	0/1	-8.80759,0,-69.6755	0/0	0,-8.11032,-101.523	.	ACATG	intergenic_region	MODIFIER	Vom2r6-Vom2r5	ENSRNOG00000050370-ENSRNOG00000032365	.	-1	.	-1	.	.	.	.	.	.
chr1	764206	.	AGTTTTTA	TGTTTTA	188.689	0/1	-24.0304,0,-50.6993	0/0	0,-7.88991,-112.072	.	TGTTTTA	intergenic_region	MODIFIER	Vom2r6-Vom2r5	ENSRNOG00000050370-ENSRNOG00000032365	.	-1	.	-1	.	.	.	.	.	.
chr1	764214	.	TT	CC	257.029	0/1	-31.1716,0,-58.0222	0/0	0,-6.432,-115.668	.	CC	intergenic_region	MODIFIER	Vom2r6-Vom2r5	ENSRNOG00000050370-ENSRNOG00000032365	.	-1	.	-1	.	.	.	.	.	.
chr1	764306	.	TTAA	ATAC	52.2849	0/1	-10.337,0,-48.0998	0/0	0,-4.96216,-97.6478	.	ATAC	intergenic_region	MODIFIER	Vom2r6-Vom2r5	ENSRNOG00000050370-ENSRNOG00000032365	.	-1	.	-1	.	.	.	.	.	.
chr1	764316	.	G	A	23.0336	0/1	-6.6917,0,-47.9678	0/0	0,-7.21288,-98.5406	.	A	intergenic_region	MODIFIER	Vom2r6-Vom2r5	ENSRNOG00000050370-ENSRNOG00000032365	.	-1	.	-1	.	.	.	.	.	.
chr1	778748	.	C	T	25.4335	0/1	-6.58043,0,-36.4443	0/0	0,-5.02478,-34.3609	.	T	intergenic_region	MODIFIER	Vom2r6-Vom2r5	ENSRNOG00000050370-ENSRNOG00000032365	.	-1	.	-1	.	.	.	.	.	.
chr1	834647	.	TAA	TG	14.9141	0/1	-6.88676,0,-70.3841	0/0	0,-9.0309,-95.8713	.	G	intergenic_region	MODIFIER	Vom2r5-Raet1l	ENSRNOG00000032365-ENSRNOG00000040300	.	-1	.	-1	.	.	.	.	.	.
chr1	834662	.	TTTT	GTTC	74.7412	0/1	-12.322,0,-76.9051	0/0	0,-6.05639,-86.7247	.	GTTC	intergenic_region	MODIFIER	Vom2r5-Raet1l	ENSRNOG00000032365-ENSRNOG00000040300	.	-1	.	-1	.	.	.	.	.	.
chr1	834671	.	T	C	61.8227	0/1	-11.0302,0,-80.7205	0/0	0,-5.20808,-69.4435	.	C	intergenic_region	MODIFIER	Vom2r5-Raet1l	ENSRNOG00000032365-ENSRNOG00000040300	.	-1	.	-1	.	.	.	.	.	.
chr1	834676	.	C	T	32.1037	0/1	-8.61969,0,-86.2949	0/0	0,-5.21436,-77.8461	0.143	T	intergenic_region	MODIFIER	Vom2r5-Raet1l	ENSRNOG00000032365-ENSRNOG00000040300	.	-1	.	-1	.	.	.	.	.	.
chr1	835522	.	AAC	GAG	16.7084	0/1	-6.22267,0,-38.536	0/0	0,-4.50675,-73.8821	.	GAG	intergenic_region	MODIFIER	Vom2r5-Raet1l	ENSRNOG00000032365-ENSRNOG00000040300	.	-1	.	-1	.	.	.	.	.	.
chr1	835534	.	GTATC	TCATG	96.8365	0/1	-15.0176,0,-46.4661	0/0	0,-6.92591,-76.0291	.	TCATG	intergenic_region	MODIFIER	Vom2r5-Raet1l	ENSRNOG00000032365-ENSRNOG00000040300	.	-1	.	-1	.	.	.	.	.	.
chr1	835546	.	G	C	161.438	0/1	-21.7775,0,-52.6321	0/0	0,-6.92591,-73.1331	.	C	intergenic_region	MODIFIER	Vom2r5-Raet1l	ENSRNOG00000032365-ENSRNOG00000040300	.	-1	.	-1	.	.	.	.	.	.
chr1	835553	.	A	G	182.512	0/1	-23.7545,0,-49.2607	0/0	0,-6.62488,-72.2393	.	G	intergenic_region	MODIFIER	Vom2r5-Raet1l	ENSRNOG00000032365-ENSRNOG00000040300	.	-1	.	-1	.	.	.	.	.	.
chr1	835560	.	GCAGAT	CCAGTG	108.834	0/1	-16.9151,0,-54.0025	0/0	0,-7.22472,-73.8292	.	CCAGTG	intergenic_region	MODIFIER	Vom2r5-Raet1l	ENSRNOG00000032365-ENSRNOG00000040300	.	-1	.	-1	.	.	.	.	.	.
chr1	835731	.	T	A	22.5231	0/1	-7.35843,0,-72.8651	0/0	0,-5.24122,-83.0661	.	A	intergenic_region	MODIFIER	Vom2r5-Raet1l	ENSRNOG00000032365-ENSRNOG00000040300	.	-1	.	-1	.	.	.	.	.	.
chr1	835738	rs198348995	T	G	6.31939	0/1	-7.02302,0,-71.3837	0/0	0,-8.42884,-91.5624	0.143	G	intergenic_region	MODIFIER	Vom2r5-Raet1l	ENSRNOG00000032365-ENSRNOG00000040300	.	-1	.	-1	.	.	.	.	.	.
chr1	836252	.	C	A	11.4386	0/1	-6.10407,0,-55.2517	0/0	0,-6.68441,-93.002	.	A	intergenic_region	MODIFIER	Vom2r5-Raet1l	ENSRNOG00000032365-ENSRNOG00000040300	.	-1	.	-1	.	.	.	.	.	.
chr1	836260	.	G	A	14.2901	0/1	-6.4051,0,-56.198	0/0	0,-5.50778,-78.2745	.	A	intergenic_region	MODIFIER	Vom2r5-Raet1l	ENSRNOG00000032365-ENSRNOG00000040300	.	-1	.	-1	.	.	.	.	.	.
chr1	836448	.	A	T	202.426	0/1	-24.1916,0,-28.0942	0/0	0,-8.72987,-94.6157	.	T	intergenic_region	MODIFIER	Vom2r5-Raet1l	ENSRNOG00000032365-ENSRNOG00000040300	.	-1	.	-1	.	.	.	.	.	.
chr1	837056	.	C	T	8.99128	0/1	-4.6269,0,-28.8195	0/0	0,-4.76814,-79.4918	.	T	intergenic_region	MODIFIER	Vom2r5-Raet1l	ENSRNOG00000032365-ENSRNOG00000040300	.	-1	.	-1	.	.	.	.	.	.
chr1	922256	.	A	T	5.4181	0/1	-4.78529,0,-35.4223	0/0	0,-6.32163,-54.5681	.	T	intergenic_region	MODIFIER	Vom2r5-Raet1l	ENSRNOG00000032365-ENSRNOG00000040300	.	-1	.	-1	.	.	.	.	.	.
chr1	923214	.	C	A	50.8406	0/1	-11.9743,0,-62.6855	0/0	0,-5.70749,-86.0709	.	A	intergenic_region	MODIFIER	Vom2r5-Raet1l	ENSRNOG00000032365-ENSRNOG00000040300	.	-1	.	-1	.	.	.	.	.	.
chr1	929499	.	C	G	77.8576	0/1	-11.7482,0,-75.7235	0/0	0,-7.52575,-76.7779	.	G	intergenic_region	MODIFIER	Vom2r5-Raet1l	ENSRNOG00000032365-ENSRNOG00000040300	.	-1	.	-1	.	.	.	.	.	.
chr1	929519	.	T	C	115.462	0/1	-15.5087,0,-61.6254	0/0	0,-9.33193,-98.4598	.	C	intergenic_region	MODIFIER	Vom2r5-Raet1l	ENSRNOG00000032365-ENSRNOG00000040300	.	-1	.	-1	.	.	.	.	.	.
chr1	929860	.	C	G	208.408	0/1	-25.8409,0,-57.3561	0/0	0,-9.96617,-95.4766	.	G	intergenic_region	MODIFIER	Vom2r5-Raet1l	ENSRNOG00000032365-ENSRNOG00000040300	.	-1	.	-1	.	.	.	.	.	.
chr1	929876	.	ACCG	GCCA	81.1153	0/1	-11.8698,0,-37.1012	0/0	0,-9.17326,-86.2812	.	GCCA	intergenic_region	MODIFIER	Vom2r5-Raet1l	ENSRNOG00000032365-ENSRNOG00000040300	.	-1	.	-1	.	.	.	.	.	.
chr1	929888	.	A	G	9.91514	0/1	-4.50929,0,-38.1085	0/0	0,-5.48195,-75.4816	.	G	intergenic_region	MODIFIER	Vom2r5-Raet1l	ENSRNOG00000032365-ENSRNOG00000040300	.	-1	.	-1	.	.	.	.	.	.
chr1	932038	.	C	T	371.844	1/1	-41.937,-4.51545,0	0/0	0,-4.51545,-40.6093	.	T	intergenic_region	MODIFIER	Vom2r5-Raet1l	ENSRNOG00000032365-ENSRNOG00000040300	.	-1	.	-1	.	.	.	.	.	.
chr1	1108802	.	C	T	102.119	0/1	-14.8429,0,-3.15985	0/0	0,-3.91339,-15.3873	.	T	intron_variant	MODIFIER	Raet1l	ENSRNOG00000040300	protein_coding	1	.	-1	.	.	.	.	.	.
chr1	1142466	.	AATAGATAGATAGATAGATAGATAGATAGATAGATAGATAGATAGATAGATAGA	AATAGATAGATAGATAGATAGATAGATAGATAGATAGATAGATAGATAGATAGATAGA	427.746	1/1	-49.3277,-18.6639,0	0/0	0,-24.3834,-54.1418	.	AATAGATAGATAGATAGATAGATAGATAGATAGATAGATAGATAGATAGATAGATAGA	intergenic_region	MODIFIER	Raet1l-AABR07000121.1	ENSRNOG00000040300-ENSRNOG00000061316	.	-1	.	-1	.	.	.	.	.	.
chr1	1158668	.	T	G	8.00882	0/1	-4.40523,0,-54.1512	0/0	0,-8.53376,-100.061	.	G	intergenic_region	MODIFIER	Raet1l-AABR07000121.1	ENSRNOG00000040300-ENSRNOG00000061316	.	-1	.	-1	.	.	.	.	.	.
chr1	1158683	.	C	G	59.9851	0/1	-9.94677,0,-46.342	0/0	0,-8.53359,-86.0128	.	G	intergenic_region	MODIFIER	Raet1l-AABR07000121.1	ENSRNOG00000040300-ENSRNOG00000061316	.	-1	.	-1	.	.	.	.	.	.
chr1	1158711	.	A	G	96.0497	0/1	-14.0134,0,-53.4897	0/0	0,-5.54598,-88.4318	.	G	intergenic_region	MODIFIER	Raet1l-AABR07000121.1	ENSRNOG00000040300-ENSRNOG00000061316	.	-1	.	-1	.	.	.	.	.	.
chr1	1159339	.	A	G	84.0779	0/1	-13.6992,0,-95.3901	0/0	0,-8.42884,-69.7414	.	G	intergenic_region	MODIFIER	Raet1l-AABR07000121.1	ENSRNOG00000040300-ENSRNOG00000061316	.	-1	.	-1	.	.	.	.	.	.
chr1	1159401	.	T	A	7.41473	0/1	-5.8289,0,-73.5982	0/0	0,-6.92369,-56.7515	.	A	intergenic_region	MODIFIER	Raet1l-AABR07000121.1	ENSRNOG00000040300-ENSRNOG00000061316	.	-1	.	-1	.	.	.	.	.	.
chr1	1202439	.	A	G	19.7051	0/1	-5.04497,0,-5.02848	0/0	0,-5.11751,-46.0814	.	G	intron_variant	MODIFIER	AABR07000121.1	ENSRNOG00000061316	protein_coding	4	.	-1	.	.	.	.	.	.
chr1	1216776	.	T	A	258.078	0/1	-31.0553,0,-72.9362	0/0	0,-4.51545,-44.2986	.	A	3_prime_UTR_variant	MODIFIER	AABR07000121.1	ENSRNOG00000061316	protein_coding	5	.	-1	.	.	.	.	.	.
chr1	1216939	.	A	T	134.037	0/1	-20.1757,0,-70.9331	0/0	0,-7.65318,-72.7133	.	T	3_prime_UTR_variant	MODIFIER	AABR07000121.1	ENSRNOG00000061316	protein_coding	5	.	-1	.	.	.	.	.	.
chr1	1218910	.	C	A	13.043	0/1	-5.06853,0,-63.3378	0/0	0,-9.0309,-85.4568	.	A	3_prime_UTR_variant	MODIFIER	AABR07000121.1	ENSRNOG00000061316	protein_coding	5	.	-1	.	.	.	.	.	.
chr1	1222136	.	T	C	58.3599	0/1	-9.82856,0,-26.4991	0/0	0,-6.72369,-58.6517	.	C	downstream_gene_variant	MODIFIER	AABR07000121.1	ENSRNOG00000061316	protein_coding	-1	.	-1	.	.	.	.	.	.
chr1	1222136	.	T	C	58.3599	0/1	-9.82856,0,-26.4991	0/0	0,-6.72369,-58.6517	.	C	intergenic_region	MODIFIER	AABR07000121.1-AABR07000137.1	ENSRNOG00000061316-ENSRNOG00000050129	.	-1	.	-1	.	.	.	.	.	.
chr1	1254791	.	A	T	118.7	0/1	-20.3875,0,-38.2081	0/0	0,-5.75375,-61.4299	.	T	intergenic_region	MODIFIER	AABR07000121.1-AABR07000137.1	ENSRNOG00000061316-ENSRNOG00000050129	.	-1	.	-1	.	.	.	.	.	.
chr1	1381695	.	AT	CG	107.324	0/1	-15.1543,0,-67.5265	0/0	0,-6.37414,-90.0284	.	CG	intergenic_region	MODIFIER	AABR07000121.1-AABR07000137.1	ENSRNOG00000061316-ENSRNOG00000050129	.	-1	.	-1	.	.	.	.	.	.
chr1	1398245	.	T	G	7.11704	0/1	-4.40426,0,-75.6385	0/0	0,-6.0206,-43.9703	.	G	intergenic_region	MODIFIER	AABR07000137.1-AABR07000145.1	ENSRNOG00000050129-ENSRNOG00000040316	.	-1	.	-1	.	.	.	.	.	.
chr1	1402752	.	GTC	TTG	46.8129	0/1	-8.78867,0,-81.7551	0/0	0,-4.95594,-70.9143	.	TTG	intergenic_region	MODIFIER	AABR07000137.1-AABR07000145.1	ENSRNOG00000050129-ENSRNOG00000040316	.	-1	.	-1	.	.	.	.	.	.
chr1	1402796	.	T	G	77.9039	0/1	-11.5713,0,-75.8935	0/0	0,-7.05955,-76.8116	.	G	intergenic_region	MODIFIER	AABR07000137.1-AABR07000145.1	ENSRNOG00000050129-ENSRNOG00000040316	.	-1	.	-1	.	.	.	.	.	.
chr1	1402830	.	G	T	32.9982	0/1	-7.72152,0,-68.8049	0/0	0,-8.13957,-90.6714	.	T	intergenic_region	MODIFIER	AABR07000137.1-AABR07000145.1	ENSRNOG00000050129-ENSRNOG00000040316	.	-1	.	-1	.	.	.	.	.	.
chr1	1402840	.	A	G	80.3722	0/1	-12.5918,0,-70.2532	0/0	0,-8.87346,-80.5698	.	G	intergenic_region	MODIFIER	AABR07000137.1-AABR07000145.1	ENSRNOG00000050129-ENSRNOG00000040316	.	-1	.	-1	.	.	.	.	.	.
chr1	1414390	.	T	C	71.5458	0/1	-13.2577,0,-74.4196	0/0	0,-7.20828,-77.5969	.	C	intergenic_region	MODIFIER	AABR07000137.1-AABR07000145.1	ENSRNOG00000050129-ENSRNOG00000040316	.	-1	.	-1	.	.	.	.	.	.
chr1	1414432	.	C	A	130.48	0/1	-17.8933,0,-84.3924	0/0	0,-7.78969,-94.0925	.	A	intergenic_region	MODIFIER	AABR07000137.1-AABR07000145.1	ENSRNOG00000050129-ENSRNOG00000040316	.	-1	.	-1	.	.	.	.	.	.
chr1	1414438	.	T	C	144.888	0/1	-19.3341,0,-83.4929	0/0	0,-7.48854,-94.3663	.	C	intergenic_region	MODIFIER	AABR07000137.1-AABR07000145.1	ENSRNOG00000050129-ENSRNOG00000040316	.	-1	.	-1	.	.	.	.	.	.
chr1	1414463	.	A	G	41.0942	0/1	-11.5566,0,-92.5123	0/0	0,-7.5464,-87.189	.	G	intergenic_region	MODIFIER	AABR07000137.1-AABR07000145.1	ENSRNOG00000050129-ENSRNOG00000040316	.	-1	.	-1	.	.	.	.	.	.
chr1	1421398	.	ACTC	ACTCTC	217.31	0/1	-29.6368,0,-95.0449	0/0	0,-8.17224,-38.2227	.	ACTCTC	intergenic_region	MODIFIER	AABR07000137.1-AABR07000145.1	ENSRNOG00000050129-ENSRNOG00000040316	.	-1	.	-1	.	.	.	.	.	.
chr1	1421560	.	C	A	272.871	0/1	-35.4,0,-62.9079	0/0	0,-3.88708,-34.0005	.	A	intergenic_region	MODIFIER	AABR07000137.1-AABR07000145.1	ENSRNOG00000050129-ENSRNOG00000040316	.	-1	.	-1	.	.	.	.	.	.
chr1	1421572	.	ATG	GTC	137.008	0/1	-18.0913,0,-50.9771	0/0	0,-6.38449,-40.9847	.	GTC	intergenic_region	MODIFIER	AABR07000137.1-AABR07000145.1	ENSRNOG00000050129-ENSRNOG00000040316	.	-1	.	-1	.	.	.	.	.	.
chr1	1422892	.	TATT	CATTT	13.2819	0/1	-6.9107,0,-74.2231	0/0	0,-10.235,-99.895	.	CATTT	intergenic_region	MODIFIER	AABR07000137.1-AABR07000145.1	ENSRNOG00000050129-ENSRNOG00000040316	.	-1	.	-1	.	.	.	.	.	.
chr1	1428134	.	CAA	CAAA	45.2383	0/1	-10.0761,0,-8.21989	0/0	0,-8.12781,-53.2916	.	CAAA	intergenic_region	MODIFIER	AABR07000137.1-AABR07000145.1	ENSRNOG00000050129-ENSRNOG00000040316	.	-1	.	-1	.	.	.	.	.	.
chr1	1428162	.	C	T	5.56873	0/1	-4.02822,0,-1.53311	0/0	0,-8.42884,-54.5724	.	T	intergenic_region	MODIFIER	AABR07000137.1-AABR07000145.1	ENSRNOG00000050129-ENSRNOG00000040316	.	-1	.	-1	.	.	.	.	.	.
chr1	1429346	.	T	A	18.1615	0/1	-4.88865,0,-7.64577	0/0	0,-5.21137,-37.1155	.	A	intergenic_region	MODIFIER	AABR07000137.1-AABR07000145.1	ENSRNOG00000050129-ENSRNOG00000040316	.	-1	.	-1	.	.	.	.	.	.
chr1	1430193	.	A	G	9.76039	0/1	-4.0805,0,-24.7347	0/0	0,-10.2382,-95.285	.	G	intergenic_region	MODIFIER	AABR07000137.1-AABR07000145.1	ENSRNOG00000050129-ENSRNOG00000040316	.	-1	.	-1	.	.	.	.	.	.
chr1	1430733	.	A	G	318.205	1/1	-42.7935,-3.19613,0	0/0	0,-12.3506,-113.812	.	G	intergenic_region	MODIFIER	AABR07000137.1-AABR07000145.1	ENSRNOG00000050129-ENSRNOG00000040316	.	-1	.	-1	.	.	.	.	.	.
chr1	1430740	.	GTTT	ATTG,GTCT	263.358	1/1	-36.5135,-1.32705,0,-38.0002,-6.73905,-41.104	0/0	0,-13.4005,-120.426,-13.2453,-122.233,-122.104	.	ATTG	intergenic_region	MODIFIER	AABR07000137.1-AABR07000145.1	ENSRNOG00000050129-ENSRNOG00000040316	.	-1	.	-1	.	.	.	.	.	.
chr1	1430740	.	GTTT	ATTG,GTCT	263.358	1/1	-36.5135,-1.32705,0,-38.0002,-6.73905,-41.104	0/0	0,-13.4005,-120.426,-13.2453,-122.233,-122.104	.	GTCT	intergenic_region	MODIFIER	AABR07000137.1-AABR07000145.1	ENSRNOG00000050129-ENSRNOG00000040316	.	-1	.	-1	.	.	.	.	.	.
chr1	1430764	.	A	G	443.623	1/1	-50.752,-2.91006,0	0/0	0,-4.94395,-104.461	.	G	intergenic_region	MODIFIER	AABR07000137.1-AABR07000145.1	ENSRNOG00000050129-ENSRNOG00000040316	.	-1	.	-1	.	.	.	.	.	.
chr1	1430778	.	A	T	404.488	1/1	-45.8374,-1.60256,0	0/0	0,-4.46386,-99.9332	.	T	intergenic_region	MODIFIER	AABR07000137.1-AABR07000145.1	ENSRNOG00000050129-ENSRNOG00000040316	.	-1	.	-1	.	.	.	.	.	.
chr1	1430848	.	A	G,T	126.43	0/2	-18.9045,-20.2699,-27.3449,0,-8.39119,-4.8359	0/0	0,-9.63296,-57.9346,-7.19159,-55.6197,-54.7166	.	G	intergenic_region	MODIFIER	AABR07000137.1-AABR07000145.1	ENSRNOG00000050129-ENSRNOG00000040316	.	-1	.	-1	.	.	.	.	.	.
chr1	1430848	.	A	G,T	126.43	0/2	-18.9045,-20.2699,-27.3449,0,-8.39119,-4.8359	0/0	0,-9.63296,-57.9346,-7.19159,-55.6197,-54.7166	.	T	intergenic_region	MODIFIER	AABR07000137.1-AABR07000145.1	ENSRNOG00000050129-ENSRNOG00000040316	.	-1	.	-1	.	.	.	.	.	.
chr1	1435083	.	A	G	48.519	0/1	-11.0062,0,-81.7694	0/0	0,-7.99782,-75.396	.	G	downstream_gene_variant	MODIFIER	AABR07000145.1	ENSRNOG00000040316	lincRNA	-1	.	-1	.	.	.	.	.	.
chr1	1435083	.	A	G	48.519	0/1	-11.0062,0,-81.7694	0/0	0,-7.99782,-75.396	.	G	intergenic_region	MODIFIER	AABR07000137.1-AABR07000145.1	ENSRNOG00000050129-ENSRNOG00000040316	.	-1	.	-1	.	.	.	.	.	.
chr1	1444273	.	C	T	41.9131	0/1	-10.9389,0,-74.1414	0/0	0,-10.7108,-101.318	.	T	upstream_gene_variant	MODIFIER	AABR07000145.1	ENSRNOG00000040316	lincRNA	-1	.	-1	.	.	.	.	.	.
chr1	1444273	.	C	T	41.9131	0/1	-10.9389,0,-74.1414	0/0	0,-10.7108,-101.318	.	T	intergenic_region	MODIFIER	AABR07000145.1-Raet1d	ENSRNOG00000040316-ENSRNOG00000023659	.	-1	.	-1	.	.	.	.	.	.
chr1	1449058	.	ATCC	GTCCC	35.4441	0/1	-7.93479,0,-18.0177	0/0	0,-6.62266,-44.296	.	GTCCC	intergenic_region	MODIFIER	AABR07000145.1-Raet1d	ENSRNOG00000040316-ENSRNOG00000023659	.	-1	.	-1	.	.	.	.	.	.
chr1	1463895	.	C	A	11.7977	0/1	-6.25862,0,-41.2691	0/0	0,-4.21442,-36.1039	.	A	intron_variant	MODIFIER	Raet1d	ENSRNOG00000023659	protein_coding	3	.	-1	.	.	.	.	.	.
chr1	1464893	.	C	T	5.3535	0/1	-4.37825,0,-35.6001	0/0	0,-4.72532,-40.2889	.	T	intron_variant	MODIFIER	Raet1d	ENSRNOG00000023659	protein_coding	3	.	-1	.	.	.	.	.	.
chr1	1472430	.	CTTAAAAAAAAAAC	CTTAAAAAAAAAAAC	136.464	0/1	-17.8136,0,-32.7218	0/0	0,-6.40112,-36.6889	.	CTTAAAAAAAAAAAC	intron_variant	MODIFIER	Raet1d	ENSRNOG00000023659	protein_coding	3	.	-1	.	.	.	.	.	.
chr1	1472506	.	C	T	87.1027	0/1	-13.8885,0,-48.7906	0/0	0,-8.75723,-99.8885	.	T	intron_variant	MODIFIER	Raet1d	ENSRNOG00000023659	protein_coding	3	.	-1	.	.	.	.	.	.
chr1	1472845	.	T	G	87.6154	0/1	-12.8647,0,-82.1905	0/0	0,-7.74366,-105.939	.	G	missense_variant	MODERATE	Raet1d	ENSRNOG00000023659	protein_coding	3	p.Gln191Pro	299	.	.	.	.	.	.
chr1	1477396	.	C	G	118.843	0/1	-18.1458,0,-15.2377	0/0	0,-3.93803,-60.8377	.	G	upstream_gene_variant	MODIFIER	Raet1d	ENSRNOG00000023659	protein_coding	-1	.	-1	.	.	.	.	.	.
chr1	1477396	.	C	G	118.843	0/1	-18.1458,0,-15.2377	0/0	0,-3.93803,-60.8377	.	G	intergenic_region	MODIFIER	Raet1d-AABR07000156.1	ENSRNOG00000023659-ENSRNOG00000029897	.	-1	.	-1	.	.	.	.	.	.
chr1	1477467	.	A	T	48.8008	0/1	-18.1659,0,-205.773	0/0	0,-7.98329,-160.915	.	T	upstream_gene_variant	MODIFIER	Raet1d	ENSRNOG00000023659	protein_coding	-1	.	-1	.	.	.	.	.	.
chr1	1477467	.	A	T	48.8008	0/1	-18.1659,0,-205.773	0/0	0,-7.98329,-160.915	.	T	intergenic_region	MODIFIER	Raet1d-AABR07000156.1	ENSRNOG00000023659-ENSRNOG00000029897	.	-1	.	-1	.	.	.	.	.	.
chr1	1479604	.	C	T	43.7997	0/1	-14.0718,0,-358.779	0/0	0,-40.497,-348.154	.	T	upstream_gene_variant	MODIFIER	Raet1d	ENSRNOG00000023659	protein_coding	-1	.	-1	.	.	.	.	.	.
chr1	1479604	.	C	T	43.7997	0/1	-14.0718,0,-358.779	0/0	0,-40.497,-348.154	.	T	intergenic_region	MODIFIER	Raet1d-AABR07000156.1	ENSRNOG00000023659-ENSRNOG00000029897	.	-1	.	-1	.	.	.	.	.	.
chr1	1481340	.	G	A	56.9603	0/1	-10.7996,0,-297.973	0/0	0,-18.9713,-147.225	.	A	intergenic_region	MODIFIER	Raet1d-AABR07000156.1	ENSRNOG00000023659-ENSRNOG00000029897	.	-1	.	-1	.	.	.	.	.	.
chr1	1482580	.	T	C	90.75	0/1	-17.8165,0,-202.089	0/0	0,-28.4864,-376.892	.	C	intergenic_region	MODIFIER	Raet1d-AABR07000156.1	ENSRNOG00000023659-ENSRNOG00000029897	.	-1	.	-1	.	.	.	.	.	.
chr1	1483660	.	A	C	135.329	0/1	-21.7405,0,-122.417	0/0	0,-33.0466,-454.895	.	C	intergenic_region	MODIFIER	Raet1d-AABR07000156.1	ENSRNOG00000023659-ENSRNOG00000029897	.	-1	.	-1	.	.	.	.	.	.
chr1	1484524	.	C	T	6.69331	0/1	-4.4958,0,-44.3615	0/0	0,-6.92369,-48.9521	.	T	intergenic_region	MODIFIER	Raet1d-AABR07000156.1	ENSRNOG00000023659-ENSRNOG00000029897	.	-1	.	-1	.	.	.	.	.	.
chr1	1519118	.	A	G	113.29	0/1	-15.7544,0,-28.3695	0/0	0,-12.6594,-59.8328	.	G	intergenic_region	MODIFIER	Raet1d-AABR07000156.1	ENSRNOG00000023659-ENSRNOG00000029897	.	-1	.	-1	.	.	.	.	.	.
chr1	1519126	.	A	G	101.609	0/1	-15.1849,0,-31.9664	0/0	0,-11.7563,-59.667	.	G	intergenic_region	MODIFIER	Raet1d-AABR07000156.1	ENSRNOG00000023659-ENSRNOG00000029897	.	-1	.	-1	.	.	.	.	.	.
chr1	1522891	.	G	T	15.8629	0/1	-9.77157,0,-40.7609	0/0	0,-12.0412,-62.2649	.	T	intergenic_region	MODIFIER	Raet1d-AABR07000156.1	ENSRNOG00000023659-ENSRNOG00000029897	.	-1	.	-1	.	.	.	.	.	.
chr1	1535157	.	C	T	13.1137	0/1	-4.97008,0,-2.09966	0/0	0,-5.11751,-34.5593	.	T	intergenic_region	MODIFIER	Raet1d-AABR07000156.1	ENSRNOG00000023659-ENSRNOG00000029897	.	-1	.	-1	.	.	.	.	.	.
chr1	1551327	.	A	C	79.122	0/1	-15.7165,0,-56.3689	0/0	0,-6.72088,-73.726	.	C	intergenic_region	MODIFIER	AABR07000156.1-LOC679782	ENSRNOG00000029897-ENSRNOG00000042852	.	-1	.	-1	.	.	.	.	.	.
chr1	1579528	.	A	T	181.822	0/1	-23.3687,0,-58.2791	0/0	0,-6.82469,-100.204	.	T	intergenic_region	MODIFIER	AABR07000156.1-LOC679782	ENSRNOG00000029897-ENSRNOG00000042852	.	-1	.	-1	.	.	.	.	.	.
chr1	1620357	.	ATTG	GTTC	41.2741	0/1	-7.88568,0,-97.1772	0/0	0,-4.47228,-67.5671	.	GTTC	downstream_gene_variant	MODIFIER	LOC679782	ENSRNOG00000042852	protein_coding	-1	.	-1	.	.	.	.	.	.
chr1	1620357	.	ATTG	GTTC	41.2741	0/1	-7.88568,0,-97.1772	0/0	0,-4.47228,-67.5671	.	GTTC	intergenic_region	MODIFIER	LOC679782-AABR07000158.1	ENSRNOG00000042852-ENSRNOG00000061806	.	-1	.	-1	.	.	.	.	.	.
chr1	1620365	.	AATT	CAGG	47.1	0/1	-8.86623,0,-93.4152	0/0	0,-7.22472,-68.7671	.	CAGG	downstream_gene_variant	MODIFIER	LOC679782	ENSRNOG00000042852	protein_coding	-1	.	-1	.	.	.	.	.	.
chr1	1620365	.	AATT	CAGG	47.1	0/1	-8.86623,0,-93.4152	0/0	0,-7.22472,-68.7671	.	CAGG	intergenic_region	MODIFIER	LOC679782-AABR07000158.1	ENSRNOG00000042852-ENSRNOG00000061806	.	-1	.	-1	.	.	.	.	.	.
chr1	1623791	.	CATAGA	CA	210.354	0/1	-26.29,0,-71.1512	0/0	0,-5.51122,-56.2566	.	CA	downstream_gene_variant	MODIFIER	LOC679782	ENSRNOG00000042852	protein_coding	-1	.	-1	.	.	.	.	.	.
chr1	1623791	.	CATAGA	CA	210.354	0/1	-26.29,0,-71.1512	0/0	0,-5.51122,-56.2566	.	CA	downstream_gene_variant	MODIFIER	AABR07000158.1	ENSRNOG00000061806	snoRNA	-1	.	-1	.	.	.	.	.	.
chr1	1623791	.	CATAGA	CA	210.354	0/1	-26.29,0,-71.1512	0/0	0,-5.51122,-56.2566	.	CA	intergenic_region	MODIFIER	LOC679782-AABR07000158.1	ENSRNOG00000042852-ENSRNOG00000061806	.	-1	.	-1	.	.	.	.	.	.
chr1	1632480	.	C	T	91.9783	0/1	-12.9842,0,-36.3352	0/0	0,-14.4494,-104.677	.	T	upstream_gene_variant	MODIFIER	AABR07000158.1	ENSRNOG00000061806	snoRNA	-1	.	-1	.	.	.	.	.	.
chr1	1632480	.	C	T	91.9783	0/1	-12.9842,0,-36.3352	0/0	0,-14.4494,-104.677	.	T	intergenic_region	MODIFIER	AABR07000158.1-AABR07000159.4	ENSRNOG00000061806-ENSRNOG00000055877	.	-1	.	-1	.	.	.	.	.	.
chr1	1632513	.	C	T	40.5224	0/1	-9.16076,0,-46.3391	0/0	0,-13.2453,-77.0663	.	T	upstream_gene_variant	MODIFIER	AABR07000158.1	ENSRNOG00000061806	snoRNA	-1	.	-1	.	.	.	.	.	.
chr1	1632513	.	C	T	40.5224	0/1	-9.16076,0,-46.3391	0/0	0,-13.2453,-77.0663	.	T	intergenic_region	MODIFIER	AABR07000158.1-AABR07000159.4	ENSRNOG00000061806-ENSRNOG00000055877	.	-1	.	-1	.	.	.	.	.	.
chr1	1634223	.	C	G	67.3783	0/1	-11.3412,0,-25.9672	0/0	0,-7.0731,-38.2797	.	G	intergenic_region	MODIFIER	AABR07000158.1-AABR07000159.4	ENSRNOG00000061806-ENSRNOG00000055877	.	-1	.	-1	.	.	.	.	.	.
chr1	1634285	.	T	A	132.391	0/1	-16.9974,0,-9.50058	0/0	0,-4.9598,-31.2066	.	A	intergenic_region	MODIFIER	AABR07000158.1-AABR07000159.4	ENSRNOG00000061806-ENSRNOG00000055877	.	-1	.	-1	.	.	.	.	.	.
chr1	1634305	.	GG	CA	90.5509	0/1	-14.4379,0,-2.6063	0/0	0,-3.91339,-29.9393	.	CA	intergenic_region	MODIFIER	AABR07000158.1-AABR07000159.4	ENSRNOG00000061806-ENSRNOG00000055877	.	-1	.	-1	.	.	.	.	.	.
chr1	1636485	.	T	C	76.017	0/1	-11.8475,0,-64.0624	0/0	0,-6.22166,-49.0013	.	C	intergenic_region	MODIFIER	AABR07000158.1-AABR07000159.4	ENSRNOG00000061806-ENSRNOG00000055877	.	-1	.	-1	.	.	.	.	.	.
chr1	1653944	.	GC	AT	150.793	0/1	-18.8602,0,-61.1657	0/0	0,-6.0206,-47.9971	.	AT	intergenic_region	MODIFIER	AABR07000158.1-AABR07000159.4	ENSRNOG00000061806-ENSRNOG00000055877	.	-1	.	-1	.	.	.	.	.	.
chr1	1654070	.	G	A	37.1846	0/1	-9.32178,0,-73.8357	0/0	0,-6.0206,-62.4094	.	A	intergenic_region	MODIFIER	AABR07000158.1-AABR07000159.4	ENSRNOG00000061806-ENSRNOG00000055877	.	-1	.	-1	.	.	.	.	.	.
chr1	1657473	.	C	G	198.786	0/1	-25.2513,0,-91.7801	0/0	0,-4.5618,-90.2034	.	G	intergenic_region	MODIFIER	AABR07000158.1-AABR07000159.4	ENSRNOG00000061806-ENSRNOG00000055877	.	-1	.	-1	.	.	.	.	.	.
chr1	1657528	.	T	G	12.3004	0/1	-5.812,0,-93.2555	0/0	0,-7.82678,-59.6042	.	G	intergenic_region	MODIFIER	AABR07000158.1-AABR07000159.4	ENSRNOG00000061806-ENSRNOG00000055877	.	-1	.	-1	.	.	.	.	.	.
chr1	1657547	.	C	T	151.146	0/1	-20.4873,0,-98.5778	0/0	0,-6.92369,-60.0121	.	T	intergenic_region	MODIFIER	AABR07000158.1-AABR07000159.4	ENSRNOG00000061806-ENSRNOG00000055877	.	-1	.	-1	.	.	.	.	.	.
chr1	1657589	.	T	G	230.456	0/1	-28.4085,0,-77.9368	0/0	0,-8.72987,-73.7297	.	G	intergenic_region	MODIFIER	AABR07000158.1-AABR07000159.4	ENSRNOG00000061806-ENSRNOG00000055877	.	-1	.	-1	.	.	.	.	.	.
chr1	1662938	.	GATG	CATA	9.6878	0/1	-6.02797,0,-44.8566	0/0	0,-10.9166,-121.305	.	CATA	intergenic_region	MODIFIER	AABR07000158.1-AABR07000159.4	ENSRNOG00000061806-ENSRNOG00000055877	.	-1	.	-1	.	.	.	.	.	.
chr1	1669920	.	C	A	18.4572	0/1	-4.91867,0,-13.5269	0/0	0,-8.42884,-87.9483	.	A	upstream_gene_variant	MODIFIER	AABR07000159.4	ENSRNOG00000055877	protein_coding	-1	.	-1	.	.	.	.	.	.
chr1	1669920	.	C	A	18.4572	0/1	-4.91867,0,-13.5269	0/0	0,-8.42884,-87.9483	.	A	intergenic_region	MODIFIER	AABR07000159.4-Lrp11	ENSRNOG00000055877-ENSRNOG00000014303	.	-1	.	-1	.	.	.	.	.	.
chr1	1684700	.	C	A	11.2337	0/1	-4.16856,0,-4.32838	0/0	0,-5.41854,-48.4798	.	A	intergenic_region	MODIFIER	AABR07000159.4-Lrp11	ENSRNOG00000055877-ENSRNOG00000014303	.	-1	.	-1	.	.	.	.	.	.
chr1	1690436	.	A	G	17.9811	0/1	-5.57748,0,-36.3421	0/0	0,-8.11706,-109.96	.	G	intergenic_region	MODIFIER	AABR07000159.4-Lrp11	ENSRNOG00000055877-ENSRNOG00000014303	.	-1	.	-1	.	.	.	.	.	.
chr1	1690491	.	G	C	134.945	0/1	-17.4338,0,-25.8431	0/0	0,-7.75394,-98.4984	.	C	intergenic_region	MODIFIER	AABR07000159.4-Lrp11	ENSRNOG00000055877-ENSRNOG00000014303	.	-1	.	-1	.	.	.	.	.	.
chr1	1690506	.	A	G	110.967	0/1	-16.8988,0,-26.8759	0/0	0,-6.84661,-78.3148	.	G	intergenic_region	MODIFIER	AABR07000159.4-Lrp11	ENSRNOG00000055877-ENSRNOG00000014303	.	-1	.	-1	.	.	.	.	.	.
chr1	1690512	.	G	T	55.6927	0/1	-11.1727,0,-23.3243	0/0	0,-6.53731,-65.3123	.	T	intergenic_region	MODIFIER	AABR07000159.4-Lrp11	ENSRNOG00000055877-ENSRNOG00000014303	.	-1	.	-1	.	.	.	.	.	.
chr1	1690543	.	A	T	41.6347	0/1	-8.17162,0,-24.1431	0/0	0,-6.23317,-67.0356	.	T	intergenic_region	MODIFIER	AABR07000159.4-Lrp11	ENSRNOG00000055877-ENSRNOG00000014303	.	-1	.	-1	.	.	.	.	.	.
chr1	1691208	.	A	T	7.37508	0/1	-5.04023,0,-27.5606	0/0	0,-7.52575,-63.9638	.	T	intergenic_region	MODIFIER	AABR07000159.4-Lrp11	ENSRNOG00000055877-ENSRNOG00000014303	.	-1	.	-1	.	.	.	.	.	.
chr1	1691227	.	A	T	24.6543	0/1	-7.57249,0,-31.3106	0/0	0,-8.12781,-56.4475	.	T	intergenic_region	MODIFIER	AABR07000159.4-Lrp11	ENSRNOG00000055877-ENSRNOG00000014303	.	-1	.	-1	.	.	.	.	.	.
chr1	1713781	.	C	G	37.427	1/1	-7.02588,-0.60206,0	0/0	0,-3.60999,-51.8393	.	G	intron_variant	MODIFIER	Lrp11	ENSRNOG00000014303	protein_coding	3	.	-1	.	.	.	.	.	.
chr1	1718695	.	G	A	126.571	0/1	-21.5057,0,-91.7405	0/0	0,-8.1769,-104.717	.	A	intron_variant	MODIFIER	Lrp11	ENSRNOG00000014303	protein_coding	4	.	-1	.	.	.	.	.	.
chr1	1718700	.	G	T	209.794	0/1	-29.7209,0,-86.1509	0/0	0,-10.235,-103.674	.	T	intron_variant	MODIFIER	Lrp11	ENSRNOG00000014303	protein_coding	4	.	-1	.	.	.	.	.	.
chr1	1718706	.	G	C	123.275	0/1	-20.7836,0,-86.0738	0/0	0,-8.15338,-95.5088	.	C	intron_variant	MODIFIER	Lrp11	ENSRNOG00000014303	protein_coding	4	.	-1	.	.	.	.	.	.
chr1	1718714	.	T	C	27.4489	0/1	-9.51613,0,-78.7116	0/0	0,-8.1549,-98.6692	.	C	intron_variant	MODIFIER	Lrp11	ENSRNOG00000014303	protein_coding	4	.	-1	.	.	.	.	.	.
chr1	1718976	.	C	T	13.5625	0/1	-12.2427,0,-55.8252	0/0	0,-8.12781,-86.2576	.	T	intron_variant	MODIFIER	Lrp11	ENSRNOG00000014303	protein_coding	4	.	-1	.	.	.	.	.	.
chr1	1719014	.	GAAAAAAAAAT	GAAAAAT	34.8696	0/1	-9.07132,0,-63.3771	0/0	0,-12.9443,-97.9797	.	GAAAAAT	intron_variant	MODIFIER	Lrp11	ENSRNOG00000014303	protein_coding	4	.	-1	.	.	.	.	.	.
chr1	1719033	.	A	G	160.347	0/1	-22.6004,0,-56.311	0/0	0,-10.235,-106.39	.	G	intron_variant	MODIFIER	Lrp11	ENSRNOG00000014303	protein_coding	4	.	-1	.	.	.	.	.	.
chr1	1719087	.	T	C	156.597	0/1	-22.2879,0,-49.7307	0/0	0,-7.22472,-72.8236	.	C	intron_variant	MODIFIER	Lrp11	ENSRNOG00000014303	protein_coding	4	.	-1	.	.	.	.	.	.
chr1	1719129	.	T	C	57.5905	0/1	-12.6493,0,-16.6118	0/0	0,-6.92369,-49.5063	.	C	intron_variant	MODIFIER	Lrp11	ENSRNOG00000014303	protein_coding	4	.	-1	.	.	.	.	.	.
chr1	1719147	.	C	T	59.0355	0/1	-11.7134,0,-34.2715	0/0	0,-6.32163,-43.0192	.	T	intron_variant	MODIFIER	Lrp11	ENSRNOG00000014303	protein_coding	4	.	-1	.	.	.	.	.	.
chr1	1780162	.	G	C	8.32855	0/1	-3.84301,0,-18.4526	0/0	0,-8.42884,-64.584	.	C	upstream_gene_variant	MODIFIER	Lats1	ENSRNOG00000014916	protein_coding	-1	.	-1	.	.	.	.	.	.
chr1	1780162	.	G	C	8.32855	0/1	-3.84301,0,-18.4526	0/0	0,-8.42884,-64.584	.	C	intron_variant	MODIFIER	Nup43	ENSRNOG00000049505	protein_coding	7	.	-1	.	.	.	.	.	.
chr1	1806055	.	G	T	12.6186	0/1	-4.31661,0,-20.9568	0/0	0,-8.72987,-91.2831	.	T	intron_variant	MODIFIER	Lats1	ENSRNOG00000014916	protein_coding	4	.	-1	.	.	.	.	.	.
chr1	1823158	.	A	T	34.1267	0/1	-7.04259,0,-15.2968	0/0	0,-8.72987,-78.5374	.	T	upstream_gene_variant	MODIFIER	Katna1	ENSRNOG00000014996	protein_coding	-1	.	-1	.	.	.	.	.	.
chr1	1823158	.	A	T	34.1267	0/1	-7.04259,0,-15.2968	0/0	0,-8.72987,-78.5374	.	T	intergenic_region	MODIFIER	Lats1-Katna1	ENSRNOG00000014916-ENSRNOG00000014996	.	-1	.	-1	.	.	.	.	.	.
chr1	1829491	.	G	T	12.6187	0/1	-4.31661,0,-15.6593	0/0	0,-4.51545,-40.596	.	T	intron_variant	MODIFIER	Katna1	ENSRNOG00000014996	protein_coding	1	.	-1	.	.	.	.	.	.
chr1	1838766	.	CTTTTTTA	CTTTTTG	46.5457	0/1	-12.8513,0,-54.6534	0/0	0,-9.33193,-96.2086	.	G	intron_variant	MODIFIER	Katna1	ENSRNOG00000014996	protein_coding	1	.	-1	.	.	.	.	.	.
chr1	1838840	.	T	C	439.244	0/1	-51.7846,0,-67.793	0/0	0,-21.9551,-162.089	.	C	intron_variant	MODIFIER	Katna1	ENSRNOG00000014996	protein_coding	1	.	-1	.	.	.	.	.	.
chr1	1838883	.	T	C	645.335	0/1	-70.447,0,-56.1527	0/0	0,-21.1414,-175.776	.	C	intron_variant	MODIFIER	Katna1	ENSRNOG00000014996	protein_coding	1	.	-1	.	.	.	.	.	.
chr1	1838909	.	T	G	409.949	0/1	-48.0978,0,-76.4009	0/0	0,-13.1042,-122.576	.	G	intron_variant	MODIFIER	Katna1	ENSRNOG00000014996	protein_coding	1	.	-1	.	.	.	.	.	.
chr1	1838929	.	CCCCA	TCCCC	288.913	0/1	-41.8592,0,-57.757	0/0	0,-10.0229,-105.274	.	TCCCC	intron_variant	MODIFIER	Katna1	ENSRNOG00000014996	protein_coding	1	.	-1	.	.	.	.	.	.
chr1	1838953	.	CA	TG	153.362	0/1	-26.8921,0,-67.299	0/0	0,-9.33193,-88.0991	.	TG	intron_variant	MODIFIER	Katna1	ENSRNOG00000014996	protein_coding	1	.	-1	.	.	.	.	.	.
chr1	1838965	.	AATA	TATT,AATG	104.788	0/1	-19.1813,0,-43.1623,-10.7438,-33.6031,-56.0568	0/0	0,-9.0309,-79.4467,-7.83201,-79.6817,-77.8756	.	TATT	intron_variant	MODIFIER	Katna1	ENSRNOG00000014996	protein_coding	1	.	-1	.	.	.	.	.	.
chr1	1838965	.	AATA	TATT,AATG	104.788	0/1	-19.1813,0,-43.1623,-10.7438,-33.6031,-56.0568	0/0	0,-9.0309,-79.4467,-7.83201,-79.6817,-77.8756	.	AATG	intron_variant	MODIFIER	Katna1	ENSRNOG00000014996	protein_coding	1	.	-1	.	.	.	.	.	.
chr1	1838980	.	C	T	31.4173	0/1	-7.89972,0,-74.3928	0/0	0,-5.74854,-72.604	.	T	intron_variant	MODIFIER	Katna1	ENSRNOG00000014996	protein_coding	1	.	-1	.	.	.	.	.	.
chr1	1838986	.	GTG	ACA	27.3994	0/1	-7.49746,0,-43.3782	0/0	0,-5.72414,-68.1585	.	ACA	intron_variant	MODIFIER	Katna1	ENSRNOG00000014996	protein_coding	1	.	-1	.	.	.	.	.	.
chr1	1839000	.	A	G	50.3912	0/1	-11.2446,0,-42.2208	0/0	0,-6.32664,-69.3971	.	G	intron_variant	MODIFIER	Katna1	ENSRNOG00000014996	protein_coding	1	.	-1	.	.	.	.	.	.
chr1	1839008	.	G	T	38.5526	0/1	-10.0607,0,-30.2416	0/0	0,-7.22894,-83.0816	.	T	intron_variant	MODIFIER	Katna1	ENSRNOG00000014996	protein_coding	1	.	-1	.	.	.	.	.	.
chr1	1839017	.	GG	CA	56.5214	0/1	-11.8576,0,-28.152	0/0	0,-8.63427,-87.3198	.	CA	intron_variant	MODIFIER	Katna1	ENSRNOG00000014996	protein_coding	1	.	-1	.	.	.	.	.	.
chr1	1839024	.	A	G	29.6965	0/1	-9.17465,0,-44.8488	0/0	0,-8.63309,-86.0465	.	G	intron_variant	MODIFIER	Katna1	ENSRNOG00000014996	protein_coding	1	.	-1	.	.	.	.	.	.
chr1	1839391	.	G	C	36.3343	0/1	-9.73649,0,-42.495	0/0	0,-9.93399,-96.8342	.	C	intron_variant	MODIFIER	Katna1	ENSRNOG00000014996	protein_coding	1	.	-1	.	.	.	.	.	.
chr1	1848595	.	T	C	115.664	0/1	-16.1698,0,-53.8473	0/0	0,-7.22472,-71.5711	.	C	intron_variant	MODIFIER	Katna1	ENSRNOG00000014996	protein_coding	4	.	-1	.	.	.	.	.	.
chr1	1872135	.	A	T	11.8151	0/1	-4.3049,0,-31.2442	0/0	0,-8.72987,-96.5116	.	T	downstream_gene_variant	MODIFIER	Katna1	ENSRNOG00000014996	protein_coding	-1	.	-1	.	.	.	.	.	.
chr1	1872135	.	A	T	11.8151	0/1	-4.3049,0,-31.2442	0/0	0,-8.72987,-96.5116	.	T	intron_variant	MODIFIER	Ginm1	ENSRNOG00000015239	protein_coding	7	.	-1	.	.	.	.	.	.
chr1	1876598	.	G	T	17.8109	0/1	-11.5001,0,-28.6618	0/0	0,-7.22472,-67.3528	.	T	intron_variant	MODIFIER	Ginm1	ENSRNOG00000015239	protein_coding	4	.	-1	.	.	.	.	.	.
chr1	1908008	.	T	G	5.76545	0/1	-5.1343,0,-30.8378	0/0	0,-6.0206,-57.7134	.	G	intron_variant	MODIFIER	Ppil4	ENSRNOG00000015552	protein_coding	7	.	-1	.	.	.	.	.	.
chr1	1920118	.	C	T	202.406	0/1	-24.5674,0,-42.4795	0/0	0,-8.42884,-90.7482	.	T	intron_variant	MODIFIER	Ppil4	ENSRNOG00000015552	protein_coding	11	.	-1	.	.	.	.	.	.
chr1	1925479	.	GTTTTTTTTTTG	GTTTTTTTTTTTG	17.2176	0/1	-5.34352,0,-22.3474	0/0	0,-6.0206,-48.0522	.	GTTTTTTTTTTTG	intron_variant	MODIFIER	Ppil4	ENSRNOG00000015552	protein_coding	12	.	-1	.	.	.	.	.	.
chr1	1988378	.	A	T	10.3508	0/1	-5.47836,0,-45.361	0/0	0,-11.1474,-93.2374	.	T	intergenic_region	MODIFIER	Zc3h12d-Tab2	ENSRNOG00000016041-ENSRNOG00000016054	.	-1	.	-1	.	.	.	.	.	.
chr1	1989332	.	T	A	50.7944	0/1	-10.6828,0,-60.2862	0/0	0,-8.42884,-71.7355	.	A	intergenic_region	MODIFIER	Zc3h12d-Tab2	ENSRNOG00000016041-ENSRNOG00000016054	.	-1	.	-1	.	.	.	.	.	.
chr1	1989372	.	T	C	45.0541	0/1	-10.1088,0,-67.1072	0/0	0,-8.72987,-91.2726	.	C	intergenic_region	MODIFIER	Zc3h12d-Tab2	ENSRNOG00000016041-ENSRNOG00000016054	.	-1	.	-1	.	.	.	.	.	.
chr1	1989399	.	T	C	46.0168	0/1	-10.2051,0,-74.1457	0/0	0,-10.235,-111.54	.	C	intergenic_region	MODIFIER	Zc3h12d-Tab2	ENSRNOG00000016041-ENSRNOG00000016054	.	-1	.	-1	.	.	.	.	.	.
chr1	1990275	.	C	T	29.4986	0/1	-8.43679,0,-21.2816	0/0	0,-11.1381,-94.8876	.	T	intergenic_region	MODIFIER	Zc3h12d-Tab2	ENSRNOG00000016041-ENSRNOG00000016054	.	-1	.	-1	.	.	.	.	.	.
chr1	1990330	.	C	T	47.0706	0/1	-9.64847,0,-25.9798	0/0	0,-8.37534,-90.8963	.	T	intergenic_region	MODIFIER	Zc3h12d-Tab2	ENSRNOG00000016041-ENSRNOG00000016054	.	-1	.	-1	.	.	.	.	.	.
chr1	1998383	.	C	T	21.4365	0/1	-5.2197,0,-10.9505	0/0	0,-5.71957,-45.298	.	T	downstream_gene_variant	MODIFIER	Tab2	ENSRNOG00000016054	protein_coding	-1	.	-1	.	.	.	.	.	.
chr1	1998383	.	C	T	21.4365	0/1	-5.2197,0,-10.9505	0/0	0,-5.71957,-45.298	.	T	intergenic_region	MODIFIER	Zc3h12d-Tab2	ENSRNOG00000016041-ENSRNOG00000016054	.	-1	.	-1	.	.	.	.	.	.
chr1	2101907	.	A	G	22.8157	0/1	-10.3737,0,-49.4733	0/0	0,-6.01819,-86.2948	.	G	intergenic_region	MODIFIER	Tab2-Ust	ENSRNOG00000016054-ENSRNOG00000016381	.	-1	.	-1	.	.	.	.	.	.
chr1	2132269	.	C	G	46.5041	0/1	-9.04092,0,-14.3431	0/0	0,-6.32163,-53.1143	.	G	intergenic_region	MODIFIER	Tab2-Ust	ENSRNOG00000016054-ENSRNOG00000016381	.	-1	.	-1	.	.	.	.	.	.
chr1	2132275	.	C	G	55.6904	0/1	-9.95955,0,-19.0508	0/0	0,-6.0206,-55.877	.	G	intergenic_region	MODIFIER	Tab2-Ust	ENSRNOG00000016054-ENSRNOG00000016381	.	-1	.	-1	.	.	.	.	.	.
chr1	2178226	.	T	C	63.0951	0/1	-11.0489,0,-91.6692	0/0	0,-9.93399,-101.403	.	C	intergenic_region	MODIFIER	Tab2-Ust	ENSRNOG00000016054-ENSRNOG00000016381	.	-1	.	-1	.	.	.	.	.	.
chr1	2178243	.	GTTATG	ATGATATTAG	19.7966	0/1	-6.397,0,-95.2076	0/0	0,-10.536,-103.682	.	ATGATATTAG	intergenic_region	MODIFIER	Tab2-Ust	ENSRNOG00000016054-ENSRNOG00000016381	.	-1	.	-1	.	.	.	.	.	.
chr1	2178272	.	C	T	98.9604	0/1	-14.3214,0,-92.3054	0/0	0,-7.26885,-107.128	.	T	intergenic_region	MODIFIER	Tab2-Ust	ENSRNOG00000016054-ENSRNOG00000016381	.	-1	.	-1	.	.	.	.	.	.
chr1	2178338	.	A	C	32.3825	0/1	-8.34654,0,-76.5344	0/0	0,-4.00216,-55.3863	.	C	intergenic_region	MODIFIER	Tab2-Ust	ENSRNOG00000016054-ENSRNOG00000016381	.	-1	.	-1	.	.	.	.	.	.
chr1	2178993	.	C	T	5.78737	0/1	-5.38716,0,-41.1354	0/0	0,-7.82678,-66.5347	.	T	intergenic_region	MODIFIER	Tab2-Ust	ENSRNOG00000016054-ENSRNOG00000016381	.	-1	.	-1	.	.	.	.	.	.
chr1	2179023	.	C	A	15.4415	0/1	-6.9106,0,-74.2998	0/0	0,-6.12905,-70.3904	.	A	intergenic_region	MODIFIER	Tab2-Ust	ENSRNOG00000016054-ENSRNOG00000016381	.	-1	.	-1	.	.	.	.	.	.
chr1	2179043	.	GTT	GTTT	22.6925	0/1	-7.49923,0,-75.0532	0/0	0,-7.32114,-72.5666	.	GTTT	intergenic_region	MODIFIER	Tab2-Ust	ENSRNOG00000016054-ENSRNOG00000016381	.	-1	.	-1	.	.	.	.	.	.
chr1	2179068	.	T	G	25.5141	0/1	-7.36496,0,-83.4908	0/0	0,-7.63222,-86.6045	.	G	intergenic_region	MODIFIER	Tab2-Ust	ENSRNOG00000016054-ENSRNOG00000016381	.	-1	.	-1	.	.	.	.	.	.
chr1	2221325	.	ATGACT	AT	29.2588	0/1	-14.5793,0,-60.7255	0/0	0,-6.64531,-104.002	.	AT	intergenic_region	MODIFIER	Tab2-Ust	ENSRNOG00000016054-ENSRNOG00000016381	.	-1	.	-1	.	.	.	.	.	.
chr1	2221337	.	G	A	95.7432	0/1	-22.2168,0,-59.5226	0/0	0,-3.765,-103.705	.	A	intergenic_region	MODIFIER	Tab2-Ust	ENSRNOG00000016054-ENSRNOG00000016381	.	-1	.	-1	.	.	.	.	.	.
chr1	2221352	.	C	T	135.56	0/1	-22.5619,0,-71.6593	0/0	0,-4.02535,-102.296	.	T	intergenic_region	MODIFIER	Tab2-Ust	ENSRNOG00000016054-ENSRNOG00000016381	.	-1	.	-1	.	.	.	.	.	.
chr1	2226343	.	T	G	200.307	0/1	-27.1125,0,-16.953	0/0	0,-6.32163,-58.2378	.	G	intergenic_region	MODIFIER	Tab2-Ust	ENSRNOG00000016054-ENSRNOG00000016381	.	-1	.	-1	.	.	.	.	.	.
chr1	2238181	.	CTTTTTTTTTTC	CTTTTTTTTTTTA,CTTTTTTTTTTTC	6.02054	0/2	-4.46968,-8.2768,-25.2545,0,-19.6299,-17.0207	0/0	0,-18.0618,-95.5647,-18.0618,-104.831,-96.4017	.	CTTTTTTTTTTTC	intergenic_region	MODIFIER	Tab2-Ust	ENSRNOG00000016054-ENSRNOG00000016381	.	-1	.	-1	.	.	.	.	.	.
chr1	2238181	.	CTTTTTTTTTTC	CTTTTTTTTTTTA,CTTTTTTTTTTTC	6.02054	0/2	-4.46968,-8.2768,-25.2545,0,-19.6299,-17.0207	0/0	0,-18.0618,-95.5647,-18.0618,-104.831,-96.4017	.	TA	intergenic_region	MODIFIER	Tab2-Ust	ENSRNOG00000016054-ENSRNOG00000016381	.	-1	.	-1	.	.	.	.	.	.
chr1	2241019	.	GTT	GT	41.2864	0/1	-9.12117,0,-21.2893	0/0	0,-4.42527,-52.9772	.	GT	intergenic_region	MODIFIER	Tab2-Ust	ENSRNOG00000016054-ENSRNOG00000016381	.	-1	.	-1	.	.	.	.	.	.
chr1	2260235	.	T	C	41.3872	0/1	-7.83023,0,-55.7929	0/0	0,-6.0206,-54.7161	.	C	intergenic_region	MODIFIER	Tab2-Ust	ENSRNOG00000016054-ENSRNOG00000016381	.	-1	.	-1	.	.	.	.	.	.
chr1	2276799	.	C	T	270.317	0/1	-31.8882,0,-44.469	0/0	0,-8.42884,-74.5037	.	T	intergenic_region	MODIFIER	Tab2-Ust	ENSRNOG00000016054-ENSRNOG00000016381	.	-1	.	-1	.	.	.	.	.	.
chr1	2286063	.	G	C	15.5085	0/1	-4.61764,0,-17.4728	0/0	0,-5.71957,-53.7467	.	C	intergenic_region	MODIFIER	Tab2-Ust	ENSRNOG00000016054-ENSRNOG00000016381	.	-1	.	-1	.	.	.	.	.	.
chr1	2306521	.	GCATC	ACATT,GCATT	112.936	0/1	-16.3636,0,-37.882,-19.4808,-39.6313,-59.1984	0/0	0,-4.11488,-63.4831,-10.235,-67.6786,-72.4875	.	ACATT	intergenic_region	MODIFIER	Tab2-Ust	ENSRNOG00000016054-ENSRNOG00000016381	.	-1	.	-1	.	.	.	.	.	.
chr1	2306521	.	GCATC	ACATT,GCATT	112.936	0/1	-16.3636,0,-37.882,-19.4808,-39.6313,-59.1984	0/0	0,-4.11488,-63.4831,-10.235,-67.6786,-72.4875	.	GCATT	intergenic_region	MODIFIER	Tab2-Ust	ENSRNOG00000016054-ENSRNOG00000016381	.	-1	.	-1	.	.	.	.	.	.
chr1	2306561	.	G	A	67.2386	0/1	-13.4959,0,-47.0108	0/0	0,-6.30944,-53.4061	.	A	intergenic_region	MODIFIER	Tab2-Ust	ENSRNOG00000016054-ENSRNOG00000016381	.	-1	.	-1	.	.	.	.	.	.
chr1	2442769	.	C	T	7.38295	0/1	-4.28077,0,-12.5736	0/0	0,-11.7402,-79.7469	.	T	intron_variant	MODIFIER	Ust	ENSRNOG00000016381	protein_coding	3	.	-1	.	.	.	.	.	.
chr1	2442785	.	C	T	33.5736	0/1	-9.1593,0,-33.5853	0/0	0,-13.2895,-105.467	.	T	intron_variant	MODIFIER	Ust	ENSRNOG00000016381	protein_coding	3	.	-1	.	.	.	.	.	.
chr1	2442791	.	C	G	49.3076	0/1	-10.3403,0,-35.9099	0/0	0,-11.4498,-109.54	.	G	intron_variant	MODIFIER	Ust	ENSRNOG00000016381	protein_coding	3	.	-1	.	.	.	.	.	.
chr1	2442799	.	CAC	CAAAT	20.0146	0/1	-7.4067,0,-34.8638	0/0	0,-12.6404,-112.654	.	AAT	intron_variant	MODIFIER	Ust	ENSRNOG00000016381	protein_coding	3	.	-1	.	.	.	.	.	.
chr1	2442807	.	CA	CGTA	24.8226	0/1	-8.28296,0,-42.5481	0/0	0,-13.8528,-125.875	.	CGTA	intron_variant	MODIFIER	Ust	ENSRNOG00000016381	protein_coding	3	.	-1	.	.	.	.	.	.
chr1	2491333	.	CCCAGCTT	GCTGGCCG	88.1508	0/1	-14.9182,0,-88.4817	0/0	0,-8.62148,-77.8782	.	GCTGGCCG	intron_variant	MODIFIER	Ust	ENSRNOG00000016381	protein_coding	2	.	-1	.	.	.	.	.	.
chr1	2492367	.	A	T	40.5444	0/1	-10.3159,0,-43.7431	0/0	0,-5.41854,-58.4652	.	T	intron_variant	MODIFIER	Ust	ENSRNOG00000016381	protein_coding	2	.	-1	.	.	.	.	.	.
chr1	2494371	.	C	T	516.84	0/1	-57.6576,0,-61.5637	0/0	0,-8.72987,-95.5197	.	T	intron_variant	MODIFIER	Ust	ENSRNOG00000016381	protein_coding	2	.	-1	.	.	.	.	.	.
chr1	2561639	.	G	T	15.0542	0/1	-5.15892,0,-0.880219	0/0	0,-5.41854,-46.6165	.	T	intron_variant	MODIFIER	Ust	ENSRNOG00000016381	protein_coding	1	.	-1	.	.	.	.	.	.
chr1	2655452	.	G	T	44.0068	0/1	-8.68396,0,-20.4349	0/0	0,-6.82592,-76.1951	.	T	intergenic_region	MODIFIER	Ust-AABR07000171.1	ENSRNOG00000016381-ENSRNOG00000054005	.	-1	.	-1	.	.	.	.	.	.
chr1	2657962	.	T	G	88.3313	0/1	-15.9793,0,-98.2484	0/0	0,-6.62266,-53.4229	.	G	intergenic_region	MODIFIER	Ust-AABR07000171.1	ENSRNOG00000016381-ENSRNOG00000054005	.	-1	.	-1	.	.	.	.	.	.
chr1	2657969	.	G	A	68.9406	0/1	-11.3109,0,-96.1343	0/0	0,-6.32163,-49.4923	.	A	intergenic_region	MODIFIER	Ust-AABR07000171.1	ENSRNOG00000016381-ENSRNOG00000054005	.	-1	.	-1	.	.	.	.	.	.
chr1	2658023	.	C	T	103.641	0/1	-17.5103,0,-110.016	0/0	0,-6.0206,-45.8473	.	T	intergenic_region	MODIFIER	Ust-AABR07000171.1	ENSRNOG00000016381-ENSRNOG00000054005	.	-1	.	-1	.	.	.	.	.	.
chr1	2668183	.	A	T	42.1949	0/1	-10.0216,0,-28.3094	0/0	0,-3.62919,-69.7922	.	T	intergenic_region	MODIFIER	Ust-AABR07000171.1	ENSRNOG00000016381-ENSRNOG00000054005	.	-1	.	-1	.	.	.	.	.	.
chr1	2670837	.	G	A	107.252	0/1	-15.6667,0,-21.869	0/0	0,-6.32163,-65.6453	.	A	intergenic_region	MODIFIER	Ust-AABR07000171.1	ENSRNOG00000016381-ENSRNOG00000054005	.	-1	.	-1	.	.	.	.	.	.
chr1	2673444	.	G	A	16.7059	0/1	-5.16637,0,-5.93398	0/0	0,-6.02168,-15.1181	.	A	intergenic_region	MODIFIER	Ust-AABR07000171.1	ENSRNOG00000016381-ENSRNOG00000054005	.	-1	.	-1	.	.	.	.	.	.
chr1	2691225	.	A	T	19.0318	0/1	-5.40287,0,-24.5275	0/0	0,-10.8371,-113.861	.	T	intergenic_region	MODIFIER	Ust-AABR07000171.1	ENSRNOG00000016381-ENSRNOG00000054005	.	-1	.	-1	.	.	.	.	.	.
chr1	2841360	.	T	A	7.25815	0/1	-3.71455,0,-20.4568	0/0	0,-5.41854,-51.7699	.	A	intron_variant	MODIFIER	Sash1	ENSRNOG00000013160	protein_coding	2	.	-1	.	.	.	.	.	.
chr1	2851615	.	G	C	11.6908	0/1	-7.67602,0,-32.1352	0/0	0,-6.62266,-62.4349	.	C	intergenic_region	MODIFIER	Sash1-AABR07000175.1	ENSRNOG00000013160-ENSRNOG00000052788	.	-1	.	-1	.	.	.	.	.	.
chr1	2853050	.	T	C	5.55635	0/1	-3.56701,0,-42.0515	0/0	0,-4.02283,-39.3661	.	C	intergenic_region	MODIFIER	Sash1-AABR07000175.1	ENSRNOG00000013160-ENSRNOG00000052788	.	-1	.	-1	.	.	.	.	.	.
chr1	2940647	.	C	A	24.5877	0/1	-6.84777,0,-14.604	0/0	0,-5.71957,-48.2662	.	A	intergenic_region	MODIFIER	AABR07000175.1-Samd5	ENSRNOG00000052788-ENSRNOG00000023549	.	-1	.	-1	.	.	.	.	.	.
chr1	2943063	.	C	A	5.91381	0/1	-3.54198,0,-23.0741	0/0	0,-3.91339,-32.5638	.	A	intergenic_region	MODIFIER	AABR07000175.1-Samd5	ENSRNOG00000052788-ENSRNOG00000023549	.	-1	.	-1	.	.	.	.	.	.
chr1	2943187	.	A	C	19.7261	0/1	-5.04713,0,-7.45198	0/0	0,-5.11751,-42.3607	.	C	intergenic_region	MODIFIER	AABR07000175.1-Samd5	ENSRNOG00000052788-ENSRNOG00000023549	.	-1	.	-1	.	.	.	.	.	.
chr1	2986273	.	TCCCCCCCCCCCA	TCCCCCCCCCCA	88.0393	1/1	-13.6204,-5.11751,0	0/0	0,-6.57633,-31.0362	.	TCCCCCCCCCCA	intergenic_region	MODIFIER	AABR07000175.1-Samd5	ENSRNOG00000052788-ENSRNOG00000023549	.	-1	.	-1	.	.	.	.	.	.
chr1	3013204	.	G	A	77.0197	0/1	-12.1663,0,-27.1842	0/0	0,-8.12781,-84.0855	.	A	intergenic_region	MODIFIER	AABR07000175.1-Samd5	ENSRNOG00000052788-ENSRNOG00000023549	.	-1	.	-1	.	.	.	.	.	.
chr1	3042813	.	T	C	10.2347	0/1	-3.58231,0,-10.0737	0/0	0,-9.27813,-98.4546	.	C	intergenic_region	MODIFIER	AABR07000175.1-Samd5	ENSRNOG00000052788-ENSRNOG00000023549	.	-1	.	-1	.	.	.	.	.	.
chr1	3042829	.	CAG	TAT	17.2994	0/1	-4.32383,0,-7.28516	0/0	0,-8.42884,-79.0332	.	TAT	intergenic_region	MODIFIER	AABR07000175.1-Samd5	ENSRNOG00000052788-ENSRNOG00000023549	.	-1	.	-1	.	.	.	.	.	.
chr1	3117198	.	G	C	10.4425	0/1	-6.80526,0,-41.3743	0/0	0,-4.51545,-43.4075	.	C	intergenic_region	MODIFIER	AABR07000175.1-Samd5	ENSRNOG00000052788-ENSRNOG00000023549	.	-1	.	-1	.	.	.	.	.	.
chr1	3136568	.	T	C	8.29417	0/1	-3.83898,0,-19.7789	0/0	0,-6.62266,-73.94	.	C	intergenic_region	MODIFIER	AABR07000175.1-Samd5	ENSRNOG00000052788-ENSRNOG00000023549	.	-1	.	-1	.	.	.	.	.	.
chr1	3140713	.	GTTTTTTTTTTTTTTTTA	GTTTTTTTTTTTTTTTA	28.0568	0/1	-6.96124,0,-12.1302	0/0	0,-4.62636,-28.1563	.	GTTTTTTTTTTTTTTTA	intergenic_region	MODIFIER	AABR07000175.1-Samd5	ENSRNOG00000052788-ENSRNOG00000023549	.	-1	.	-1	.	.	.	.	.	.
chr1	3160575	.	T	A	9.59362	0/1	-5.90142,0,-46.5725	0/0	0,-7.22472,-74.7318	.	A	intergenic_region	MODIFIER	AABR07000175.1-Samd5	ENSRNOG00000052788-ENSRNOG00000023549	.	-1	.	-1	.	.	.	.	.	.
chr1	3328288	.	A	T	17.0466	0/1	-3.70284,0,-35.5002	0/0	0,-7.22472,-56.8444	.	T	intergenic_region	MODIFIER	AABR07000175.1-Samd5	ENSRNOG00000052788-ENSRNOG00000023549	.	-1	.	-1	.	.	.	.	.	.
chr1	3361955	.	G	C	26.7333	0/1	-4.60546,0,-14.1003	0/0	0,-7.82678,-66.8254	.	C	intergenic_region	MODIFIER	AABR07000175.1-Samd5	ENSRNOG00000052788-ENSRNOG00000023549	.	-1	.	-1	.	.	.	.	.	.
chr1	3367852	.	T	C	188.815	0/1	-25.467,0,-52.2615	0/0	0,-7.22472,-71.018	.	C	intergenic_region	MODIFIER	AABR07000175.1-Samd5	ENSRNOG00000052788-ENSRNOG00000023549	.	-1	.	-1	.	.	.	.	.	.
chr1	3367867	.	T	A	121.412	0/1	-18.9104,0,-71.5014	0/0	0,-7.32577,-51.3206	.	A	intergenic_region	MODIFIER	AABR07000175.1-Samd5	ENSRNOG00000052788-ENSRNOG00000023549	.	-1	.	-1	.	.	.	.	.	.
chr1	3367916	.	A	T	58.8561	0/1	-10.8967,0,-150.339	0/0	0,-10.8371,-84.8129	.	T	intergenic_region	MODIFIER	AABR07000175.1-Samd5	ENSRNOG00000052788-ENSRNOG00000023549	.	-1	.	-1	.	.	.	.	.	.
chr1	3367962	.	C	A	38.0875	0/1	-9.98549,0,-132.916	0/0	0,-9.25795,-95.7457	.	A	intergenic_region	MODIFIER	AABR07000175.1-Samd5	ENSRNOG00000052788-ENSRNOG00000023549	.	-1	.	-1	.	.	.	.	.	.
chr1	3367975	.	G	A	31.4972	0/1	-9.91867,0,-123.813	0/0	0,-8.01367,-90.5965	.	A	intergenic_region	MODIFIER	AABR07000175.1-Samd5	ENSRNOG00000052788-ENSRNOG00000023549	.	-1	.	-1	.	.	.	.	.	.
chr1	3368329	.	A	G	18.4152	0/1	-5.39854,0,-45.3134	0/0	0,-8.12781,-62.7133	.	G	intergenic_region	MODIFIER	AABR07000175.1-Samd5	ENSRNOG00000052788-ENSRNOG00000023549	.	-1	.	-1	.	.	.	.	.	.
chr1	3382553	.	T	C	321.371	0/1	-34.9026,0,-30.4606	0/0	0,-8.12781,-84.262	.	C	intergenic_region	MODIFIER	AABR07000175.1-Samd5	ENSRNOG00000052788-ENSRNOG00000023549	.	-1	.	-1	.	.	.	.	.	.
chr1	3403810	.	GTCTGTCTTCT	GT	110.49	0/1	-16.4573,0,-20.9206	0/0	0,-14.4494,-129.762	.	GT	intergenic_region	MODIFIER	AABR07000175.1-Samd5	ENSRNOG00000052788-ENSRNOG00000023549	.	-1	.	-1	.	.	.	.	.	.
chr1	3433778	.	A	C,T	71.2285	0/1	-11.131,0,-48.1721,-14.4469,-48.1552,-63.6615	0/0	0,-8.72987,-97.3233,-8.72987,-97.3233,-97.3233	.	C	intergenic_region	MODIFIER	AABR07000175.1-Samd5	ENSRNOG00000052788-ENSRNOG00000023549	.	-1	.	-1	.	.	.	.	.	.
chr1	3433778	.	A	C,T	71.2285	0/1	-11.131,0,-48.1721,-14.4469,-48.1552,-63.6615	0/0	0,-8.72987,-97.3233,-8.72987,-97.3233,-97.3233	.	T	intergenic_region	MODIFIER	AABR07000175.1-Samd5	ENSRNOG00000052788-ENSRNOG00000023549	.	-1	.	-1	.	.	.	.	.	.
chr1	3466230	.	AT	AGT	30.8505	0/1	-6.23766,0,-17.9586	0/0	0,-11.4381,-62.1959	.	AGT	intergenic_region	MODIFIER	AABR07000175.1-Samd5	ENSRNOG00000052788-ENSRNOG00000023549	.	-1	.	-1	.	.	.	.	.	.
chr1	3466274	.	T	A	7.70061	0/1	-3.76842,0,-6.5002	0/0	0,-28.875,-158.986	.	A	intergenic_region	MODIFIER	AABR07000175.1-Samd5	ENSRNOG00000052788-ENSRNOG00000023549	.	-1	.	-1	.	.	.	.	.	.
chr1	3517574	.	A	T	8.27485	0/1	-4.68865,0,-12.4653	0/0	0,-5.11751,-33.3761	.	T	intergenic_region	MODIFIER	AABR07000175.1-Samd5	ENSRNOG00000052788-ENSRNOG00000023549	.	-1	.	-1	.	.	.	.	.	.
chr1	3523186	.	C	T	18.4705	0/1	-5.34598,0,-42.8869	0/0	0,-8.72987,-81.6227	.	T	intergenic_region	MODIFIER	AABR07000175.1-Samd5	ENSRNOG00000052788-ENSRNOG00000023549	.	-1	.	-1	.	.	.	.	.	.
chr1	3527555	.	ATTTTTTTTTA	ATTTTTTTTA	147.548	0/1	-18.3193,0,-4.15671	0/0	0,-7.1331,-78.1825	.	ATTTTTTTTA	intergenic_region	MODIFIER	AABR07000175.1-Samd5	ENSRNOG00000052788-ENSRNOG00000023549	.	-1	.	-1	.	.	.	.	.	.
chr1	3531094	.	T	G	84.3407	0/1	-12.1994,0,-45.9964	0/0	0,-11.4391,-117.535	.	G	intergenic_region	MODIFIER	AABR07000175.1-Samd5	ENSRNOG00000052788-ENSRNOG00000023549	.	-1	.	-1	.	.	.	.	.	.
chr1	3531646	.	T	G	637.709	0/1	-68.6296,0,-43.7619	0/0	0,-9.0309,-88.8386	.	G	intergenic_region	MODIFIER	AABR07000175.1-Samd5	ENSRNOG00000052788-ENSRNOG00000023549	.	-1	.	-1	.	.	.	.	.	.
chr1	3533459	.	C	G	11.6663	0/1	-5.52648,0,-22.8231	0/0	0,-3.83173,-38.7276	.	G	intergenic_region	MODIFIER	AABR07000175.1-Samd5	ENSRNOG00000052788-ENSRNOG00000023549	.	-1	.	-1	.	.	.	.	.	.
chr1	3533465	.	A	G	25.4665	0/1	-7.23695,0,-12.572	0/0	0,-4.12292,-44.8276	.	G	intergenic_region	MODIFIER	AABR07000175.1-Samd5	ENSRNOG00000052788-ENSRNOG00000023549	.	-1	.	-1	.	.	.	.	.	.
chr1	3535193	.	C	G	21.4365	0/1	-5.2197,0,-9.13823	0/0	0,-4.81648,-46.7609	.	G	intergenic_region	MODIFIER	AABR07000175.1-Samd5	ENSRNOG00000052788-ENSRNOG00000023549	.	-1	.	-1	.	.	.	.	.	.
chr1	3550380	.	G	A	8.78253	0/1	-3.89576,0,-14.5123	0/0	0,-4.01442,-39.5003	.	A	intergenic_region	MODIFIER	AABR07000175.1-Samd5	ENSRNOG00000052788-ENSRNOG00000023549	.	-1	.	-1	.	.	.	.	.	.
chr1	3551904	.	GTTTTTTTTTTA	GTTTTTTTTTA	5.79682	0/1	-5.44836,0,-25.1793	0/0	0,-6.11919,-68.2169	.	GTTTTTTTTTA	intergenic_region	MODIFIER	AABR07000175.1-Samd5	ENSRNOG00000052788-ENSRNOG00000023549	.	-1	.	-1	.	.	.	.	.	.
chr1	3567126	.	TAAAAAAAAAAG	TAAAAAAAAG,TAAAAAAAAAAAAG	11.4292	0/1	-5.10305,0,-9.07264,-6.04867,-10.3907,-16.3305	0/0	0,-10.8371,-54.9167,-5.49233,-55.0289,-48.1053	.	TAAAAAAAAG	intergenic_region	MODIFIER	AABR07000175.1-Samd5	ENSRNOG00000052788-ENSRNOG00000023549	.	-1	.	-1	.	.	.	.	.	.
chr1	3567126	.	TAAAAAAAAAAG	TAAAAAAAAG,TAAAAAAAAAAAAG	11.4292	0/1	-5.10305,0,-9.07264,-6.04867,-10.3907,-16.3305	0/0	0,-10.8371,-54.9167,-5.49233,-55.0289,-48.1053	.	TAAAAAAAAAAAAG	intergenic_region	MODIFIER	AABR07000175.1-Samd5	ENSRNOG00000052788-ENSRNOG00000023549	.	-1	.	-1	.	.	.	.	.	.
chr1	3576992	.	G	T	27.7263	0/1	-6.27705,0,-45.336	0/0	0,-12.3422,-130.313	.	T	intergenic_region	MODIFIER	AABR07000175.1-Samd5	ENSRNOG00000052788-ENSRNOG00000023549	.	-1	.	-1	.	.	.	.	.	.
chr1	3590295	.	A	G	103.611	0/1	-14.7245,0,-78.4459	0/0	0,-8.12781,-59.6436	.	G	intergenic_region	MODIFIER	AABR07000175.1-Samd5	ENSRNOG00000052788-ENSRNOG00000023549	.	-1	.	-1	.	.	.	.	.	.
chr1	3603339	.	TAAAAAAAAAT	TAAAAAAAAT	97.6914	0/1	-13.7084,0,-44.5549	0/0	0,-12.6433,-102.261	.	TAAAAAAAAT	intergenic_region	MODIFIER	AABR07000175.1-Samd5	ENSRNOG00000052788-ENSRNOG00000023549	.	-1	.	-1	.	.	.	.	.	.
chr1	3613617	.	ATTTTTTTA	ATTTTTTA	459.501	1/1	-52.1536,-6.62266,0	0/0	0,-6.32163,-41.4583	.	ATTTTTTA	intergenic_region	MODIFIER	AABR07000175.1-Samd5	ENSRNOG00000052788-ENSRNOG00000023549	.	-1	.	-1	.	.	.	.	.	.
chr1	3664349	.	GCAA	ACAG	78.5666	0/1	-14.1182,0,-69.7096	0/0	0,-11.1381,-99.7	.	ACAG	intergenic_region	MODIFIER	AABR07000175.1-Samd5	ENSRNOG00000052788-ENSRNOG00000023549	.	-1	.	-1	.	.	.	.	.	.
chr1	3664360	.	T	C	131.157	0/1	-18.7002,0,-49.2666	0/0	0,-10.8371,-93.951	.	C	intergenic_region	MODIFIER	AABR07000175.1-Samd5	ENSRNOG00000052788-ENSRNOG00000023549	.	-1	.	-1	.	.	.	.	.	.
chr1	3664370	.	T	G	141.645	0/1	-19.933,0,-70.6916	0/0	0,-10.235,-95.509	.	G	intergenic_region	MODIFIER	AABR07000175.1-Samd5	ENSRNOG00000052788-ENSRNOG00000023549	.	-1	.	-1	.	.	.	.	.	.
chr1	3699305	.	CTT	TTC	13.271	0/1	-5.89048,0,-24.2545	0/0	0,-4.21442,-25.3749	.	TTC	intergenic_region	MODIFIER	AABR07000175.1-Samd5	ENSRNOG00000052788-ENSRNOG00000023549	.	-1	.	-1	.	.	.	.	.	.
chr1	3699317	.	C	A,T	5.85094	0/2	-5.03867,-6.69532,-25.3413,0,-17.6948,-18.5144	0/0	0,-4.81648,-32.3967,-4.81648,-32.3967,-32.3967	.	A	intergenic_region	MODIFIER	AABR07000175.1-Samd5	ENSRNOG00000052788-ENSRNOG00000023549	.	-1	.	-1	.	.	.	.	.	.
chr1	3699317	.	C	A,T	5.85094	0/2	-5.03867,-6.69532,-25.3413,0,-17.6948,-18.5144	0/0	0,-4.81648,-32.3967,-4.81648,-32.3967,-32.3967	.	T	intergenic_region	MODIFIER	AABR07000175.1-Samd5	ENSRNOG00000052788-ENSRNOG00000023549	.	-1	.	-1	.	.	.	.	.	.
chr1	3728481	.	C	A	9.62846	0/1	-4.41789,0,-10.3571	0/0	0,-3.91339,-34.2413	.	A	intron_variant	MODIFIER	Samd5	ENSRNOG00000023549	protein_coding	1	.	-1	.	.	.	.	.	.
chr1	3728487	.	T	G	32.1752	1/1	-7.86913,-1.25245,0	0/0	0,-3.61236,-28.571	.	G	intron_variant	MODIFIER	Samd5	ENSRNOG00000023549	protein_coding	1	.	-1	.	.	.	.	.	.
chr1	3728507	.	CACAC	TACAT	12.8351	1/1	-5.1914,-0.90309,0	0/0	0,-5.11751,-48.6853	.	TACAT	intron_variant	MODIFIER	Samd5	ENSRNOG00000023549	protein_coding	1	.	-1	.	.	.	.	.	.
chr1	3732905	.	G	A	230.029	0/1	-26.9642,0,-17.1778	0/0	0,-11.1381,-109.609	.	A	intron_variant	MODIFIER	Samd5	ENSRNOG00000023549	protein_coding	1	.	-1	.	.	.	.	.	.
chr1	3789640	.	G	A	27.3847	0/1	-7.02098,0,-30.9129	0/0	0,-4.50844,-103.206	.	A	intergenic_region	MODIFIER	Samd5-RGD1562402	ENSRNOG00000023549-ENSRNOG00000031859	.	-1	.	-1	.	.	.	.	.	.
chr1	3799357	.	C	A	28.1465	0/1	-5.96695,0,-22.2059	0/0	0,-8.72987,-83.5797	.	A	intergenic_region	MODIFIER	Samd5-RGD1562402	ENSRNOG00000023549-ENSRNOG00000031859	.	-1	.	-1	.	.	.	.	.	.
chr1	3801685	.	TGGGGGGGA	TGGGGGGA	7.8862	0/1	-3.79068,0,-14.6278	0/0	0,-8.72987,-77.0453	.	TGGGGGGA	intergenic_region	MODIFIER	Samd5-RGD1562402	ENSRNOG00000023549-ENSRNOG00000031859	.	-1	.	-1	.	.	.	.	.	.
chr1	3819330	.	CAC	TAT	72.8057	0/1	-12.6902,0,-52.8274	0/0	0,-20.4433,-148.232	.	TAT	intergenic_region	MODIFIER	Samd5-RGD1562402	ENSRNOG00000023549-ENSRNOG00000031859	.	-1	.	-1	.	.	.	.	.	.
chr1	3819349	.	A	G	116.512	0/1	-18.432,0,-39.1535	0/0	0,-23.3472,-147.867	.	G	intergenic_region	MODIFIER	Samd5-RGD1562402	ENSRNOG00000023549-ENSRNOG00000031859	.	-1	.	-1	.	.	.	.	.	.
chr1	3819390	.	T	A	117.665	0/1	-18.2463,0,-11.8117	0/0	0,-16.8859,-73.2332	.	A	intergenic_region	MODIFIER	Samd5-RGD1562402	ENSRNOG00000023549-ENSRNOG00000031859	.	-1	.	-1	.	.	.	.	.	.
chr1	3831571	.	GAAAAAAAAAAAG	GAAAAAAAAAAG,TAAAAAAAAAAAG	22.1	0/1	-6.79164,0,-17.3265,-7.57899,-16.5641,-24.7689	0/0	0,-8.59402,-70.2495,-11.7402,-75.066,-73.788	.	TAAAAAAAAAAAG	intergenic_region	MODIFIER	Samd5-RGD1562402	ENSRNOG00000023549-ENSRNOG00000031859	.	-1	.	-1	.	.	.	.	.	.
chr1	3831571	.	GAAAAAAAAAAAG	GAAAAAAAAAAG,TAAAAAAAAAAAG	22.1	0/1	-6.79164,0,-17.3265,-7.57899,-16.5641,-24.7689	0/0	0,-8.59402,-70.2495,-11.7402,-75.066,-73.788	.	GAAAAAAAAAAG	intergenic_region	MODIFIER	Samd5-RGD1562402	ENSRNOG00000023549-ENSRNOG00000031859	.	-1	.	-1	.	.	.	.	.	.
chr1	3835164	.	T	G	272.781	0/1	-32.2222,0,-38.3433	0/0	0,-5.11751,-48.1612	.	G	intergenic_region	MODIFIER	Samd5-RGD1562402	ENSRNOG00000023549-ENSRNOG00000031859	.	-1	.	-1	.	.	.	.	.	.
chr1	3846837	.	T	C	13.9095	0/1	-4.45211,0,-13.8824	0/0	0,-5.11751,-53.9609	.	C	downstream_gene_variant	MODIFIER	RGD1562402	ENSRNOG00000031859	protein_coding	-1	.	-1	.	.	.	.	.	.
chr1	3846837	.	T	C	13.9095	0/1	-4.45211,0,-13.8824	0/0	0,-5.11751,-53.9609	.	C	intergenic_region	MODIFIER	Samd5-RGD1562402	ENSRNOG00000023549-ENSRNOG00000031859	.	-1	.	-1	.	.	.	.	.	.
chr1	3847739	.	T	C	7.25815	0/1	-3.71455,0,-26.1025	0/0	0,-9.0309,-93.8908	.	C	downstream_gene_variant	MODIFIER	RGD1562402	ENSRNOG00000031859	protein_coding	-1	.	-1	.	.	.	.	.	.
chr1	3847739	.	T	C	7.25815	0/1	-3.71455,0,-26.1025	0/0	0,-9.0309,-93.8908	.	C	intergenic_region	MODIFIER	Samd5-RGD1562402	ENSRNOG00000023549-ENSRNOG00000031859	.	-1	.	-1	.	.	.	.	.	.
chr1	3885355	.	G	A	152.221	0/1	-23.4298,0,-92.6233	0/0	0,-10.235,-106.485	.	A	intron_variant	MODIFIER	Stxbp5	ENSRNOG00000013351	protein_coding	21	.	-1	.	.	.	.	.	.
chr1	3894243	.	G	A	42.0144	0/1	-8.13254,0,-9.88941	0/0	0,-6.92369,-62.2796	.	A	intron_variant	MODIFIER	Stxbp5	ENSRNOG00000013351	protein_coding	18	.	-1	.	.	.	.	.	.
chr1	3925582	.	T	G	22.088	0/1	-7.61569,0,-63.4975	0/0	0,-9.11241,-92.8413	.	G	intron_variant	MODIFIER	Stxbp5	ENSRNOG00000013351	protein_coding	9	.	-1	.	.	.	.	.	.
chr1	3925594	.	C	G	29.0562	0/1	-6.86751,0,-85.9305	0/0	0,-6.96032,-79.867	.	G	intron_variant	MODIFIER	Stxbp5	ENSRNOG00000013351	protein_coding	9	.	-1	.	.	.	.	.	.
chr1	3925616	.	T	C	93.2284	0/1	-14.9073,0,-59.8743	0/0	0,-7.72543,-66.3564	.	C	intron_variant	MODIFIER	Stxbp5	ENSRNOG00000013351	protein_coding	9	.	-1	.	.	.	.	.	.
chr1	3925623	.	C	T	51.3105	0/1	-9.73445,0,-72.2746	0/0	0,-6.5084,-75.0499	.	T	intron_variant	MODIFIER	Stxbp5	ENSRNOG00000013351	protein_coding	9	.	-1	.	.	.	.	.	.
chr1	3925642	.	T	C	74.015	0/1	-12.0049,0,-58.7318	0/0	0,-7.49882,-73.1268	.	C	intron_variant	MODIFIER	Stxbp5	ENSRNOG00000013351	protein_coding	9	.	-1	.	.	.	.	.	.
chr1	3952569	.	CTAT	ATAC	88.6572	0/1	-14.6678,0,-69.5476	0/0	0,-6.0206,-52.0422	.	ATAC	intron_variant	MODIFIER	Stxbp5	ENSRNOG00000013351	protein_coding	4	.	-1	.	.	.	.	.	.
chr1	3952569	.	CTAT	ATAC	88.6572	0/1	-14.6678,0,-69.5476	0/0	0,-6.0206,-52.0422	.	ATAC	non_coding_transcript_exon_variant	MODIFIER	AC096981.1	ENSRNOG00000061755	snoRNA	1	.	-1	.	.	.	.	.	.
chr1	3952619	.	C	A	314.449	0/1	-37.3514,0,-90.2551	0/0	0,-6.82987,-81.978	.	A	intron_variant	MODIFIER	Stxbp5	ENSRNOG00000013351	protein_coding	4	.	-1	.	.	.	.	.	.
chr1	3952619	.	C	A	314.449	0/1	-37.3514,0,-90.2551	0/0	0,-6.82987,-81.978	.	A	non_coding_transcript_exon_variant	MODIFIER	AC096981.1	ENSRNOG00000061755	snoRNA	1	.	-1	.	.	.	.	.	.
chr1	3952624	.	C	T	381.013	0/1	-42.424,0,-88.0897	0/0	0,-6.83805,-77.8371	.	T	intron_variant	MODIFIER	Stxbp5	ENSRNOG00000013351	protein_coding	4	.	-1	.	.	.	.	.	.
chr1	3952624	.	C	T	381.013	0/1	-42.424,0,-88.0897	0/0	0,-6.83805,-77.8371	.	T	non_coding_transcript_exon_variant	MODIFIER	AC096981.1	ENSRNOG00000061755	snoRNA	1	.	-1	.	.	.	.	.	.
chr1	3952653	.	T	C	325.547	0/1	-43.3093,0,-75.529	0/0	0,-9.84017,-103.363	.	C	intron_variant	MODIFIER	Stxbp5	ENSRNOG00000013351	protein_coding	4	.	-1	.	.	.	.	.	.
chr1	3952653	.	T	C	325.547	0/1	-43.3093,0,-75.529	0/0	0,-9.84017,-103.363	.	C	non_coding_transcript_exon_variant	MODIFIER	AC096981.1	ENSRNOG00000061755	snoRNA	1	.	-1	.	.	.	.	.	.
chr1	3952669	.	T	G	133.659	0/1	-22.4685,0,-86.8957	0/0	0,-9.84017,-105.614	.	G	intron_variant	MODIFIER	Stxbp5	ENSRNOG00000013351	protein_coding	4	.	-1	.	.	.	.	.	.
chr1	3952669	.	T	G	133.659	0/1	-22.4685,0,-86.8957	0/0	0,-9.84017,-105.614	.	G	non_coding_transcript_exon_variant	MODIFIER	AC096981.1	ENSRNOG00000061755	snoRNA	1	.	-1	.	.	.	.	.	.
chr1	3969635	.	TTTG	TTTT	34.3233	0/1	-8.0165,0,-9.84833	0/0	0,-15.9546,-133.651	.	TTTT	intron_variant	MODIFIER	Stxbp5	ENSRNOG00000013351	protein_coding	2	.	-1	.	.	.	.	.	.
chr1	3969643	.	A	T	39.0286	0/1	-8.89538,0,-12.5647	0/0	0,-12.5495,-135.091	.	T	intron_variant	MODIFIER	Stxbp5	ENSRNOG00000013351	protein_coding	2	.	-1	.	.	.	.	.	.
chr1	3982833	.	C	A	19.7261	0/1	-5.04713,0,-8.38349	0/0	0,-5.11751,-45.4455	.	A	intron_variant	MODIFIER	Stxbp5	ENSRNOG00000013351	protein_coding	2	.	-1	.	.	.	.	.	.
chr1	3989144	.	G	A	18.1596	0/1	-5.50082,0,-22.3671	0/0	0,-6.92369,-62.3721	.	A	intron_variant	MODIFIER	Stxbp5	ENSRNOG00000013351	protein_coding	2	.	-1	.	.	.	.	.	.
chr1	3989220	.	A	G	39.9342	0/1	-7.68491,0,-13.2834	0/0	0,-4.21442,-42.4572	.	G	intron_variant	MODIFIER	Stxbp5	ENSRNOG00000013351	protein_coding	2	.	-1	.	.	.	.	.	.
chr1	4001906	.	G	C	22.01	0/1	-5.25401,0,-0.691455	0/0	0,-14.4494,-72.8702	.	C	intron_variant	MODIFIER	Stxbp5	ENSRNOG00000013351	protein_coding	2	.	-1	.	.	.	.	.	.
chr1	4015629	.	TAAAAAAAAAAAAAT	TAAAAAAAAAAAAT	66.2713	0/1	-10.4135,0,-12.3332	0/0	0,-9.93399,-55.0612	.	TAAAAAAAAAAAAT	upstream_gene_variant	MODIFIER	Stxbp5	ENSRNOG00000013351	protein_coding	-1	.	-1	.	.	.	.	.	.
chr1	4015629	.	TAAAAAAAAAAAAAT	TAAAAAAAAAAAAT	66.2713	0/1	-10.4135,0,-12.3332	0/0	0,-9.93399,-55.0612	.	TAAAAAAAAAAAAT	intergenic_region	MODIFIER	Stxbp5-AABR07000200.1	ENSRNOG00000013351-ENSRNOG00000053182	.	-1	.	-1	.	.	.	.	.	.
chr1	4028134	.	GATA	AATC	32.024	0/1	-9.00425,0,-51.1876	0/0	0,-8.13013,-79.7361	.	AATC	intergenic_region	MODIFIER	Stxbp5-AABR07000200.1	ENSRNOG00000013351-ENSRNOG00000053182	.	-1	.	-1	.	.	.	.	.	.
chr1	4028149	.	T	A	93.5859	0/1	-14.5451,0,-37.2151	0/0	0,-6.35518,-73.3659	.	A	intergenic_region	MODIFIER	Stxbp5-AABR07000200.1	ENSRNOG00000013351-ENSRNOG00000053182	.	-1	.	-1	.	.	.	.	.	.
chr1	4036287	.	G	A	44.9605	0/1	-11.9433,0,-70.7158	0/0	0,-9.07398,-88.5538	.	A	intergenic_region	MODIFIER	Stxbp5-AABR07000200.1	ENSRNOG00000013351-ENSRNOG00000053182	.	-1	.	-1	.	.	.	.	.	.
chr1	4036296	.	AATG	AG,ATTG	19.5993	0/1	-9.40237,0,-48.8427,-9.71865,-47.0774,-61.5541	0/0	0,-9.10195,-73.4778,-8.72987,-75.041,-74.0195	.	ATTG	intergenic_region	MODIFIER	Stxbp5-AABR07000200.1	ENSRNOG00000013351-ENSRNOG00000053182	.	-1	.	-1	.	.	.	.	.	.
chr1	4036296	.	AATG	AG,ATTG	19.5993	0/1	-9.40237,0,-48.8427,-9.71865,-47.0774,-61.5541	0/0	0,-9.10195,-73.4778,-8.72987,-75.041,-74.0195	.	AG	intergenic_region	MODIFIER	Stxbp5-AABR07000200.1	ENSRNOG00000013351-ENSRNOG00000053182	.	-1	.	-1	.	.	.	.	.	.
chr1	4036320	.	GT	GATAT	55.7648	0/1	-13.6818,0,-51.3865	0/0	0,-9.98605,-93.0816	.	GATAT	intergenic_region	MODIFIER	Stxbp5-AABR07000200.1	ENSRNOG00000013351-ENSRNOG00000053182	.	-1	.	-1	.	.	.	.	.	.
chr1	4050561	.	C	A	5.81642	0/1	-5.05308,0,-87.9879	0/0	0,-5.11751,-42.2901	.	A	intergenic_region	MODIFIER	Stxbp5-AABR07000200.1	ENSRNOG00000013351-ENSRNOG00000053182	.	-1	.	-1	.	.	.	.	.	.
chr1	4050575	.	ACTA	CGTG	10.1272	0/1	-5.23181,0,-78.5399	0/0	0,-6.32163,-47.4805	.	CGTG	intergenic_region	MODIFIER	Stxbp5-AABR07000200.1	ENSRNOG00000013351-ENSRNOG00000053182	.	-1	.	-1	.	.	.	.	.	.
chr1	4050607	.	G	C	41.7391	0/1	-8.43734,0,-66.1602	0/0	0,-6.92369,-55.7704	.	C	intergenic_region	MODIFIER	Stxbp5-AABR07000200.1	ENSRNOG00000013351-ENSRNOG00000053182	.	-1	.	-1	.	.	.	.	.	.
chr1	4067226	.	G	C	47.8934	0/1	-7.9423,0,-31.0456	0/0	0,-8.12781,-79.6637	.	C	intergenic_region	MODIFIER	Stxbp5-AABR07000200.1	ENSRNOG00000013351-ENSRNOG00000053182	.	-1	.	-1	.	.	.	.	.	.
chr1	4068088	.	T	C	7.25822	0/1	-3.71455,0,-19.914	0/0	0,-3.72069,-56.2346	.	C	intergenic_region	MODIFIER	Stxbp5-AABR07000200.1	ENSRNOG00000013351-ENSRNOG00000053182	.	-1	.	-1	.	.	.	.	.	.
chr1	4074185	.	TAAAAAAT	TAAAAAT	45.5482	0/1	-9.11602,0,-33.3967	0/0	0,-6.32163,-56.6402	.	TAAAAAT	intergenic_region	MODIFIER	Stxbp5-AABR07000200.1	ENSRNOG00000013351-ENSRNOG00000053182	.	-1	.	-1	.	.	.	.	.	.
chr1	4078951	.	T	A	43.3101	0/1	-9.17888,0,-10.6769	0/0	0,-4.51545,-16.4453	.	A	intergenic_region	MODIFIER	Stxbp5-AABR07000200.1	ENSRNOG00000013351-ENSRNOG00000053182	.	-1	.	-1	.	.	.	.	.	.
chr1	4080293	.	C	T	11.5517	0/1	-6.67592,0,-12.86	0/0	0,-10.536,-38.2157	.	T	intergenic_region	MODIFIER	Stxbp5-AABR07000200.1	ENSRNOG00000013351-ENSRNOG00000053182	.	-1	.	-1	.	.	.	.	.	.
chr1	4081694	.	A	T	60.1524	0/1	-10.6186,0,-18.8914	0/0	0,-11.4391,-41.7982	.	T	intergenic_region	MODIFIER	Stxbp5-AABR07000200.1	ENSRNOG00000013351-ENSRNOG00000053182	.	-1	.	-1	.	.	.	.	.	.
chr1	4083029	.	GATT	AATA,AATT	24.9094	0/2	-7.43095,-8.19138,-14.6873,0,-5.79682,-5.35396	0/0	0,-4.64339,-8.48423,-4.88084,-10.0543,-8.54913	.	AATT	intergenic_region	MODIFIER	Stxbp5-AABR07000200.1	ENSRNOG00000013351-ENSRNOG00000053182	.	-1	.	-1	.	.	.	.	.	.
chr1	4083029	.	GATT	AATA,AATT	24.9094	0/2	-7.43095,-8.19138,-14.6873,0,-5.79682,-5.35396	0/0	0,-4.64339,-8.48423,-4.88084,-10.0543,-8.54913	.	AATA	intergenic_region	MODIFIER	Stxbp5-AABR07000200.1	ENSRNOG00000013351-ENSRNOG00000053182	.	-1	.	-1	.	.	.	.	.	.
chr1	4129521	.	C	A	9.8397	0/1	-4.01558,0,-23.529	0/0	0,-6.92369,-76.5431	.	A	intergenic_region	MODIFIER	Stxbp5-AABR07000200.1	ENSRNOG00000013351-ENSRNOG00000053182	.	-1	.	-1	.	.	.	.	.	.
chr1	4149823	.	C	T	208.914	0/1	-25.1537,0,-31.1167	0/0	0,-7.52575,-81.3096	.	T	intergenic_region	MODIFIER	Stxbp5-AABR07000200.1	ENSRNOG00000013351-ENSRNOG00000053182	.	-1	.	-1	.	.	.	.	.	.
chr1	4155273	.	T	A	19.9723	0/1	-5.92396,0,-20.8988	0/0	0,-9.33193,-80.1546	.	A	intergenic_region	MODIFIER	Stxbp5-AABR07000200.1	ENSRNOG00000013351-ENSRNOG00000053182	.	-1	.	-1	.	.	.	.	.	.
chr1	4172537	.	T	C	112.841	0/1	-18.607,0,-38.1293	0/0	0,-9.0309,-84.9928	.	C	intergenic_region	MODIFIER	Stxbp5-AABR07000200.1	ENSRNOG00000013351-ENSRNOG00000053182	.	-1	.	-1	.	.	.	.	.	.
chr1	4172648	.	T	C	39.8566	0/1	-10.1911,0,-49.3724	0/0	0,-7.83426,-62.308	.	C	intergenic_region	MODIFIER	Stxbp5-AABR07000200.1	ENSRNOG00000013351-ENSRNOG00000053182	.	-1	.	-1	.	.	.	.	.	.
chr1	4175934	.	C	G	9.72478	0/1	-4.0022,0,-2.58275	0/0	0,-5.11751,-11.3864	.	G	intergenic_region	MODIFIER	Stxbp5-AABR07000200.1	ENSRNOG00000013351-ENSRNOG00000053182	.	-1	.	-1	.	.	.	.	.	.
chr1	4176331	.	T	C	50.0108	0/1	-8.93118,0,-2.43187	0/0	0,-3.91339,-21.4647	.	C	intergenic_region	MODIFIER	Stxbp5-AABR07000200.1	ENSRNOG00000013351-ENSRNOG00000053182	.	-1	.	-1	.	.	.	.	.	.
chr1	4199054	.	A	T	6.04894	0/1	-4.11098,0,-25.2847	0/0	0,-11.1381,-117.544	.	T	intergenic_region	MODIFIER	Stxbp5-AABR07000200.1	ENSRNOG00000013351-ENSRNOG00000053182	.	-1	.	-1	.	.	.	.	.	.
chr1	4202589	.	ACA	AA	7.11167	0/1	-3.67854,0,-0.646635	0/0	0,-59.905,-204.682	.	AA	intergenic_region	MODIFIER	Stxbp5-AABR07000200.1	ENSRNOG00000013351-ENSRNOG00000053182	.	-1	.	-1	.	.	.	.	.	.
chr1	4202638	.	C	T	7.78047	0/1	-3.778,0,-4.03504	0/0	0,-43.8739,-179.391	.	T	intergenic_region	MODIFIER	Stxbp5-AABR07000200.1	ENSRNOG00000013351-ENSRNOG00000053182	.	-1	.	-1	.	.	.	.	.	.
chr1	4212748	.	T	A,G	6.22499	0/2	-3.58309,-3.22736,-21.4904,0,-16.4844,-18.3951	0/0	0,-6.62266,-55.8653,-6.62266,-55.8653,-55.8653	.	A	intergenic_region	MODIFIER	Stxbp5-AABR07000200.1	ENSRNOG00000013351-ENSRNOG00000053182	.	-1	.	-1	.	.	.	.	.	.
chr1	4212748	.	T	A,G	6.22499	0/2	-3.58309,-3.22736,-21.4904,0,-16.4844,-18.3951	0/0	0,-6.62266,-55.8653,-6.62266,-55.8653,-55.8653	.	G	intergenic_region	MODIFIER	Stxbp5-AABR07000200.1	ENSRNOG00000013351-ENSRNOG00000053182	.	-1	.	-1	.	.	.	.	.	.
chr1	4216846	.	CTTTTTTTTTTTTTTC	CTTTTTTTTTTTTTC	41.352	0/1	-7.28813,0,-4.53226	0/0	0,-10.0303,-74.4914	.	CTTTTTTTTTTTTTC	intergenic_region	MODIFIER	Stxbp5-AABR07000200.1	ENSRNOG00000013351-ENSRNOG00000053182	.	-1	.	-1	.	.	.	.	.	.
chr1	4226206	.	C	T	33.2906	0/1	-9.43202,0,-65.9935	0/0	0,-9.0309,-84.3254	.	T	intergenic_region	MODIFIER	Stxbp5-AABR07000200.1	ENSRNOG00000013351-ENSRNOG00000053182	.	-1	.	-1	.	.	.	.	.	.
chr1	4226213	.	GTGA	ATGC	45.5546	0/1	-10.6586,0,-61.2211	0/0	0,-8.72987,-75.8215	.	ATGC	intergenic_region	MODIFIER	Stxbp5-AABR07000200.1	ENSRNOG00000013351-ENSRNOG00000053182	.	-1	.	-1	.	.	.	.	.	.
chr1	4226226	.	CA	AG	37.1005	0/1	-9.5121,0,-70.4014	0/0	0,-7.52575,-70.5639	.	AG	intergenic_region	MODIFIER	Stxbp5-AABR07000200.1	ENSRNOG00000013351-ENSRNOG00000053182	.	-1	.	-1	.	.	.	.	.	.
chr1	4226234	.	G	C	32.5897	0/1	-9.36189,0,-88.4534	0/0	0,-8.72987,-84.1521	.	C	intergenic_region	MODIFIER	Stxbp5-AABR07000200.1	ENSRNOG00000013351-ENSRNOG00000053182	.	-1	.	-1	.	.	.	.	.	.
chr1	4226242	.	CATGC	AGTGA	44.4611	0/1	-10.5493,0,-70.4943	0/0	0,-7.82678,-79.3795	.	AGTGA	intergenic_region	MODIFIER	Stxbp5-AABR07000200.1	ENSRNOG00000013351-ENSRNOG00000053182	.	-1	.	-1	.	.	.	.	.	.
chr1	4228803	.	T	A	22.7135	0/1	-5.34816,0,-3.54381	0/0	0,-6.72369,-63.8023	.	A	intergenic_region	MODIFIER	Stxbp5-AABR07000200.1	ENSRNOG00000013351-ENSRNOG00000053182	.	-1	.	-1	.	.	.	.	.	.
chr1	4228902	.	T	A	6.89596	0/1	-4.27155,0,-7.8114	0/0	0,-6.92369,-68.7825	.	A	intergenic_region	MODIFIER	Stxbp5-AABR07000200.1	ENSRNOG00000013351-ENSRNOG00000053182	.	-1	.	-1	.	.	.	.	.	.
chr1	4288192	.	A	T	24.4311	0/1	-5.52073,0,-8.38349	0/0	0,-6.32163,-68.804	.	T	intergenic_region	MODIFIER	Stxbp5-AABR07000200.1	ENSRNOG00000013351-ENSRNOG00000053182	.	-1	.	-1	.	.	.	.	.	.
chr1	4298132	.	A	G	8.32855	0/1	-3.84301,0,-16.1151	0/0	0,-8.12781,-81.9139	.	G	intergenic_region	MODIFIER	Stxbp5-AABR07000200.1	ENSRNOG00000013351-ENSRNOG00000053182	.	-1	.	-1	.	.	.	.	.	.
chr1	4400344	.	A	G	5.96823	0/1	-5.46268,0,-15.2724	0/0	0,-3.91339,-26.0433	.	G	intergenic_region	MODIFIER	AABR07000200.1-Adgb	ENSRNOG00000053182-ENSRNOG00000042741	.	-1	.	-1	.	.	.	.	.	.
chr1	4400377	.	C	G	21.4428	0/1	-9.51524,0,-29.2966	0/0	0,-4.26299,-29.6342	.	G	intergenic_region	MODIFIER	AABR07000200.1-Adgb	ENSRNOG00000053182-ENSRNOG00000042741	.	-1	.	-1	.	.	.	.	.	.
chr1	4414490	.	C	G	83.2285	0/1	-13.7324,0,-56.492	0/0	0,-8.12781,-67.6991	.	G	intergenic_region	MODIFIER	AABR07000200.1-Adgb	ENSRNOG00000053182-ENSRNOG00000042741	.	-1	.	-1	.	.	.	.	.	.
chr1	4435481	.	C	T	5.93424	0/1	-6.05007,0,-64.4216	0/0	0,-4.78078,-118.006	.	T	intergenic_region	MODIFIER	AABR07000200.1-Adgb	ENSRNOG00000053182-ENSRNOG00000042741	.	-1	.	-1	.	.	.	.	.	.
chr1	4436752	.	A	T	8.49279	0/1	-9.30048,0,-91.4082	0/0	0,-7.52575,-70.295	.	T	intergenic_region	MODIFIER	AABR07000200.1-Adgb	ENSRNOG00000053182-ENSRNOG00000042741	.	-1	.	-1	.	.	.	.	.	.
chr1	4436771	.	ATT	AT	117.154	0/1	-18.8189,0,-82.6305	0/0	0,-6.55314,-66.3258	0.155	AT	intergenic_region	MODIFIER	AABR07000200.1-Adgb	ENSRNOG00000053182-ENSRNOG00000042741	.	-1	.	-1	.	.	.	.	.	.
chr1	4436782	.	GCATC	GTAC,ACAC	28.0745	0/1	-7.31209,0,-89.0555,-9.98004,-84.5164,-100.809	0/0	0,-6.32163,-61.128,-6.49314,-61.2622,-60.9612	.	ACAC	intergenic_region	MODIFIER	AABR07000200.1-Adgb	ENSRNOG00000053182-ENSRNOG00000042741	.	-1	.	-1	.	.	.	.	.	.
chr1	4436782	.	GCATC	GTAC,ACAC	28.0745	0/1	-7.31209,0,-89.0555,-9.98004,-84.5164,-100.809	0/0	0,-6.32163,-61.128,-6.49314,-61.2622,-60.9612	.	TAC	intergenic_region	MODIFIER	AABR07000200.1-Adgb	ENSRNOG00000053182-ENSRNOG00000042741	.	-1	.	-1	.	.	.	.	.	.
chr1	4436789	.	T	C	56.8114	0/1	-10.8593,0,-117.521	0/0	0,-7.52575,-72.3471	.	C	intergenic_region	MODIFIER	AABR07000200.1-Adgb	ENSRNOG00000053182-ENSRNOG00000042741	.	-1	.	-1	.	.	.	.	.	.
chr1	4436795	.	T	C	14.7694	0/1	-6.06562,0,-113.215	0/0	0,-7.62729,-72.368	.	C	intergenic_region	MODIFIER	AABR07000200.1-Adgb	ENSRNOG00000053182-ENSRNOG00000042741	.	-1	.	-1	.	.	.	.	.	.
chr1	4436801	.	G	A	48.508	0/1	-10.847,0,-111.843	0/0	0,-7.22472,-69.9402	.	A	intergenic_region	MODIFIER	AABR07000200.1-Adgb	ENSRNOG00000053182-ENSRNOG00000042741	.	-1	.	-1	.	.	.	.	.	.
chr1	4436815	.	CTGAG	TTGAA,TTGAG	112.515	0/2	-17.2477,-5.05279,-87.4842,0,-63.7977,-80.1724	0/0	0,-6.92369,-69.356,-6.92369,-69.356,-69.356	.	TTGAG	intergenic_region	MODIFIER	AABR07000200.1-Adgb	ENSRNOG00000053182-ENSRNOG00000042741	.	-1	.	-1	.	.	.	.	.	.
chr1	4436815	.	CTGAG	TTGAA,TTGAG	112.515	0/2	-17.2477,-5.05279,-87.4842,0,-63.7977,-80.1724	0/0	0,-6.92369,-69.356,-6.92369,-69.356,-69.356	.	TTGAA	intergenic_region	MODIFIER	AABR07000200.1-Adgb	ENSRNOG00000053182-ENSRNOG00000042741	.	-1	.	-1	.	.	.	.	.	.
chr1	4436831	.	G	A	319.157	0/1	-36.8306,0,-86.7172	0/0	0,-6.92369,-68.0383	.	A	intergenic_region	MODIFIER	AABR07000200.1-Adgb	ENSRNOG00000053182-ENSRNOG00000042741	.	-1	.	-1	.	.	.	.	.	.
chr1	4436845	.	ATTGTTCT	AT	28.5235	0/1	-7.36795,0,-82.01	0/0	0,-8.12781,-71.5422	.	AT	intergenic_region	MODIFIER	AABR07000200.1-Adgb	ENSRNOG00000053182-ENSRNOG00000042741	.	-1	.	-1	.	.	.	.	.	.
chr1	4436863	.	G	C	172.893	0/1	-21.5893,0,-94.3843	0/0	0,-8.12781,-74.9591	.	C	intergenic_region	MODIFIER	AABR07000200.1-Adgb	ENSRNOG00000053182-ENSRNOG00000042741	.	-1	.	-1	.	.	.	.	.	.
chr1	4436912	.	A	G	36.9913	0/1	-9.73129,0,-117.621	0/0	0,-8.72987,-72.6876	.	G	intergenic_region	MODIFIER	AABR07000200.1-Adgb	ENSRNOG00000053182-ENSRNOG00000042741	.	-1	.	-1	.	.	.	.	.	.
chr1	4436928	.	C	T	32.5945	0/1	-9.29884,0,-91.3676	0/0	0,-9.0309,-61.532	.	T	intergenic_region	MODIFIER	AABR07000200.1-Adgb	ENSRNOG00000053182-ENSRNOG00000042741	.	-1	.	-1	.	.	.	.	.	.
chr1	4436933	.	A	G	43.9354	0/1	-9.97802,0,-77.8278	0/0	0,-7.41002,-48.8204	.	G	intergenic_region	MODIFIER	AABR07000200.1-Adgb	ENSRNOG00000053182-ENSRNOG00000042741	.	-1	.	-1	.	.	.	.	.	.
chr1	4436964	.	C	T	78.4856	0/1	-16.0561,0,-91.4566	0/0	0,-3.81718,-43.2609	.	T	intergenic_region	MODIFIER	AABR07000200.1-Adgb	ENSRNOG00000053182-ENSRNOG00000042741	.	-1	.	-1	.	.	.	.	.	.
chr1	4437268	.	C	T	111.343	0/1	-19.6006,0,-87.7547	0/0	0,-3.60971,-70.0151	.	T	intergenic_region	MODIFIER	AABR07000200.1-Adgb	ENSRNOG00000053182-ENSRNOG00000042741	.	-1	.	-1	.	.	.	.	.	.
chr1	4437275	.	C	T	142.956	0/1	-23.3395,0,-73.2294	0/0	0,-3.83263,-70.4133	.	T	intergenic_region	MODIFIER	AABR07000200.1-Adgb	ENSRNOG00000053182-ENSRNOG00000042741	.	-1	.	-1	.	.	.	.	.	.
chr1	4437281	.	A	G	161.67	0/1	-25.8115,0,-71.117	0/0	0,-3.85609,-74.9164	.	G	intergenic_region	MODIFIER	AABR07000200.1-Adgb	ENSRNOG00000053182-ENSRNOG00000042741	.	-1	.	-1	.	.	.	.	.	.
chr1	4437419	.	A	G	56.1475	0/1	-10.6387,0,-68.3917	0/0	0,-11.157,-129.072	.	G	intergenic_region	MODIFIER	AABR07000200.1-Adgb	ENSRNOG00000053182-ENSRNOG00000042741	.	-1	.	-1	.	.	.	.	.	.
chr1	4437443	.	G	A	64.1781	0/1	-13.7919,0,-44.9847	0/0	0,-6.81651,-92.2811	.	A	intergenic_region	MODIFIER	AABR07000200.1-Adgb	ENSRNOG00000053182-ENSRNOG00000042741	.	-1	.	-1	.	.	.	.	.	.
chr1	4470916	.	T	A	54.3071	0/1	-12.9017,0,-32.7883	0/0	0,-10.536,-94.0437	.	A	intron_variant	MODIFIER	Adgb	ENSRNOG00000042741	protein_coding	25	.	-1	.	.	.	.	.	.
chr1	4471313	.	A	T	42.7721	0/1	-8.8855,0,-24.8577	0/0	0,-10.6129,-79.8632	.	T	intron_variant	MODIFIER	Adgb	ENSRNOG00000042741	protein_coding	25	.	-1	.	.	.	.	.	.
chr1	4471620	.	C	T	5.33087	0/1	-4.773,0,-65.0087	0/0	0,-9.23928,-68.3559	.	T	intron_variant	MODIFIER	Adgb	ENSRNOG00000042741	protein_coding	25	.	-1	.	.	.	.	.	.
chr1	4476811	.	A	G	142.6	0/1	-17.7739,0,-1.0921	0/0	0,-4.51545,-48.112	.	G	intron_variant	MODIFIER	Adgb	ENSRNOG00000042741	protein_coding	25	.	-1	.	.	.	.	.	.
chr1	4514732	.	CTTTTTTTC	CTTTTTTC	14.5129	0/1	-4.21379,0,-4.3084	0/0	0,-5.11751,-42.0196	.	CTTTTTTC	intron_variant	MODIFIER	Adgb	ENSRNOG00000042741	protein_coding	9	.	-1	.	.	.	.	.	.
chr1	4525171	.	G	A	21.2158	0/1	-7.36951,0,-16.2979	0/0	0,-8.32887,-23.9488	.	A	intron_variant	MODIFIER	Adgb	ENSRNOG00000042741	protein_coding	6	.	-1	.	.	.	.	.	.
chr1	4526144	.	G	A	10.8203	0/1	-4.37356,0,-9.08646	0/0	0,-14.7505,-49.2394	.	A	intron_variant	MODIFIER	Adgb	ENSRNOG00000042741	protein_coding	6	.	-1	.	.	.	.	.	.
chr1	4526229	.	TG	CA	20.7384	0/1	-6.95148,0,-14.5138	0/0	0,-15.3525,-61.941	.	CA	intron_variant	MODIFIER	Adgb	ENSRNOG00000042741	protein_coding	6	.	-1	.	.	.	.	.	.
chr1	4529635	.	T	C	40.6108	0/1	-9.29539,0,-137.918	0/0	0,-20.9721,-104.235	.	C	intron_variant	MODIFIER	Adgb	ENSRNOG00000042741	protein_coding	6	.	-1	.	.	.	.	.	.
chr1	4529650	.	G	T	65.8886	0/1	-11.2984,0,-145.117	0/0	0,-19.868,-105.91	.	T	intron_variant	MODIFIER	Adgb	ENSRNOG00000042741	protein_coding	6	.	-1	.	.	.	.	.	.
chr1	4529655	rs105699990	T	C	144.331	0/1	-20.3747,0,-130.475	0/0	0,-15.5196,-85.3545	.	C	intron_variant	MODIFIER	Adgb	ENSRNOG00000042741	protein_coding	6	.	-1	.	.	.	.	.	.
chr1	4529659	.	G	A	146.647	0/1	-19.7446,0,-112.301	0/0	0,-16.6589,-88.814	.	A	intron_variant	MODIFIER	Adgb	ENSRNOG00000042741	protein_coding	6	.	-1	.	.	.	.	.	.
chr1	4529669	.	G	A	11.0385	0/1	-6.23677,0,-133.543	0/0	0,-11.7402,-67.2396	.	A	intron_variant	MODIFIER	Adgb	ENSRNOG00000042741	protein_coding	6	.	-1	.	.	.	.	.	.
chr1	4529671	.	GCA	GA	54.2538	0/1	-10.1282,0,-118.403	0/0	0,-11.4391,-53.5903	.	GA	intron_variant	MODIFIER	Adgb	ENSRNOG00000042741	protein_coding	6	.	-1	.	.	.	.	.	.
chr1	4529730	.	T	G	39.8099	0/1	-8.38935,0,-40.6106	0/0	0,-4.51545,-37.1903	.	G	intron_variant	MODIFIER	Adgb	ENSRNOG00000042741	protein_coding	6	.	-1	.	.	.	.	.	.
chr1	4535544	.	T	C	16.6122	0/1	-4.50358,0,-25.3463	0/0	0,-7.52575,-80.4921	.	C	intron_variant	MODIFIER	Adgb	ENSRNOG00000042741	protein_coding	5	.	-1	.	.	.	.	.	.
chr1	4545293	.	A	G	12.6187	0/1	-4.01558,0,-20.886	0/0	0,-4.81648,-41.3036	.	G	intron_variant	MODIFIER	Adgb	ENSRNOG00000042741	protein_coding	2	.	-1	.	.	.	.	.	.
chr1	4561648	.	C	T	30.4982	0/1	-6.99423,0,-31.1809	0/0	0,-6.92369,-19.7254	.	T	intergenic_region	MODIFIER	Adgb-Rab32	ENSRNOG00000042741-ENSRNOG00000014258	.	-1	.	-1	.	.	.	.	.	.
chr1	4562861	.	G	C	39.2149	0/1	-7.88382,0,-36.695	0/0	0,-3.61236,-12.3796	.	C	intergenic_region	MODIFIER	Adgb-Rab32	ENSRNOG00000042741-ENSRNOG00000014258	.	-1	.	-1	.	.	.	.	.	.
chr1	4563122	.	G	A	10.3123	0/1	-4.19288,0,-6.1597	0/0	0,-3.61236,-13.8109	.	A	intergenic_region	MODIFIER	Adgb-Rab32	ENSRNOG00000042741-ENSRNOG00000014258	.	-1	.	-1	.	.	.	.	.	.
chr1	4563128	.	A	G	8.60541	0/1	-3.88556,0,-5.17699	0/0	0,-3.61236,-13.6279	.	G	intergenic_region	MODIFIER	Adgb-Rab32	ENSRNOG00000042741-ENSRNOG00000014258	.	-1	.	-1	.	.	.	.	.	.
chr1	4563252	.	A	T	36.1289	0/1	-8.26403,0,-85.2766	0/0	0,-18.9649,-118.847	.	T	intergenic_region	MODIFIER	Adgb-Rab32	ENSRNOG00000042741-ENSRNOG00000014258	.	-1	.	-1	.	.	.	.	.	.
chr1	4564834	.	C	T	713.153	0/1	-77.0286,0,-29.2343	0/0	0,-7.82678,-29.5424	.	T	intergenic_region	MODIFIER	Adgb-Rab32	ENSRNOG00000042741-ENSRNOG00000014258	.	-1	.	-1	.	.	.	.	.	.
chr1	4584987	.	TAAAAAAAAAAC	TAAAAAAAAAC	295.133	0/1	-34.3365,0,-13.9415	0/0	0,-14.1484,-97.4295	.	TAAAAAAAAAC	intergenic_region	MODIFIER	Adgb-Rab32	ENSRNOG00000042741-ENSRNOG00000014258	.	-1	.	-1	.	.	.	.	.	.
chr1	4594734	.	TAAAAAAAAAAAAG	TAAAAAAAAAAAAAG	15.0371	0/1	-4.69399,0,-6.45884	0/0	0,-9.24661,-57.8865	.	TAAAAAAAAAAAAAG	intergenic_region	MODIFIER	Adgb-Rab32	ENSRNOG00000042741-ENSRNOG00000014258	.	-1	.	-1	.	.	.	.	.	.
chr1	4613408	.	T	G	153.236	0/1	-19.1046,0,-41.3085	0/0	0,-9.63296,-90.1414	.	G	intergenic_region	MODIFIER	Adgb-Rab32	ENSRNOG00000042741-ENSRNOG00000014258	.	-1	.	-1	.	.	.	.	.	.
chr1	4624062	.	G	C	5.94419	0/1	-3.85741,0,-24.3721	0/0	0,-4.72498,-32.1891	.	C	intergenic_region	MODIFIER	Adgb-Rab32	ENSRNOG00000042741-ENSRNOG00000014258	.	-1	.	-1	.	.	.	.	.	.
chr1	4624139	.	TAACG	CAACA	10.2714	0/1	-5.37481,0,-20.8272	0/0	0,-9.63296,-90.4138	.	CAACA	intergenic_region	MODIFIER	Adgb-Rab32	ENSRNOG00000042741-ENSRNOG00000014258	.	-1	.	-1	.	.	.	.	.	.
chr1	4670606	.	C	T	7.30651	0/1	-6.44344,0,-51.1092	0/0	0,-5.93352,-70.936	.	T	intergenic_region	MODIFIER	Rab32-AABR07000207.1	ENSRNOG00000014258-ENSRNOG00000057302	.	-1	.	-1	.	.	.	.	.	.
chr1	4670719	.	G	A	429.32	0/1	-47.9898,0,-33.1441	0/0	0,-6.92369,-65.896	.	A	intergenic_region	MODIFIER	Rab32-AABR07000207.1	ENSRNOG00000014258-ENSRNOG00000057302	.	-1	.	-1	.	.	.	.	.	.
chr1	4674721	.	GG	AA,TG	204.429	0/1	-24.5461,0,-13.5138,-25.704,-15.2674,-41.4702	0/0	0,-6.32163,-58.1475,-6.32163,-58.1475,-58.1475	.	TG	intergenic_region	MODIFIER	Rab32-AABR07000207.1	ENSRNOG00000014258-ENSRNOG00000057302	.	-1	.	-1	.	.	.	.	.	.
chr1	4674721	.	GG	AA,TG	204.429	0/1	-24.5461,0,-13.5138,-25.704,-15.2674,-41.4702	0/0	0,-6.32163,-58.1475,-6.32163,-58.1475,-58.1475	.	AA	intergenic_region	MODIFIER	Rab32-AABR07000207.1	ENSRNOG00000014258-ENSRNOG00000057302	.	-1	.	-1	.	.	.	.	.	.
chr1	4686757	.	T	C	26.4671	0/1	-6.57684,0,-36.2386	0/0	0,-15.0515,-164.598	.	C	intergenic_region	MODIFIER	Rab32-AABR07000207.1	ENSRNOG00000014258-ENSRNOG00000057302	.	-1	.	-1	.	.	.	.	.	.
chr1	4736709	.	CTTTTTTTTTTTTG	CTTTTTTTTTTTG	156.504	0/1	-20.0723,0,-27.2353	0/0	0,-3.76783,-48.2894	.	CTTTTTTTTTTTG	downstream_gene_variant	MODIFIER	AABR07000207.1	ENSRNOG00000057302	snoRNA	-1	.	-1	.	.	.	.	.	.
chr1	4736709	.	CTTTTTTTTTTTTG	CTTTTTTTTTTTG	156.504	0/1	-20.0723,0,-27.2353	0/0	0,-3.76783,-48.2894	.	CTTTTTTTTTTTG	intergenic_region	MODIFIER	AABR07000207.1-Grm1	ENSRNOG00000057302-ENSRNOG00000014290	.	-1	.	-1	.	.	.	.	.	.
chr1	4778921	.	ATTTTTTTTTTA	ATTTTTTTTTA,ATTTTTTTTA	92.1838	0/1	-13.7796,0,-21.5291,-15.6801,-22.5214,-38.3066	0/0	0,-8.12781,-44.5141,-8.12781,-47.8254,-44.4567	.	ATTTTTTTTA	intron_variant	MODIFIER	Grm1	ENSRNOG00000014290	protein_coding	8	.	-1	.	.	.	.	.	.
chr1	4778921	.	ATTTTTTTTTTA	ATTTTTTTTTA,ATTTTTTTTA	92.1838	0/1	-13.7796,0,-21.5291,-15.6801,-22.5214,-38.3066	0/0	0,-8.12781,-44.5141,-8.12781,-47.8254,-44.4567	.	ATTTTTTTTTA	intron_variant	MODIFIER	Grm1	ENSRNOG00000014290	protein_coding	8	.	-1	.	.	.	.	.	.
chr1	4783758	.	A	T	13.7743	0/1	-7.09613,0,-21.5662	0/0	0,-8.42884,-83.2491	.	T	intron_variant	MODIFIER	Grm1	ENSRNOG00000014290	protein_coding	8	.	-1	.	.	.	.	.	.
chr1	4783867	.	C	A	6.63636	0/1	-4.18751,0,-27.667	0/0	0,-5.71957,-54.5459	.	A	intron_variant	MODIFIER	Grm1	ENSRNOG00000014290	protein_coding	8	.	-1	.	.	.	.	.	.
chr1	4791773	.	A	G	12.4574	0/1	-6.82375,0,-51.7595	0/0	0,-9.0309,-78.9364	.	G	intron_variant	MODIFIER	Grm1	ENSRNOG00000014290	protein_coding	7	.	-1	.	.	.	.	.	.
chr1	4792115	.	TAGT	CAGC,TATT	8.92743	0/2	-4.3384,-6.1891,-34.7109,0,-27.4498,-28.0231	0/0	0,-12.0412,-115.077,-11.141,-115.338,-114.134	.	CAGC	intron_variant	MODIFIER	Grm1	ENSRNOG00000014290	protein_coding	7	.	-1	.	.	.	.	.	.
chr1	4792115	.	TAGT	CAGC,TATT	8.92743	0/2	-4.3384,-6.1891,-34.7109,0,-27.4498,-28.0231	0/0	0,-12.0412,-115.077,-11.141,-115.338,-114.134	.	TATT	intron_variant	MODIFIER	Grm1	ENSRNOG00000014290	protein_coding	7	.	-1	.	.	.	.	.	.
chr1	4795121	.	A	G	163.757	0/1	-20.4297,0,-4.0383	0/0	0,-6.0206,-61.1415	.	G	intron_variant	MODIFIER	Grm1	ENSRNOG00000014290	protein_coding	7	.	-1	.	.	.	.	.	.
chr1	4831087	.	G	C	8.44601	0/1	-6.5797,0,-24.3855	0/0	0,-5.11751,-44.6338	.	C	intron_variant	MODIFIER	Grm1	ENSRNOG00000014290	protein_coding	4	.	-1	.	.	.	.	.	.
chr1	4851138	.	T	G	167.604	0/1	-21.1207,0,-23.3256	0/0	0,-12.0412,-131.768	.	G	intron_variant	MODIFIER	Grm1	ENSRNOG00000014290	protein_coding	4	.	-1	.	.	.	.	.	.
chr1	4864134	.	T	G	93.0664	0/1	-13.7919,0,-45.2885	0/0	0,-8.42884,-83.7075	.	G	intron_variant	MODIFIER	Grm1	ENSRNOG00000014290	protein_coding	3	.	-1	.	.	.	.	.	.
chr1	4870403	.	A	G	7.25831	0/1	-3.71455,0,-22.9169	0/0	0,-3.91339,-39.7318	.	G	intron_variant	MODIFIER	Grm1	ENSRNOG00000014290	protein_coding	3	.	-1	.	.	.	.	.	.
chr1	4888813	.	C	A	8.32855	0/1	-3.84301,0,-19.1315	0/0	0,-8.72987,-93.1742	.	A	intron_variant	MODIFIER	Grm1	ENSRNOG00000014290	protein_coding	3	.	-1	.	.	.	.	.	.
chr1	4928463	.	T	A	47.0538	0/1	-10.5075,0,-30.9451	0/0	0,-5.63002,-61.2669	.	A	intron_variant	MODIFIER	Grm1	ENSRNOG00000014290	protein_coding	3	.	-1	.	.	.	.	.	.
chr1	4928553	.	G	T	90.2603	0/1	-14.4644,0,-70.788	0/0	0,-8.28541,-62.0529	.	T	intron_variant	MODIFIER	Grm1	ENSRNOG00000014290	protein_coding	3	.	-1	.	.	.	.	.	.
chr1	4928567	.	C	T	68.5451	0/1	-13.0117,0,-62.5637	0/0	0,-5.87737,-67.6244	.	T	intron_variant	MODIFIER	Grm1	ENSRNOG00000014290	protein_coding	3	.	-1	.	.	.	.	.	.
chr1	4931690	.	A	T	10.66	0/1	-4.70105,0,-1.29684	0/0	0,-7.52575,-67.5583	.	T	intron_variant	MODIFIER	Grm1	ENSRNOG00000014290	protein_coding	3	.	-1	.	.	.	.	.	.
chr1	4942548	.	A	G	11.9305	0/1	-4.24346,0,-11.6209	0/0	0,-9.63296,-101.36	.	G	intron_variant	MODIFIER	Grm1	ENSRNOG00000014290	protein_coding	3	.	-1	.	.	.	.	.	.
chr1	4946349	.	A	G	9.8397	0/1	-4.01558,0,-23.529	0/0	0,-10.235,-101.397	.	G	intron_variant	MODIFIER	Grm1	ENSRNOG00000014290	protein_coding	3	.	-1	.	.	.	.	.	.
chr1	4950188	.	T	A	24.7426	0/1	-7.46537,0,-16.8241	0/0	0,-8.12781,-76.5039	.	A	intron_variant	MODIFIER	Grm1	ENSRNOG00000014290	protein_coding	3	.	-1	.	.	.	.	.	.
chr1	4964680	.	A	G	34.6443	0/1	-9.23284,0,-62.8334	0/0	0,-12.9494,-86.3524	.	G	intron_variant	MODIFIER	Grm1	ENSRNOG00000014290	protein_coding	3	.	-1	.	.	.	.	.	.
chr1	4964691	.	C	T	46.6813	0/1	-10.7004,0,-65.0576	0/0	0,-8.80714,-88.2621	.	T	intron_variant	MODIFIER	Grm1	ENSRNOG00000014290	protein_coding	3	.	-1	.	.	.	.	.	.
chr1	4965115	.	C	T	14.2098	0/1	-6.28972,0,-59.4764	0/0	0,-5.96927,-36.8596	.	T	intron_variant	MODIFIER	Grm1	ENSRNOG00000014290	protein_coding	3	.	-1	.	.	.	.	.	.
chr1	4965538	.	G	A	16.4932	0/1	-5.19596,0,-0.378946	0/0	0,-6.62266,-37.3903	.	A	intron_variant	MODIFIER	Grm1	ENSRNOG00000014290	protein_coding	3	.	-1	.	.	.	.	.	.
chr1	4965556	.	C	A	47.5051	1/1	-8.63939,-0.489595,0	0/0	0,-5.71957,-30.1253	.	A	intron_variant	MODIFIER	Grm1	ENSRNOG00000014290	protein_coding	3	.	-1	.	.	.	.	.	.
chr1	4965582	.	G	T	39.6979	0/1	-7.18707,0,-0.0886915	0/0	0,-6.32163,-37.8657	.	T	intron_variant	MODIFIER	Grm1	ENSRNOG00000014290	protein_coding	3	.	-1	.	.	.	.	.	.
chr1	4965615	.	T	A	21.265	1/1	-5.61606,-0.43921,0	0/0	0,-5.71957,-25.4633	.	A	intron_variant	MODIFIER	Grm1	ENSRNOG00000014290	protein_coding	3	.	-1	.	.	.	.	.	.
chr1	4965910	.	A	G	10.7336	0/1	-4.11422,0,-13.9855	0/0	0,-8.42884,-81.0662	.	G	intron_variant	MODIFIER	Grm1	ENSRNOG00000014290	protein_coding	3	.	-1	.	.	.	.	.	.
chr1	4974190	.	A	G	15.5085	0/1	-4.61764,0,-10.8767	0/0	0,-5.41854,-48.8162	.	G	intron_variant	MODIFIER	Grm1	ENSRNOG00000014290	protein_coding	3	.	-1	.	.	.	.	.	.
chr1	4976784	.	A	G	398.414	0/1	-44.5949,0,-27.4877	0/0	0,-9.0309,-94.2571	.	G	intron_variant	MODIFIER	Grm1	ENSRNOG00000014290	protein_coding	3	.	-1	.	.	.	.	.	.
chr1	4991375	.	G	T	17.9408	0/1	-4.94001,0,-9.66167	0/0	0,-5.71957,-60.2882	.	T	intron_variant	MODIFIER	Grm1	ENSRNOG00000014290	protein_coding	3	.	-1	.	.	.	.	.	.
chr1	5018336	.	A	T	19.6925	0/1	-6.54889,0,-10.5577	0/0	0,-8.42884,-85.0674	.	T	intron_variant	MODIFIER	Grm1	ENSRNOG00000014290	protein_coding	3	.	-1	.	.	.	.	.	.
chr1	5057053	.	A	T	5.75148	0/1	-3.52003,0,-8.48761	0/0	0,-4.21442,-40.2094	.	T	intron_variant	MODIFIER	Grm1	ENSRNOG00000014290	protein_coding	2	.	-1	.	.	.	.	.	.
chr1	5094609	.	A	T	10.5606	0/1	-4.16907,0,-42.4715	0/0	0,-6.92369,-67.8694	.	T	intron_variant	MODIFIER	Grm1	ENSRNOG00000014290	protein_coding	2	.	-1	.	.	.	.	.	.
chr1	5109400	.	T	A	16.481	0/1	-6.02874,0,-16.5517	0/0	0,-9.63296,-88.7201	.	A	intron_variant	MODIFIER	Grm1	ENSRNOG00000014290	protein_coding	2	.	-1	.	.	.	.	.	.
chr1	5110695	.	AGAAAGAT	AGAGAGAA	8.70681	0/1	-4.48909,0,-5.55445	0/0	0,-4.51545,-41.9479	.	AGAGAGAA	intron_variant	MODIFIER	Grm1	ENSRNOG00000014290	protein_coding	2	.	-1	.	.	.	.	.	.
chr1	5120092	.	G	A	9.83971	0/1	-4.01558,0,-20.886	0/0	0,-5.41854,-60.451	.	A	intron_variant	MODIFIER	Grm1	ENSRNOG00000014290	protein_coding	2	.	-1	.	.	.	.	.	.
chr1	5124974	.	GTTTTTTTTTC	GTTTTTTTTC	136.542	0/1	-17.7574,0,-19.4091	0/0	0,-12.0412,-121.551	.	GTTTTTTTTC	intron_variant	MODIFIER	Grm1	ENSRNOG00000014290	protein_coding	2	.	-1	.	.	.	.	.	.
chr1	5130875	.	A	G	7.25815	0/1	-3.71455,0,-25.1919	0/0	0,-7.82678,-85.8987	.	G	intron_variant	MODIFIER	Grm1	ENSRNOG00000014290	protein_coding	2	.	-1	.	.	.	.	.	.
chr1	5131224	.	G	A	17.8273	0/1	-4.92847,0,-20.8395	0/0	0,-10.2045,-101.889	.	A	intron_variant	MODIFIER	Grm1	ENSRNOG00000014290	protein_coding	2	.	-1	.	.	.	.	.	.
chr1	5144434	.	T	C	24.7845	0/1	-7.88659,0,-19.1507	0/0	0,-9.82963,-95.6051	.	C	intron_variant	MODIFIER	Grm1	ENSRNOG00000014290	protein_coding	2	.	-1	.	.	.	.	.	.
chr1	5144441	.	C	T	11.47	0/1	-6.52446,0,-18.2391	0/0	0,-9.49923,-97.7321	.	T	intron_variant	MODIFIER	Grm1	ENSRNOG00000014290	protein_coding	2	.	-1	.	.	.	.	.	.
chr1	5211244	.	G	T	112.175	0/1	-15.0954,0,-44.6396	0/0	0,-8.12781,-76.4098	.	T	intergenic_region	MODIFIER	AABR07000220.1-AABR07000222.1	ENSRNOG00000041566-ENSRNOG00000014431	.	-1	.	-1	.	.	.	.	.	.
chr1	5245366	.	C	G	14.6132	0/1	-6.13469,0,-0.525827	0/0	0,-4.51545,-40.2545	.	G	intron_variant	MODIFIER	Shprh	ENSRNOG00000014450	protein_coding	2	.	-1	.	.	.	.	.	.
chr1	5332298	.	C	T	128.094	0/1	-22.9148,0,-107.382	0/0	0,-9.58503,-115.907	.	T	intergenic_region	MODIFIER	Shprh-Fbxo30	ENSRNOG00000014450-ENSRNOG00000014852	.	-1	.	-1	.	.	.	.	.	.
chr1	5335710	.	C	G	18.6221	0/1	-6.44053,0,-19.5902	0/0	0,-12.3422,-116.903	.	G	intergenic_region	MODIFIER	Shprh-Fbxo30	ENSRNOG00000014450-ENSRNOG00000014852	.	-1	.	-1	.	.	.	.	.	.
chr1	5348380	.	G	T	99.037	0/1	-17.9263,0,-33.2944	0/0	0,-6.23688,-74.7432	.	T	intergenic_region	MODIFIER	Shprh-Fbxo30	ENSRNOG00000014450-ENSRNOG00000014852	.	-1	.	-1	.	.	.	.	.	.
chr1	5350510	.	G	A	72.4502	0/1	-11.5085,0,-64.4745	0/0	0,-8.12781,-86.1541	.	A	intergenic_region	MODIFIER	Shprh-Fbxo30	ENSRNOG00000014450-ENSRNOG00000014852	.	-1	.	-1	.	.	.	.	.	.
chr1	5350515	.	C	A	49.4409	0/1	-9.20754,0,-73.756	0/0	0,-9.33193,-94.8095	.	A	intergenic_region	MODIFIER	Shprh-Fbxo30	ENSRNOG00000014450-ENSRNOG00000014852	.	-1	.	-1	.	.	.	.	.	.
chr1	5350591	.	A	G	24.7812	0/1	-7.16821,0,-80.1615	0/0	0,-12.0412,-93.126	.	G	intergenic_region	MODIFIER	Shprh-Fbxo30	ENSRNOG00000014450-ENSRNOG00000014852	.	-1	.	-1	.	.	.	.	.	.
chr1	5351348	.	A	T	28.1458	0/1	-7.92247,0,-36.2618	0/0	0,-9.33193,-97.9662	.	T	intergenic_region	MODIFIER	Shprh-Fbxo30	ENSRNOG00000014450-ENSRNOG00000014852	.	-1	.	-1	.	.	.	.	.	.
chr1	5367258	.	A	G	7.25815	0/1	-3.71455,0,-25.6461	0/0	0,-9.93399,-102.159	.	G	intron_variant	MODIFIER	Fbxo30	ENSRNOG00000014852	protein_coding	1	.	-1	.	.	.	.	.	.
chr1	5395281	.	ATTTTTTTTTTTTTG	ATTTTTTTTTTTTTTG	39.5341	0/1	-7.99166,0,-21.265	0/0	0,-3.62917,-47.3047	.	ATTTTTTTTTTTTTTG	intergenic_region	MODIFIER	Fbxo30-AABR07000227.1	ENSRNOG00000014852-ENSRNOG00000052274	.	-1	.	-1	.	.	.	.	.	.
chr1	5404335	.	A	G	20.6422	0/1	-8.56695,0,-56.0652	0/0	0,-7.15765,-83.0315	.	G	intergenic_region	MODIFIER	Fbxo30-AABR07000227.1	ENSRNOG00000014852-ENSRNOG00000052274	.	-1	.	-1	.	.	.	.	.	.
chr1	5404380	.	C	T	65.0796	0/1	-11.1163,0,-46.9089	0/0	0,-7.09344,-83.8204	.	T	intergenic_region	MODIFIER	Fbxo30-AABR07000227.1	ENSRNOG00000014852-ENSRNOG00000052274	.	-1	.	-1	.	.	.	.	.	.
chr1	5404387	.	GCAAT	ACAAC	17.4791	0/1	-7.54221,0,-61.1599	0/0	0,-7.69617,-82.6149	.	ACAAC	intergenic_region	MODIFIER	Fbxo30-AABR07000227.1	ENSRNOG00000014852-ENSRNOG00000052274	.	-1	.	-1	.	.	.	.	.	.
chr1	5404832	.	C	A	37.2712	0/1	-8.51694,0,-91.0466	0/0	0,-7.22472,-60.8725	.	A	intergenic_region	MODIFIER	Fbxo30-AABR07000227.1	ENSRNOG00000014852-ENSRNOG00000052274	.	-1	.	-1	.	.	.	.	.	.
chr1	5404864	.	G	T	13.8624	0/1	-6.92027,0,-67.0237	0/0	0,-9.63296,-90.0696	.	T	intergenic_region	MODIFIER	Fbxo30-AABR07000227.1	ENSRNOG00000014852-ENSRNOG00000052274	.	-1	.	-1	.	.	.	.	.	.
chr1	5404898	.	AAT	GAC	47.0243	0/1	-8.71061,0,-53.7016	0/0	0,-9.00397,-97.9823	.	GAC	intergenic_region	MODIFIER	Fbxo30-AABR07000227.1	ENSRNOG00000014852-ENSRNOG00000052274	.	-1	.	-1	.	.	.	.	.	.
chr1	5404939	.	A	T	147.896	0/1	-21.3441,0,-66.7244	0/0	0,-10.6857,-118.633	.	T	intergenic_region	MODIFIER	Fbxo30-AABR07000227.1	ENSRNOG00000014852-ENSRNOG00000052274	.	-1	.	-1	.	.	.	.	.	.
chr1	5406099	.	A	G	9.22983	0/1	-4.25827,0,-12.976	0/0	0,-7.82678,-60.8731	.	G	intergenic_region	MODIFIER	Fbxo30-AABR07000227.1	ENSRNOG00000014852-ENSRNOG00000052274	.	-1	.	-1	.	.	.	.	.	.
chr1	5454741	.	A	T	325.893	0/1	-39.5388,0,-46.9179	0/0	0,-3.61236,-22.1047	.	T	intron_variant	MODIFIER	Epm2a	ENSRNOG00000040242	protein_coding	1	.	-1	.	.	.	.	.	.
chr1	5454807	.	A	G	241.599	0/1	-34.544,0,-68.9937	0/0	0,-5.41854,-32.8553	.	G	intron_variant	MODIFIER	Epm2a	ENSRNOG00000040242	protein_coding	1	.	-1	.	.	.	.	.	.
chr1	5457136	.	C	T	107.815	0/1	-18.4064,0,-55.6796	0/0	0,-11.692,-50.7623	.	T	intron_variant	MODIFIER	Epm2a	ENSRNOG00000040242	protein_coding	1	.	-1	.	.	.	.	.	.
chr1	5457707	.	T	G	47.9791	0/1	-8.72902,0,-20.2849	0/0	0,-6.32487,-39.684	.	G	intron_variant	MODIFIER	Epm2a	ENSRNOG00000040242	protein_coding	1	.	-1	.	.	.	.	.	.
chr1	5459009	.	GCCG	TCCA,GCCA	161.817	0/1	-22.3389,0,-110.001,-15.0989,-91.4157,-125.761	0/0	0,-6.35501,-36.0218,-6.32163,-38.8153,-36.9173	.	TCCA	intron_variant	MODIFIER	Epm2a	ENSRNOG00000040242	protein_coding	1	.	-1	.	.	.	.	.	.
chr1	5459009	.	GCCG	TCCA,GCCA	161.817	0/1	-22.3389,0,-110.001,-15.0989,-91.4157,-125.761	0/0	0,-6.35501,-36.0218,-6.32163,-38.8153,-36.9173	.	GCCA	intron_variant	MODIFIER	Epm2a	ENSRNOG00000040242	protein_coding	1	.	-1	.	.	.	.	.	.
chr1	5459027	.	CCCAT	TCCAC,CCCAC	35.5413	0/1	-8.99238,0,-76.68,-6.17613,-67.9637,-84.4515	0/0	0,-5.41854,-36.2362,-5.41854,-36.943,-36.3409	.	TCCAC	intron_variant	MODIFIER	Epm2a	ENSRNOG00000040242	protein_coding	1	.	-1	.	.	.	.	.	.
chr1	5459027	.	CCCAT	TCCAC,CCCAC	35.5413	0/1	-8.99238,0,-76.68,-6.17613,-67.9637,-84.4515	0/0	0,-5.41854,-36.2362,-5.41854,-36.943,-36.3409	.	CCCAC	intron_variant	MODIFIER	Epm2a	ENSRNOG00000040242	protein_coding	1	.	-1	.	.	.	.	.	.
chr1	5464859	.	G	T	7.25815	0/1	-3.71455,0,-19.9118	0/0	0,-10.235,-93.6729	.	T	intron_variant	MODIFIER	Epm2a	ENSRNOG00000040242	protein_coding	1	.	-1	.	.	.	.	.	.
chr1	5483648	.	C	G	40.8144	0/1	-10.2869,0,-31.8671	0/0	0,-8.72987,-80.0108	.	G	intron_variant	MODIFIER	Epm2a	ENSRNOG00000040242	protein_coding	1	.	-1	.	.	.	.	.	.
chr1	5519549	.	T	C	17.9858	0/1	-7.94881,0,-54.5737	0/0	0,-10.8371,-109.39	.	C	intron_variant	MODIFIER	Epm2a	ENSRNOG00000040242	protein_coding	2	.	-1	.	.	.	.	.	.
chr1	5534916	.	GGGC	AGGT	88.7993	0/1	-13.2403,0,-42.78	0/0	0,-7.94215,-72.0219	.	AGGT	intron_variant	MODIFIER	Epm2a	ENSRNOG00000040242	protein_coding	2	.	-1	.	.	.	.	.	.
chr1	5534928	.	A	G	100.196	0/1	-14.3799,0,-38.0265	0/0	0,-9.33193,-76.4785	.	G	intron_variant	MODIFIER	Epm2a	ENSRNOG00000040242	protein_coding	2	.	-1	.	.	.	.	.	.
chr1	5534933	.	AAGGAG	AAA	34.5393	0/1	-7.81415,0,-34.3015	0/0	0,-10.235,-90.5702	.	A	intron_variant	MODIFIER	Epm2a	ENSRNOG00000040242	protein_coding	2	.	-1	.	.	.	.	.	.
chr1	5534959	.	G	A	288.818	0/1	-34.5213,0,-51.0588	0/0	0,-10.5372,-89.1469	.	A	intron_variant	MODIFIER	Epm2a	ENSRNOG00000040242	protein_coding	2	.	-1	.	.	.	.	.	.
chr1	5534988	.	T	A	331.388	0/1	-38.459,0,-42.7223	0/0	0,-11.2885,-90.0263	.	A	intron_variant	MODIFIER	Epm2a	ENSRNOG00000040242	protein_coding	2	.	-1	.	.	.	.	.	.
chr1	5535003	.	GAATG	AAACT	155.7	0/1	-20.5516,0,-54.6106	0/0	0,-10.273,-95.4242	.	AAACT	intron_variant	MODIFIER	Epm2a	ENSRNOG00000040242	protein_coding	2	.	-1	.	.	.	.	.	.
chr1	5544983	.	C	G	142.179	0/1	-17.7824,0,-16.2808	0/0	0,-9.33193,-87.109	.	G	intron_variant	MODIFIER	Epm2a	ENSRNOG00000040242	protein_coding	2	.	-1	.	.	.	.	.	.
chr1	5560985	.	T	C	10.8436	0/1	-4.72828,0,-9.0062	0/0	0,-4.48727,-76.3441	.	C	intron_variant	MODIFIER	Epm2a	ENSRNOG00000040242	protein_coding	3	.	-1	.	.	.	.	.	.
chr1	5575123	.	A	G	68.0412	0/1	-13.2839,0,-60.4529	0/0	0,-12.7252,-115.957	.	G	downstream_gene_variant	MODIFIER	Epm2a	ENSRNOG00000040242	protein_coding	-1	.	-1	.	.	.	.	.	.
chr1	5575123	.	A	G	68.0412	0/1	-13.2839,0,-60.4529	0/0	0,-12.7252,-115.957	.	G	intergenic_region	MODIFIER	Epm2a-AABR07000239.1	ENSRNOG00000040242-ENSRNOG00000054906	.	-1	.	-1	.	.	.	.	.	.
chr1	5575139	.	T	C	85.0647	0/1	-13.2829,0,-50.6049	0/0	0,-15.3847,-136.276	.	C	downstream_gene_variant	MODIFIER	Epm2a	ENSRNOG00000040242	protein_coding	-1	.	-1	.	.	.	.	.	.
chr1	5575139	.	T	C	85.0647	0/1	-13.2829,0,-50.6049	0/0	0,-15.3847,-136.276	.	C	intergenic_region	MODIFIER	Epm2a-AABR07000239.1	ENSRNOG00000040242-ENSRNOG00000054906	.	-1	.	-1	.	.	.	.	.	.
chr1	5575146	.	AT	GC	89.8409	0/1	-13.3925,0,-54.6887	0/0	0,-15.9869,-137.19	.	GC	downstream_gene_variant	MODIFIER	Epm2a	ENSRNOG00000040242	protein_coding	-1	.	-1	.	.	.	.	.	.
chr1	5575146	.	AT	GC	89.8409	0/1	-13.3925,0,-54.6887	0/0	0,-15.9869,-137.19	.	GC	intergenic_region	MODIFIER	Epm2a-AABR07000239.1	ENSRNOG00000040242-ENSRNOG00000054906	.	-1	.	-1	.	.	.	.	.	.
chr1	5575156	.	T	A	77.0738	0/1	-12.1158,0,-65.3107	0/0	0,-14.7827,-124.123	.	A	downstream_gene_variant	MODIFIER	Epm2a	ENSRNOG00000040242	protein_coding	-1	.	-1	.	.	.	.	.	.
chr1	5575156	.	T	A	77.0738	0/1	-12.1158,0,-65.3107	0/0	0,-14.7827,-124.123	.	A	intergenic_region	MODIFIER	Epm2a-AABR07000239.1	ENSRNOG00000040242-ENSRNOG00000054906	.	-1	.	-1	.	.	.	.	.	.
chr1	5575167	.	C	G	50.1364	0/1	-11.4934,0,-83.0981	0/0	0,-14.7827,-126.437	.	G	downstream_gene_variant	MODIFIER	Epm2a	ENSRNOG00000040242	protein_coding	-1	.	-1	.	.	.	.	.	.
chr1	5575167	.	C	G	50.1364	0/1	-11.4934,0,-83.0981	0/0	0,-14.7827,-126.437	.	G	intergenic_region	MODIFIER	Epm2a-AABR07000239.1	ENSRNOG00000040242-ENSRNOG00000054906	.	-1	.	-1	.	.	.	.	.	.
chr1	5575547	.	T	A	8.55642	0/1	-3.86961,0,-19.4222	0/0	0,-8.72987,-88.1703	.	A	downstream_gene_variant	MODIFIER	Epm2a	ENSRNOG00000040242	protein_coding	-1	.	-1	.	.	.	.	.	.
chr1	5575547	.	T	A	8.55642	0/1	-3.86961,0,-19.4222	0/0	0,-8.72987,-88.1703	.	A	intergenic_region	MODIFIER	Epm2a-AABR07000239.1	ENSRNOG00000040242-ENSRNOG00000054906	.	-1	.	-1	.	.	.	.	.	.
chr1	5579771	.	T	G	32.4313	0/1	-7.63338,0,-36.6624	0/0	0,-4.51545,-43.7878	.	G	intergenic_region	MODIFIER	Epm2a-AABR07000239.1	ENSRNOG00000040242-ENSRNOG00000054906	.	-1	.	-1	.	.	.	.	.	.
chr1	5611728	.	T	A	10.7493	0/1	-5.97817,0,-61.3307	0/0	0,-7.52575,-72.5496	.	A	intergenic_region	MODIFIER	Epm2a-AABR07000239.1	ENSRNOG00000040242-ENSRNOG00000054906	.	-1	.	-1	.	.	.	.	.	.
chr1	5612974	.	C	G	12.6186	0/1	-4.31661,0,-18.219	0/0	0,-6.62266,-66.9904	.	G	intergenic_region	MODIFIER	Epm2a-AABR07000239.1	ENSRNOG00000040242-ENSRNOG00000054906	.	-1	.	-1	.	.	.	.	.	.
chr1	5616584	.	A	C	210.262	0/1	-25.5808,0,-59.9505	0/0	0,-8.12781,-89.3158	.	C	intergenic_region	MODIFIER	Epm2a-AABR07000239.1	ENSRNOG00000040242-ENSRNOG00000054906	.	-1	.	-1	.	.	.	.	.	.
chr1	5622411	.	T	C	301.109	0/1	-34.3146,0,-55.7062	0/0	0,-8.42884,-92.7373	.	C	intergenic_region	MODIFIER	Epm2a-AABR07000239.1	ENSRNOG00000040242-ENSRNOG00000054906	.	-1	.	-1	.	.	.	.	.	.
chr1	5630054	.	T	A,C	138.4	0/2	-22.2922,-24.6199,-57.6664,0,-32.1821,-29.8439	0/0	0,-9.33193,-60.1576,-8.7783,-59.6935,-59.3925	.	A	intergenic_region	MODIFIER	Epm2a-AABR07000239.1	ENSRNOG00000040242-ENSRNOG00000054906	.	-1	.	-1	.	.	.	.	.	.
chr1	5630054	.	T	A,C	138.4	0/2	-22.2922,-24.6199,-57.6664,0,-32.1821,-29.8439	0/0	0,-9.33193,-60.1576,-8.7783,-59.6935,-59.3925	.	C	intergenic_region	MODIFIER	Epm2a-AABR07000239.1	ENSRNOG00000040242-ENSRNOG00000054906	.	-1	.	-1	.	.	.	.	.	.
chr1	5635937	.	CTTTTTTTTTTTC	CTTTTTTTTTTC	210.125	0/1	-24.9518,0,-7.98071	0/0	0,-7.24978,-103.365	.	CTTTTTTTTTTC	intergenic_region	MODIFIER	Epm2a-AABR07000239.1	ENSRNOG00000040242-ENSRNOG00000054906	.	-1	.	-1	.	.	.	.	.	.
chr1	5644370	.	G	A	7.58015	0/1	-4.60581,0,-14.5352	0/0	0,-5.2536,-30.1569	.	A	intergenic_region	MODIFIER	Epm2a-AABR07000239.1	ENSRNOG00000040242-ENSRNOG00000054906	.	-1	.	-1	.	.	.	.	.	.
chr1	5649257	.	G	A	21.3914	0/1	-6.82752,0,-9.42242	0/0	0,-7.52575,-30.9583	.	A	intergenic_region	MODIFIER	Epm2a-AABR07000239.1	ENSRNOG00000040242-ENSRNOG00000054906	.	-1	.	-1	.	.	.	.	.	.
chr1	5649539	.	T	C	22.9779	1/1	-5.57873,-0.60206,0	0/0	0,-3.61236,-17.8146	.	C	intergenic_region	MODIFIER	Epm2a-AABR07000239.1	ENSRNOG00000040242-ENSRNOG00000054906	.	-1	.	-1	.	.	.	.	.	.
chr1	5649545	.	T	A	13.169	0/1	-4.37461,0,-5.12263	0/0	0,-4.21442,-22.5875	.	A	intergenic_region	MODIFIER	Epm2a-AABR07000239.1	ENSRNOG00000040242-ENSRNOG00000054906	.	-1	.	-1	.	.	.	.	.	.
chr1	5667735	.	T	A	15.8923	0/1	-5.20799,0,-30.949	0/0	0,-13.8474,-138.841	.	A	intergenic_region	MODIFIER	Epm2a-AABR07000239.1	ENSRNOG00000040242-ENSRNOG00000054906	.	-1	.	-1	.	.	.	.	.	.
chr1	5693115	.	A	T	240.537	0/1	-29.163,0,-54.3316	0/0	0,-5.71957,-62.5146	.	T	intergenic_region	MODIFIER	Epm2a-AABR07000239.1	ENSRNOG00000040242-ENSRNOG00000054906	.	-1	.	-1	.	.	.	.	.	.
chr1	5694345	.	A	T	59.9282	0/1	-9.49632,0,-2.19268	0/0	0,-6.92369,-75.6445	.	T	intergenic_region	MODIFIER	Epm2a-AABR07000239.1	ENSRNOG00000040242-ENSRNOG00000054906	.	-1	.	-1	.	.	.	.	.	.
chr1	5707264	.	A	G	24.4312	0/1	-5.52073,0,-4.74609	0/0	0,-9.0309,-79.9083	.	G	intergenic_region	MODIFIER	Epm2a-AABR07000239.1	ENSRNOG00000040242-ENSRNOG00000054906	.	-1	.	-1	.	.	.	.	.	.
chr1	5744617	.	TT	TA	305.343	0/1	-34.6324,0,-31.0491	0/0	0,-11.4391,-109.161	.	TA	downstream_gene_variant	MODIFIER	AABR07000239.1	ENSRNOG00000054906	snoRNA	-1	.	-1	.	.	.	.	.	.
chr1	5744617	.	TT	TA	305.343	0/1	-34.6324,0,-31.0491	0/0	0,-11.4391,-109.161	.	TA	intergenic_region	MODIFIER	AABR07000239.1-AABR07000247.1	ENSRNOG00000054906-ENSRNOG00000058048	.	-1	.	-1	.	.	.	.	.	.
chr1	5746677	.	T	A	23.1884	0/1	-5.94683,0,-19.7403	0/0	0,-4.51545,-50.017	.	A	intergenic_region	MODIFIER	AABR07000239.1-AABR07000247.1	ENSRNOG00000054906-ENSRNOG00000058048	.	-1	.	-1	.	.	.	.	.	.
chr1	5750239	.	C	G	10.6587	0/1	-7.18116,0,-47.0461	0/0	0,-8.72987,-31.5608	.	G	intergenic_region	MODIFIER	AABR07000239.1-AABR07000247.1	ENSRNOG00000054906-ENSRNOG00000058048	.	-1	.	-1	.	.	.	.	.	.
chr1	5750250	.	T	C	50.3783	0/1	-11.5176,0,-60.627	0/0	0,-8.87552,-34.8228	.	C	intergenic_region	MODIFIER	AABR07000239.1-AABR07000247.1	ENSRNOG00000054906-ENSRNOG00000058048	.	-1	.	-1	.	.	.	.	.	.
chr1	5754410	.	G	T	35.3232	0/1	-9.60737,0,-101.517	0/0	0,-14.4494,-66.6231	.	T	intergenic_region	MODIFIER	AABR07000239.1-AABR07000247.1	ENSRNOG00000054906-ENSRNOG00000058048	.	-1	.	-1	.	.	.	.	.	.
chr1	5754422	.	A	T	32.8068	0/1	-9.19717,0,-86.8184	0/0	0,-16.2556,-74.097	.	T	intergenic_region	MODIFIER	AABR07000239.1-AABR07000247.1	ENSRNOG00000054906-ENSRNOG00000058048	.	-1	.	-1	.	.	.	.	.	.
chr1	5755631	.	C	T	50.1061	0/1	-10.5629,0,-26.7817	0/0	0,-7.82678,-41.9193	.	T	intergenic_region	MODIFIER	AABR07000239.1-AABR07000247.1	ENSRNOG00000054906-ENSRNOG00000058048	.	-1	.	-1	.	.	.	.	.	.
chr1	5761834	.	C	A	7.25815	0/1	-3.71455,0,-25.1931	0/0	0,-6.62266,-69.6936	.	A	intergenic_region	MODIFIER	AABR07000239.1-AABR07000247.1	ENSRNOG00000054906-ENSRNOG00000058048	.	-1	.	-1	.	.	.	.	.	.
chr1	5780722	.	T	A	135.78	0/1	-18.5392,0,-35.795	0/0	0,-4.21442,-37.3027	.	A	intergenic_region	MODIFIER	AABR07000239.1-AABR07000247.1	ENSRNOG00000054906-ENSRNOG00000058048	.	-1	.	-1	.	.	.	.	.	.
chr1	5780788	.	C	T	78.9557	0/1	-14.101,0,-23.4269	0/0	0,-3.61236,-31.6391	.	T	intergenic_region	MODIFIER	AABR07000239.1-AABR07000247.1	ENSRNOG00000054906-ENSRNOG00000058048	.	-1	.	-1	.	.	.	.	.	.
chr1	5783993	.	C	G	9.6573	0/1	-7.66359,0,-27.3549	0/0	0,-7.22472,-74.0985	.	G	intergenic_region	MODIFIER	AABR07000239.1-AABR07000247.1	ENSRNOG00000054906-ENSRNOG00000058048	.	-1	.	-1	.	.	.	.	.	.
chr1	5789184	.	A	G	21.4365	0/1	-5.2197,0,-11.8758	0/0	0,-6.92369,-65.7984	.	G	intergenic_region	MODIFIER	AABR07000239.1-AABR07000247.1	ENSRNOG00000054906-ENSRNOG00000058048	.	-1	.	-1	.	.	.	.	.	.
chr1	5808711	.	T	A	6.29464	0/1	-3.54132,0,-43.1898	0/0	0,-10.8371,-89.2697	.	A	intergenic_region	MODIFIER	AABR07000239.1-AABR07000247.1	ENSRNOG00000054906-ENSRNOG00000058048	.	-1	.	-1	.	.	.	.	.	.
chr1	5827281	.	G	C	14.9765	0/1	-5.5731,0,-24.718	0/0	0,-6.32163,-54.526	.	C	intergenic_region	MODIFIER	AABR07000239.1-AABR07000247.1	ENSRNOG00000054906-ENSRNOG00000058048	.	-1	.	-1	.	.	.	.	.	.
chr1	5843246	.	G	C	32.8522	0/1	-8.1875,0,-64.8468	0/0	0,-8.42884,-52.2524	.	C	intergenic_region	MODIFIER	AABR07000239.1-AABR07000247.1	ENSRNOG00000054906-ENSRNOG00000058048	.	-1	.	-1	.	.	.	.	.	.
chr1	5858937	.	T	A	12.0265	0/1	-4.20255,0,-27.4668	0/0	0,-8.12781,-89.5864	.	A	intergenic_region	MODIFIER	AABR07000239.1-AABR07000247.1	ENSRNOG00000054906-ENSRNOG00000058048	.	-1	.	-1	.	.	.	.	.	.
chr1	5877249	.	GAAGAG	GG	21.3526	0/1	-7.63317,0,-69.0323	0/0	0,-10.235,-52.3203	.	GG	intergenic_region	MODIFIER	AABR07000239.1-AABR07000247.1	ENSRNOG00000054906-ENSRNOG00000058048	.	-1	.	-1	.	.	.	.	.	.
chr1	5877268	.	A	C	126.679	0/1	-18.5456,0,-53.2942	0/0	0,-10.1423,-58.761	.	C	intergenic_region	MODIFIER	AABR07000239.1-AABR07000247.1	ENSRNOG00000054906-ENSRNOG00000058048	.	-1	.	-1	.	.	.	.	.	.
chr1	5878082	.	T	C	314.083	1/1	-37.3101,-1.20477,0	0/0	0,-11.0051,-43.4027	.	C	intergenic_region	MODIFIER	AABR07000239.1-AABR07000247.1	ENSRNOG00000054906-ENSRNOG00000058048	.	-1	.	-1	.	.	.	.	.	.
chr1	5879412	.	A	C	10.7471	0/1	-4.82497,0,-30.4642	0/0	0,-11.4391,-57.5261	.	C	intergenic_region	MODIFIER	AABR07000239.1-AABR07000247.1	ENSRNOG00000054906-ENSRNOG00000058048	.	-1	.	-1	.	.	.	.	.	.
chr1	5880118	.	A	G	395.916	0/1	-45.316,0,-45.2196	0/0	0,-10.235,-92.7449	.	G	intergenic_region	MODIFIER	AABR07000239.1-AABR07000247.1	ENSRNOG00000054906-ENSRNOG00000058048	.	-1	.	-1	.	.	.	.	.	.
chr1	5944238	.	T	C	215.865	0/1	-25.748,0,-47.1526	0/0	0,-4.81648,-47.192	.	C	intergenic_region	MODIFIER	AABR07000239.1-AABR07000247.1	ENSRNOG00000054906-ENSRNOG00000058048	.	-1	.	-1	.	.	.	.	.	.
chr1	5952155	.	CAAAAAAAAAAAAAAC	CAAAAAAAAAAAAAC,AAAAAAAAAAAAAAAC	116.561	1/1	-16.9857,-4.35066,0,-20.8991,-6.92369,-21.2036	0/0	0,-8.18301,-57.5667,-12.9153,-64.4336,-61.4103	.	AAAAAAAAAAAAAAAC	intergenic_region	MODIFIER	AABR07000239.1-AABR07000247.1	ENSRNOG00000054906-ENSRNOG00000058048	.	-1	.	-1	.	.	.	.	.	.
chr1	5952155	.	CAAAAAAAAAAAAAAC	CAAAAAAAAAAAAAC,AAAAAAAAAAAAAAAC	116.561	1/1	-16.9857,-4.35066,0,-20.8991,-6.92369,-21.2036	0/0	0,-8.18301,-57.5667,-12.9153,-64.4336,-61.4103	.	CAAAAAAAAAAAAAC	intergenic_region	MODIFIER	AABR07000239.1-AABR07000247.1	ENSRNOG00000054906-ENSRNOG00000058048	.	-1	.	-1	.	.	.	.	.	.
chr1	5968916	.	T	A	142.273	0/1	-17.7918,0,-29.746	0/0	0,-6.30679,-66.5266	.	A	intergenic_region	MODIFIER	AABR07000239.1-AABR07000247.1	ENSRNOG00000054906-ENSRNOG00000058048	.	-1	.	-1	.	.	.	.	.	.
chr1	5971191	.	G	A	5.91366	0/1	-3.54198,0,-19.9716	0/0	0,-9.93399,-96.6611	.	A	intergenic_region	MODIFIER	AABR07000239.1-AABR07000247.1	ENSRNOG00000054906-ENSRNOG00000058048	.	-1	.	-1	.	.	.	.	.	.
chr1	5971601	.	AAAAC	CAAAA	7.19206	0/1	-5.61978,0,-29.0926	0/0	0,-4.41958,-52.3182	.	CAAAA	intergenic_region	MODIFIER	AABR07000239.1-AABR07000247.1	ENSRNOG00000054906-ENSRNOG00000058048	.	-1	.	-1	.	.	.	.	.	.
chr1	6002536	.	G	C	8.48725	0/1	-6.38578,0,-41.5646	0/0	0,-9.0309,-83.1483	.	C	intergenic_region	MODIFIER	AABR07000239.1-AABR07000247.1	ENSRNOG00000054906-ENSRNOG00000058048	.	-1	.	-1	.	.	.	.	.	.
chr1	6002561	.	CAG	TAC	12.4112	0/1	-6.2168,0,-39.1418	0/0	0,-12.0412,-105.378	.	TAC	intergenic_region	MODIFIER	AABR07000239.1-AABR07000247.1	ENSRNOG00000054906-ENSRNOG00000058048	.	-1	.	-1	.	.	.	.	.	.
chr1	6002568	.	CCTA	ATTT	13.7615	0/1	-5.1158,0,-37.7132	0/0	0,-12.0412,-111.122	.	ATTT	intergenic_region	MODIFIER	AABR07000239.1-AABR07000247.1	ENSRNOG00000054906-ENSRNOG00000058048	.	-1	.	-1	.	.	.	.	.	.
chr1	6002583	.	AC	GT	32.5711	0/1	-7.01518,0,-41.4044	0/0	0,-12.0412,-114.917	.	GT	intergenic_region	MODIFIER	AABR07000239.1-AABR07000247.1	ENSRNOG00000054906-ENSRNOG00000058048	.	-1	.	-1	.	.	.	.	.	.
chr1	6006735	.	G	A	9.8397	0/1	-4.01558,0,-14.231	0/0	0,-5.71957,-59.621	.	A	intergenic_region	MODIFIER	AABR07000239.1-AABR07000247.1	ENSRNOG00000054906-ENSRNOG00000058048	.	-1	.	-1	.	.	.	.	.	.
chr1	6028764	.	A	C	278.181	0/1	-33.3221,0,-9.38546	0/0	0,-11.1381,-120.976	.	C	intergenic_region	MODIFIER	AABR07000239.1-AABR07000247.1	ENSRNOG00000054906-ENSRNOG00000058048	.	-1	.	-1	.	.	.	.	.	.
chr1	6110076	.	A	C	227.963	0/1	-27.0828,0,-45.0662	0/0	0,-8.52987,-79.9006	.	C	intergenic_region	MODIFIER	AABR07000247.1-AABR07000248.1	ENSRNOG00000058048-ENSRNOG00000051844	.	-1	.	-1	.	.	.	.	.	.
chr1	6121194	.	A	T	20.1988	0/1	-5.6458,0,-18.8519	0/0	0,-7.52575,-81.0326	.	T	intergenic_region	MODIFIER	AABR07000247.1-AABR07000248.1	ENSRNOG00000058048-ENSRNOG00000051844	.	-1	.	-1	.	.	.	.	.	.
chr1	6122567	.	T	C	8.9041	0/1	-3.90976,0,-7.95159	0/0	0,-23.5362,-100.802	.	C	intergenic_region	MODIFIER	AABR07000247.1-AABR07000248.1	ENSRNOG00000058048-ENSRNOG00000051844	.	-1	.	-1	.	.	.	.	.	.
chr1	6129710	.	A	G	118.351	0/1	-17.6548,0,-39.5546	0/0	0,-6.92369,-59.9553	.	G	intergenic_region	MODIFIER	AABR07000247.1-AABR07000248.1	ENSRNOG00000058048-ENSRNOG00000051844	.	-1	.	-1	.	.	.	.	.	.
chr1	6142519	.	CTC	GTG	15.7803	0/1	-5.4975,0,-4.49669	0/0	0,-5.35083,-37.4703	.	GTG	intergenic_region	MODIFIER	AABR07000247.1-AABR07000248.1	ENSRNOG00000058048-ENSRNOG00000051844	.	-1	.	-1	.	.	.	.	.	.
chr1	6142535	.	C	G	9.27636	0/1	-4.27251,0,-0.503853	0/0	0,-4.00295,-28.1643	.	G	intergenic_region	MODIFIER	AABR07000247.1-AABR07000248.1	ENSRNOG00000058048-ENSRNOG00000051844	.	-1	.	-1	.	.	.	.	.	.
chr1	6146928	.	T	G	300.451	0/1	-34.0817,0,-19.1827	0/0	0,-7.82678,-71.9942	.	G	intergenic_region	MODIFIER	AABR07000247.1-AABR07000248.1	ENSRNOG00000058048-ENSRNOG00000051844	.	-1	.	-1	.	.	.	.	.	.
chr1	6148868	.	T	G	114.55	0/1	-16.5502,0,-28.5859	0/0	0,-4.26526,-22.2472	.	G	intergenic_region	MODIFIER	AABR07000247.1-AABR07000248.1	ENSRNOG00000058048-ENSRNOG00000051844	.	-1	.	-1	.	.	.	.	.	.
chr1	6149637	.	A	T	23.144	0/1	-8.34394,0,-7.84321	0/0	0,-4.21442,-16.2656	.	T	intergenic_region	MODIFIER	AABR07000247.1-AABR07000248.1	ENSRNOG00000058048-ENSRNOG00000051844	.	-1	.	-1	.	.	.	.	.	.
chr1	6149747	.	G	C	143.359	0/1	-20.9346,0,-40.1414	0/0	0,-6.12852,-51.1419	.	C	intergenic_region	MODIFIER	AABR07000247.1-AABR07000248.1	ENSRNOG00000058048-ENSRNOG00000051844	.	-1	.	-1	.	.	.	.	.	.
chr1	6149777	.	T	C	40.766	0/1	-11.6531,0,-44.0473	0/0	0,-10.0351,-43.0843	.	C	intergenic_region	MODIFIER	AABR07000247.1-AABR07000248.1	ENSRNOG00000058048-ENSRNOG00000051844	.	-1	.	-1	.	.	.	.	.	.
chr1	6151065	.	C	T	75.1895	0/1	-11.9269,0,-0.988996	0/0	0,-7.09967,-17.6957	.	T	intergenic_region	MODIFIER	AABR07000247.1-AABR07000248.1	ENSRNOG00000058048-ENSRNOG00000051844	.	-1	.	-1	.	.	.	.	.	.
chr1	6154498	.	G	T	9.89881	0/1	-6.0523,0,-44.1909	0/0	0,-9.0309,-36.5955	.	T	intergenic_region	MODIFIER	AABR07000247.1-AABR07000248.1	ENSRNOG00000058048-ENSRNOG00000051844	.	-1	.	-1	.	.	.	.	.	.
chr1	6192186	.	A	T	9.8397	0/1	-4.01558,0,-18.2422	0/0	0,-8.12781,-81.1646	.	T	intergenic_region	MODIFIER	AABR07000247.1-AABR07000248.1	ENSRNOG00000058048-ENSRNOG00000051844	.	-1	.	-1	.	.	.	.	.	.
chr1	6235555	.	A	T	100.621	0/1	-14.6166,0,-72.7105	0/0	0,-11.4391,-102.454	.	T	intergenic_region	MODIFIER	AABR07000247.1-AABR07000248.1	ENSRNOG00000058048-ENSRNOG00000051844	.	-1	.	-1	.	.	.	.	.	.
chr1	6235567	.	AGGCTGCC	GGGATGCA,AGGATGCC	188.02	0/1	-23.3566,0,-58.1584,-25.6064,-57.461,-85.585	0/0	0,-11.1381,-102.288,-6.38477,-98.3573,-96.2501	.	GGGATGCA	intergenic_region	MODIFIER	AABR07000247.1-AABR07000248.1	ENSRNOG00000058048-ENSRNOG00000051844	.	-1	.	-1	.	.	.	.	.	.
chr1	6235567	.	AGGCTGCC	GGGATGCA,AGGATGCC	188.02	0/1	-23.3566,0,-58.1584,-25.6064,-57.461,-85.585	0/0	0,-11.1381,-102.288,-6.38477,-98.3573,-96.2501	.	AGGATGCC	intergenic_region	MODIFIER	AABR07000247.1-AABR07000248.1	ENSRNOG00000058048-ENSRNOG00000051844	.	-1	.	-1	.	.	.	.	.	.
chr1	6235596	.	A	T	420.431	0/1	-51.1163,0,-74.983	0/0	0,-12.1423,-115.51	.	T	intergenic_region	MODIFIER	AABR07000247.1-AABR07000248.1	ENSRNOG00000058048-ENSRNOG00000051844	.	-1	.	-1	.	.	.	.	.	.
chr1	6235614	.	T	A	406.73	0/1	-50.3518,0,-78.0355	0/0	0,-12.4433,-102.527	.	A	intergenic_region	MODIFIER	AABR07000247.1-AABR07000248.1	ENSRNOG00000058048-ENSRNOG00000051844	.	-1	.	-1	.	.	.	.	.	.
chr1	6235621	.	AAC	GAA	364.124	0/1	-45.9593,0,-89.7071	0/0	0,-13.0454,-98.0713	.	GAA	intergenic_region	MODIFIER	AABR07000247.1-AABR07000248.1	ENSRNOG00000058048-ENSRNOG00000051844	.	-1	.	-1	.	.	.	.	.	.
chr1	6235647	.	AGGG	GGGA	318.874	0/1	-43.0415,0,-67.4101	0/0	0,-10.6371,-78.2466	.	GGGA	intergenic_region	MODIFIER	AABR07000247.1-AABR07000248.1	ENSRNOG00000058048-ENSRNOG00000051844	.	-1	.	-1	.	.	.	.	.	.
chr1	6235661	.	G	A	352.25	0/1	-46.8045,0,-85.3359	0/0	0,-9.73402,-71.427	.	A	intergenic_region	MODIFIER	AABR07000247.1-AABR07000248.1	ENSRNOG00000058048-ENSRNOG00000051844	.	-1	.	-1	.	.	.	.	.	.
chr1	6236975	.	C	T	196.88	0/1	-29.5915,0,-99.9587	0/0	0,-5.77289,-97.3685	.	T	intergenic_region	MODIFIER	AABR07000247.1-AABR07000248.1	ENSRNOG00000058048-ENSRNOG00000051844	.	-1	.	-1	.	.	.	.	.	.
chr1	6236983	.	T	C	425.339	0/1	-52.2688,0,-79.8859	0/0	0,-5.44338,-97.0457	.	C	intergenic_region	MODIFIER	AABR07000247.1-AABR07000248.1	ENSRNOG00000058048-ENSRNOG00000051844	.	-1	.	-1	.	.	.	.	.	.
chr1	6237031	.	GAGGTT	ACTCTG	180.0	0/1	-23.2546,0,-100.595	0/0	0,-8.11957,-75.5217	.	ACTCTG	intergenic_region	MODIFIER	AABR07000247.1-AABR07000248.1	ENSRNOG00000058048-ENSRNOG00000051844	.	-1	.	-1	.	.	.	.	.	.
chr1	6237053	.	ATAGACCTAC	CTACATCTAT,ATTGATCTAC	128.007	0/2	-22.2872,-21.754,-93.7754,0,-65.5691,-69.1006	0/0	0,-9.93399,-86.4831,-10.1182,-88.5875,-86.4803	.	CTACATCTAT	intergenic_region	MODIFIER	AABR07000247.1-AABR07000248.1	ENSRNOG00000058048-ENSRNOG00000051844	.	-1	.	-1	.	.	.	.	.	.
chr1	6237053	.	ATAGACCTAC	CTACATCTAT,ATTGATCTAC	128.007	0/2	-22.2872,-21.754,-93.7754,0,-65.5691,-69.1006	0/0	0,-9.93399,-86.4831,-10.1182,-88.5875,-86.4803	.	ATTGATCTAC	intergenic_region	MODIFIER	AABR07000247.1-AABR07000248.1	ENSRNOG00000058048-ENSRNOG00000051844	.	-1	.	-1	.	.	.	.	.	.
chr1	6237071	.	C	T	110.844	0/1	-20.5709,0,-89.7291	0/0	0,-6.91607,-76.3555	.	T	intergenic_region	MODIFIER	AABR07000247.1-AABR07000248.1	ENSRNOG00000058048-ENSRNOG00000051844	.	-1	.	-1	.	.	.	.	.	.
chr1	6237259	.	T	G	7.80317	0/1	-8.09764,0,-80.3573	0/0	0,-14.05,-134.653	.	G	intergenic_region	MODIFIER	AABR07000247.1-AABR07000248.1	ENSRNOG00000058048-ENSRNOG00000051844	.	-1	.	-1	.	.	.	.	.	.
chr1	6237283	.	T	C	24.9862	0/1	-9.03464,0,-61.6409	0/0	0,-12.6406,-124.288	.	C	intergenic_region	MODIFIER	AABR07000247.1-AABR07000248.1	ENSRNOG00000058048-ENSRNOG00000051844	.	-1	.	-1	.	.	.	.	.	.
chr1	6237298	.	A	G	52.6826	0/1	-10.208,0,-65.9791	0/0	0,-9.47139,-116.784	.	G	intergenic_region	MODIFIER	AABR07000247.1-AABR07000248.1	ENSRNOG00000058048-ENSRNOG00000051844	.	-1	.	-1	.	.	.	.	.	.
chr1	6237307	.	CT	AA	60.8666	0/1	-11.1266,0,-88.2642	0/0	0,-8.42756,-111.088	.	AA	intergenic_region	MODIFIER	AABR07000247.1-AABR07000248.1	ENSRNOG00000058048-ENSRNOG00000051844	.	-1	.	-1	.	.	.	.	.	.
chr1	6314136	.	G	T	13.6957	0/1	-4.50358,0,-18.7016	0/0	0,-6.62266,-71.6789	.	T	intergenic_region	MODIFIER	AABR07000248.1-AABR07000248.2	ENSRNOG00000051844-ENSRNOG00000053880	.	-1	.	-1	.	.	.	.	.	.
chr1	6318453	.	G	A	57.0066	0/1	-9.73899,0,-57.2552	0/0	0,-12.6433,-126.074	.	A	intergenic_region	MODIFIER	AABR07000248.1-AABR07000248.2	ENSRNOG00000051844-ENSRNOG00000053880	.	-1	.	-1	.	.	.	.	.	.
chr1	6327985	.	A	C	236.868	0/1	-28.5016,0,-42.5314	0/0	0,-10.8371,-105.927	.	C	intergenic_region	MODIFIER	AABR07000248.1-AABR07000248.2	ENSRNOG00000051844-ENSRNOG00000053880	.	-1	.	-1	.	.	.	.	.	.
chr1	6340288	.	TTAGATAGATAGATAGATAGATAGATAGATAGATAGATAGATAGATAGATAGATAGATAGAT	TTAGATAGATAGATAGATAGATAGATAGATAGATAGATAGATAGATAGATAGATAGAT	69.0088	1/1	-11.1132,-16.5566,0	0/0	0,-10.235,-32.0744	.	TTAGATAGATAGATAGATAGATAGATAGATAGATAGATAGATAGATAGATAGATAGAT	intergenic_region	MODIFIER	AABR07000248.1-AABR07000248.2	ENSRNOG00000051844-ENSRNOG00000053880	.	-1	.	-1	.	.	.	.	.	.
chr1	6344278	.	GAGATA	GA,TAGATA,GAGAAA	17.2046	0/2	-5.39334,-6.87593,-35.0967,0,-27.0556,-27.9938,-5.2744,-32.2762,-25.4707,-33.514	0/0	0,-11.4391,-72.075,-11.4391,-76.5711,-72.9587,-11.541,-75.3021,-77.3899,-71.9908	.	TAGATA	intergenic_region	MODIFIER	AABR07000248.1-AABR07000248.2	ENSRNOG00000051844-ENSRNOG00000053880	.	-1	.	-1	.	.	.	.	.	.
chr1	6344278	.	GAGATA	GA,TAGATA,GAGAAA	17.2046	0/2	-5.39334,-6.87593,-35.0967,0,-27.0556,-27.9938,-5.2744,-32.2762,-25.4707,-33.514	0/0	0,-11.4391,-72.075,-11.4391,-76.5711,-72.9587,-11.541,-75.3021,-77.3899,-71.9908	.	GA	intergenic_region	MODIFIER	AABR07000248.1-AABR07000248.2	ENSRNOG00000051844-ENSRNOG00000053880	.	-1	.	-1	.	.	.	.	.	.
chr1	6344278	.	GAGATA	GA,TAGATA,GAGAAA	17.2046	0/2	-5.39334,-6.87593,-35.0967,0,-27.0556,-27.9938,-5.2744,-32.2762,-25.4707,-33.514	0/0	0,-11.4391,-72.075,-11.4391,-76.5711,-72.9587,-11.541,-75.3021,-77.3899,-71.9908	.	GAGAAA	intergenic_region	MODIFIER	AABR07000248.1-AABR07000248.2	ENSRNOG00000051844-ENSRNOG00000053880	.	-1	.	-1	.	.	.	.	.	.
chr1	6366322	.	G	C	14.7436	0/1	-7.66501,0,-22.7575	0/0	0,-8.12781,-68.8331	.	C	intergenic_region	MODIFIER	AABR07000248.1-AABR07000248.2	ENSRNOG00000051844-ENSRNOG00000053880	.	-1	.	-1	.	.	.	.	.	.
chr1	6372387	.	T	C	65.2781	0/1	-12.2964,0,-51.3837	0/0	0,-3.74704,-40.7983	.	C	intergenic_region	MODIFIER	AABR07000248.1-AABR07000248.2	ENSRNOG00000051844-ENSRNOG00000053880	.	-1	.	-1	.	.	.	.	.	.
chr1	6377973	.	C	T	24.6829	0/1	-9.21441,0,-66.188	0/0	0,-6.62266,-35.1356	.	T	intergenic_region	MODIFIER	AABR07000248.1-AABR07000248.2	ENSRNOG00000051844-ENSRNOG00000053880	.	-1	.	-1	.	.	.	.	.	.
chr1	6378124	.	T	C	29.5299	0/1	-12.5186,0,-56.6061	0/0	0,-6.0206,-30.3912	.	C	intergenic_region	MODIFIER	AABR07000248.1-AABR07000248.2	ENSRNOG00000051844-ENSRNOG00000053880	.	-1	.	-1	.	.	.	.	.	.
chr1	6381432	.	G	A	269.411	0/1	-31.2453,0,-23.2916	0/0	0,-8.72987,-69.5662	.	A	intergenic_region	MODIFIER	AABR07000248.1-AABR07000248.2	ENSRNOG00000051844-ENSRNOG00000053880	.	-1	.	-1	.	.	.	.	.	.
chr1	6393334	.	T	C	385.627	0/1	-43.0789,0,-23.1835	0/0	0,-10.8371,-98.6911	.	C	intergenic_region	MODIFIER	AABR07000248.1-AABR07000248.2	ENSRNOG00000051844-ENSRNOG00000053880	.	-1	.	-1	.	.	.	.	.	.
chr1	6400676	.	G	T	23.0596	0/1	-5.34816,0,-0.31579	0/0	0,-11.7402,-93.2722	.	T	intergenic_region	MODIFIER	AABR07000248.1-AABR07000248.2	ENSRNOG00000051844-ENSRNOG00000053880	.	-1	.	-1	.	.	.	.	.	.
chr1	6405621	.	A	G	127.044	0/1	-17.1897,0,-28.7318	0/0	0,-9.0309,-86.6758	.	G	intergenic_region	MODIFIER	AABR07000248.1-AABR07000248.2	ENSRNOG00000051844-ENSRNOG00000053880	.	-1	.	-1	.	.	.	.	.	.
chr1	6446999	.	A	T	29.4863	0/1	-9.12171,0,-75.2497	0/0	0,-8.72987,-33.8747	.	T	downstream_gene_variant	MODIFIER	Utrn	ENSRNOG00000011058	protein_coding	-1	.	-1	.	.	.	.	.	.
chr1	6446999	.	A	T	29.4863	0/1	-9.12171,0,-75.2497	0/0	0,-8.72987,-33.8747	.	T	intergenic_region	MODIFIER	AABR07000248.2-Utrn	ENSRNOG00000053880-ENSRNOG00000011058	.	-1	.	-1	.	.	.	.	.	.
chr1	6447104	.	G	A	109.269	0/1	-18.0731,0,-51.6973	0/0	0,-6.92369,-55.3543	.	A	downstream_gene_variant	MODIFIER	Utrn	ENSRNOG00000011058	protein_coding	-1	.	-1	.	.	.	.	.	.
chr1	6447104	.	G	A	109.269	0/1	-18.0731,0,-51.6973	0/0	0,-6.92369,-55.3543	.	A	intergenic_region	MODIFIER	AABR07000248.2-Utrn	ENSRNOG00000053880-ENSRNOG00000011058	.	-1	.	-1	.	.	.	.	.	.
chr1	6447133	.	C	A	97.0037	0/1	-15.8547,0,-50.8725	0/0	0,-5.11751,-36.446	.	A	downstream_gene_variant	MODIFIER	Utrn	ENSRNOG00000011058	protein_coding	-1	.	-1	.	.	.	.	.	.
chr1	6447133	.	C	A	97.0037	0/1	-15.8547,0,-50.8725	0/0	0,-5.11751,-36.446	.	A	intergenic_region	MODIFIER	AABR07000248.2-Utrn	ENSRNOG00000053880-ENSRNOG00000011058	.	-1	.	-1	.	.	.	.	.	.
chr1	6463147	.	A	G	39.8714	0/1	-7.61718,0,-6.14714	0/0	0,-4.51545,-39.5178	.	G	intron_variant	MODIFIER	Utrn	ENSRNOG00000011058	protein_coding	71	.	-1	.	.	.	.	.	.
chr1	6511854	.	C	G,T	50.8069	0/2	-11.2379,-7.01906,-71.5234,0,-54.573,-62.3714	0/0	0,-10.0878,-74.5847,-9.63296,-75.4877,-75.017	.	G	intron_variant	MODIFIER	Utrn	ENSRNOG00000011058	protein_coding	60	.	-1	.	.	.	.	.	.
chr1	6511854	.	C	G,T	50.8069	0/2	-11.2379,-7.01906,-71.5234,0,-54.573,-62.3714	0/0	0,-10.0878,-74.5847,-9.63296,-75.4877,-75.017	.	T	intron_variant	MODIFIER	Utrn	ENSRNOG00000011058	protein_coding	60	.	-1	.	.	.	.	.	.
chr1	6511938	.	TTCATC	ATCTTT,TTCACC	73.5867	0/2	-12.541,-19.1585,-92.685,0,-72.3629,-72.3773	0/0	0,-16.8577,-133.345,-16.3611,-135.046,-132.337	.	ATCTTT	intron_variant	MODIFIER	Utrn	ENSRNOG00000011058	protein_coding	60	.	-1	.	.	.	.	.	.
chr1	6511938	.	TTCATC	ATCTTT,TTCACC	73.5867	0/2	-12.541,-19.1585,-92.685,0,-72.3629,-72.3773	0/0	0,-16.8577,-133.345,-16.3611,-135.046,-132.337	.	TTCACC	intron_variant	MODIFIER	Utrn	ENSRNOG00000011058	protein_coding	60	.	-1	.	.	.	.	.	.
chr1	6512004	.	A	G	34.7783	0/1	-9.632,0,-48.7983	0/0	0,-8.12781,-75.6924	.	G	intron_variant	MODIFIER	Utrn	ENSRNOG00000011058	protein_coding	60	.	-1	.	.	.	.	.	.
chr1	6545509	.	A	G	12.6186	0/1	-4.31661,0,-18.6761	0/0	0,-6.32163,-62.2076	.	G	intron_variant	MODIFIER	Utrn	ENSRNOG00000011058	protein_coding	54	.	-1	.	.	.	.	.	.
chr1	6565705	.	TAC	TG	44.0445	0/1	-11.1579,0,-0.712083	0/0	0,-5.28908,-23.8088	.	G	intron_variant	MODIFIER	Utrn	ENSRNOG00000011058	protein_coding	53	.	-1	.	.	.	.	.	.
chr1	6565714	.	G	A	125.971	0/1	-19.9201,0,-15.061	0/0	0,-4.98739,-29.821	.	A	intron_variant	MODIFIER	Utrn	ENSRNOG00000011058	protein_coding	53	.	-1	.	.	.	.	.	.
chr1	6601937	.	T	C	88.0121	0/1	-16.9066,0,-76.3956	0/0	0,-17.8294,-171.405	.	C	intron_variant	MODIFIER	Utrn	ENSRNOG00000011058	protein_coding	51	.	-1	.	.	.	.	.	.
chr1	6601943	.	C	T	219.296	0/1	-32.6148,0,-71.4194	0/0	0,-14.7529,-162.656	.	T	intron_variant	MODIFIER	Utrn	ENSRNOG00000011058	protein_coding	51	.	-1	.	.	.	.	.	.
chr1	6601974	.	A	G	362.96	0/1	-43.9397,0,-46.6102	0/0	0,-15.3443,-167.541	.	G	intron_variant	MODIFIER	Utrn	ENSRNOG00000011058	protein_coding	51	.	-1	.	.	.	.	.	.
chr1	6601985	.	TAC	TC,TAT	275.16	0/2	-38.9016,-53.1261,-112.068,0,-64.8707,-53.6715	0/0	0,-19.868,-167.907,-13.8389,-162.006,-159.296	.	TC	intron_variant	MODIFIER	Utrn	ENSRNOG00000011058	protein_coding	51	.	-1	.	.	.	.	.	.
chr1	6601985	.	TAC	TC,TAT	275.16	0/2	-38.9016,-53.1261,-112.068,0,-64.8707,-53.6715	0/0	0,-19.868,-167.907,-13.8389,-162.006,-159.296	.	TAT	intron_variant	MODIFIER	Utrn	ENSRNOG00000011058	protein_coding	51	.	-1	.	.	.	.	.	.
chr1	6620777	.	C	T	16.7618	0/1	-4.7461,0,-7.79638	0/0	0,-6.62266,-67.3461	.	T	intron_variant	MODIFIER	Utrn	ENSRNOG00000011058	protein_coding	50	.	-1	.	.	.	.	.	.
chr1	6651137	.	TT	TTGTTGCT	190.349	0/1	-23.3349,0,-10.4049	0/0	0,-3.61236,-23.2267	.	TTGTTGCT	intron_variant	MODIFIER	Utrn	ENSRNOG00000011058	protein_coding	50	.	-1	.	.	.	.	.	.
chr1	6678312	.	T	A	12.0265	0/1	-4.80461,0,-20.9513	0/0	0,-8.42884,-83.3429	.	A	intron_variant	MODIFIER	Utrn	ENSRNOG00000011058	protein_coding	50	.	-1	.	.	.	.	.	.
chr1	6685691	.	C	A	13.8931	0/1	-4.39557,0,-0.599077	0/0	0,-20.2196,-85.0509	.	A	intron_variant	MODIFIER	Utrn	ENSRNOG00000011058	protein_coding	50	.	-1	.	.	.	.	.	.
chr1	6685763	.	C	T	23.3633	0/1	-6.02587,0,-14.0476	0/0	0,-33.8521,-120.965	.	T	intron_variant	MODIFIER	Utrn	ENSRNOG00000011058	protein_coding	50	.	-1	.	.	.	.	.	.
chr1	6685797	.	C	T	115.324	0/1	-15.3134,0,-23.0378	0/0	0,-23.5986,-108.765	.	T	intron_variant	MODIFIER	Utrn	ENSRNOG00000011058	protein_coding	50	.	-1	.	.	.	.	.	.
chr1	6713284	.	C	T	16.7432	0/1	-7.93551,0,-40.6196	0/0	0,-6.40268,-39.842	.	T	intron_variant	MODIFIER	Utrn	ENSRNOG00000011058	protein_coding	49	.	-1	.	.	.	.	.	.
chr1	6713297	.	T	G	34.6194	0/1	-9.73227,0,-30.7734	0/0	0,-5.49967,-36.5201	.	G	intron_variant	MODIFIER	Utrn	ENSRNOG00000011058	protein_coding	49	.	-1	.	.	.	.	.	.
chr1	6771469	.	C	G	7.65924	0/1	-5.94441,0,-13.6908	0/0	0,-3.91339,-40.4549	.	G	intron_variant	MODIFIER	Utrn	ENSRNOG00000011058	protein_coding	32	.	-1	.	.	.	.	.	.
chr1	6797389	.	ATAG	TTAA,ATAA	6.2334	0/1	-3.65823,0,-13.5594,-5.27,-14.5821,-19.0626	0/0	0,-10.4396,-77.9862,-11.1381,-79.992,-79.3815	.	TTAA	intron_variant	MODIFIER	Utrn	ENSRNOG00000011058	protein_coding	22	.	-1	.	.	.	.	.	.
chr1	6797389	.	ATAG	TTAA,ATAA	6.2334	0/1	-3.65823,0,-13.5594,-5.27,-14.5821,-19.0626	0/0	0,-10.4396,-77.9862,-11.1381,-79.992,-79.3815	.	ATAA	intron_variant	MODIFIER	Utrn	ENSRNOG00000011058	protein_coding	22	.	-1	.	.	.	.	.	.
chr1	6872742	.	T	A	5.92786	0/1	-3.54381,0,-3.54381	0/0	0,-6.0206,-60.7804	.	A	intron_variant	MODIFIER	Utrn	ENSRNOG00000011058	protein_coding	1	.	-1	.	.	.	.	.	.
chr1	6908695	.	GG	GGAG	258.96	0/1	-33.0623,0,-30.3456	0/0	0,-3.51974,-40.6641	.	GGAG	intragenic_variant	MODIFIER	Utrn	ENSRNOG00000011058	.	-1	.	-1	.	.	.	.	.	.
chr1	6914420	.	G	T	403.152	0/1	-44.9493,0,-25.3016	0/0	0,-9.0309,-95.8739	.	T	intragenic_variant	MODIFIER	Utrn	ENSRNOG00000011058	.	-1	.	-1	.	.	.	.	.	.
chr1	6938082	.	G	C	76.2848	0/1	-9.97759,0,-25.0312	0/0	0,-4.51088,-80.9667	.	C	intragenic_variant	MODIFIER	Utrn	ENSRNOG00000011058	.	-1	.	-1	.	.	.	.	.	.
chr1	6953342	.	T	A	21.5784	0/1	-6.91554,0,-37.2871	0/0	0,-8.42884,-83.3942	.	A	intragenic_variant	MODIFIER	Utrn	ENSRNOG00000011058	.	-1	.	-1	.	.	.	.	.	.
chr1	6971407	.	A	T	20.8165	0/1	-4.82298,0,-58.7439	0/0	0,-7.52575,-76.7943	.	T	intergenic_region	MODIFIER	Utrn-Stx11	ENSRNOG00000011058-ENSRNOG00000014902	.	-1	.	-1	.	.	.	.	.	.
chr1	6983459	.	CCCCA	GCCCC,GCCCA	6.5526	0/2	-3.89582,-5.66149,-33.9048,0,-27.721,-27.7452	0/0	0,-5.71957,-38.393,-5.71957,-40.2563,-39.0522	.	GCCCA	intergenic_region	MODIFIER	Utrn-Stx11	ENSRNOG00000011058-ENSRNOG00000014902	.	-1	.	-1	.	.	.	.	.	.
chr1	6983459	.	CCCCA	GCCCC,GCCCA	6.5526	0/2	-3.89582,-5.66149,-33.9048,0,-27.721,-27.7452	0/0	0,-5.71957,-38.393,-5.71957,-40.2563,-39.0522	.	GCCCC	intergenic_region	MODIFIER	Utrn-Stx11	ENSRNOG00000011058-ENSRNOG00000014902	.	-1	.	-1	.	.	.	.	.	.
chr1	6987354	.	C	A,T	7.02701	0/2	-8.66381,-12.5563,-42.5338,0,-29.7522,-28.5799	0/0	0,-3.91339,-36.6322,-3.94551,-36.7318,-36.1298	.	A	intergenic_region	MODIFIER	Utrn-Stx11	ENSRNOG00000011058-ENSRNOG00000014902	.	-1	.	-1	.	.	.	.	.	.
chr1	6987354	.	C	A,T	7.02701	0/2	-8.66381,-12.5563,-42.5338,0,-29.7522,-28.5799	0/0	0,-3.91339,-36.6322,-3.94551,-36.7318,-36.1298	.	T	intergenic_region	MODIFIER	Utrn-Stx11	ENSRNOG00000011058-ENSRNOG00000014902	.	-1	.	-1	.	.	.	.	.	.
chr1	6987359	.	CTTTCTTTC	TTTTTTTTT	18.7455	0/1	-8.92148,0,-23.3961	0/0	0,-3.70377,-48.7504	.	TTTTTTTTT	intergenic_region	MODIFIER	Utrn-Stx11	ENSRNOG00000011058-ENSRNOG00000014902	.	-1	.	-1	.	.	.	.	.	.
chr1	6992972	.	A	T	6.16075	0/1	-3.73762,0,-27.0461	0/0	0,-8.42884,-84.0737	.	T	intergenic_region	MODIFIER	Utrn-Stx11	ENSRNOG00000011058-ENSRNOG00000014902	.	-1	.	-1	.	.	.	.	.	.
chr1	7027984	.	C	T	13.1194	0/1	-4.4432,0,-11.6157	0/0	0,-7.52575,-73.8651	.	T	intergenic_region	MODIFIER	Utrn-Stx11	ENSRNOG00000011058-ENSRNOG00000014902	.	-1	.	-1	.	.	.	.	.	.
chr1	7039678	.	A	C	37.4414	0/1	-9.84722,0,-23.9756	0/0	0,-6.62266,-57.5976	.	C	3_prime_UTR_variant	MODIFIER	Stx11	ENSRNOG00000014902	protein_coding	2	.	-1	.	.	.	.	.	.
chr1	7070589	.	G	C	35.232	0/1	-9.17452,0,-110.813	0/0	0,-8.42884,-72.1916	.	C	intergenic_region	MODIFIER	Stx11-Sf3b5	ENSRNOG00000014902-ENSRNOG00000014908	.	-1	.	-1	.	.	.	.	.	.
chr1	7070594	.	G	A	22.1839	0/1	-7.8672,0,-106.018	0/0	0,-8.72987,-80.3544	.	A	intergenic_region	MODIFIER	Stx11-Sf3b5	ENSRNOG00000014902-ENSRNOG00000014908	.	-1	.	-1	.	.	.	.	.	.
chr1	7070607	.	GTCC	CTCT	85.3602	0/1	-13.4836,0,-109.814	0/0	0,-5.69235,-66.3982	.	CTCT	intergenic_region	MODIFIER	Stx11-Sf3b5	ENSRNOG00000014902-ENSRNOG00000014908	.	-1	.	-1	.	.	.	.	.	.
chr1	7087957	.	G	A	18.4572	0/1	-4.91867,0,-13.9846	0/0	0,-5.11957,-52.8901	.	A	intergenic_region	MODIFIER	Stx11-Sf3b5	ENSRNOG00000014902-ENSRNOG00000014908	.	-1	.	-1	.	.	.	.	.	.
chr1	7094345	.	T	A	9.16057	0/1	-5.14319,0,-12.9239	0/0	0,-7.22472,-58.1658	.	A	intergenic_region	MODIFIER	Stx11-Sf3b5	ENSRNOG00000014902-ENSRNOG00000014908	.	-1	.	-1	.	.	.	.	.	.
chr1	7098371	.	C	G	7.14686	0/1	-8.716,0,-32.0253	0/0	0,-5.71957,-51.6223	.	G	upstream_gene_variant	MODIFIER	Sf3b5	ENSRNOG00000014908	protein_coding	-1	.	-1	.	.	.	.	.	.
chr1	7098371	.	C	G	7.14686	0/1	-8.716,0,-32.0253	0/0	0,-5.71957,-51.6223	.	G	intergenic_region	MODIFIER	Stx11-Sf3b5	ENSRNOG00000014902-ENSRNOG00000014908	.	-1	.	-1	.	.	.	.	.	.
chr1	7105390	.	G	T	5.92763	0/1	-3.54381,0,-3.06998	0/0	0,-11.1381,-111.055	.	T	downstream_gene_variant	MODIFIER	Sf3b5	ENSRNOG00000014908	protein_coding	-1	.	-1	.	.	.	.	.	.
chr1	7105390	.	G	T	5.92763	0/1	-3.54381,0,-3.06998	0/0	0,-11.1381,-111.055	.	T	intergenic_region	MODIFIER	Sf3b5-AABR07000257.1	ENSRNOG00000014908-ENSRNOG00000036310	.	-1	.	-1	.	.	.	.	.	.
chr1	7108225	.	C	G	42.6249	0/1	-8.19357,0,-21.768	0/0	0,-4.21442,-14.9856	.	G	intergenic_region	MODIFIER	Sf3b5-AABR07000257.1	ENSRNOG00000014908-ENSRNOG00000036310	.	-1	.	-1	.	.	.	.	.	.
chr1	7124569	.	TCA	GCT	28.24	0/1	-8.56065,0,-63.8114	0/0	0,-8.42884,-78.195	.	GCT	intergenic_region	MODIFIER	Sf3b5-AABR07000257.1	ENSRNOG00000014908-ENSRNOG00000036310	.	-1	.	-1	.	.	.	.	.	.
chr1	7140165	.	T	C	60.5422	0/1	-14.0815,0,-85.9709	0/0	0,-12.5903,-135.66	.	C	intergenic_region	MODIFIER	Sf3b5-AABR07000257.1	ENSRNOG00000014908-ENSRNOG00000036310	.	-1	.	-1	.	.	.	.	.	.
chr1	7140170	.	G	A	16.186	0/1	-9.63532,0,-96.0328	0/0	0,-11.8888,-127.619	.	A	intergenic_region	MODIFIER	Sf3b5-AABR07000257.1	ENSRNOG00000014908-ENSRNOG00000036310	.	-1	.	-1	.	.	.	.	.	.
chr1	7140192	.	A	G	109.828	0/1	-16.3485,0,-93.4422	0/0	0,-10.4541,-115.151	.	G	intergenic_region	MODIFIER	Sf3b5-AABR07000257.1	ENSRNOG00000014908-ENSRNOG00000036310	.	-1	.	-1	.	.	.	.	.	.
chr1	7140204	.	G	A	79.4913	0/1	-12.4942,0,-90.5575	0/0	0,-8.95335,-104.016	.	A	intergenic_region	MODIFIER	Sf3b5-AABR07000257.1	ENSRNOG00000014908-ENSRNOG00000036310	.	-1	.	-1	.	.	.	.	.	.
chr1	7140229	.	G	A	211.757	0/1	-27.1086,0,-86.7177	0/0	0,-8.25682,-106.993	.	A	intergenic_region	MODIFIER	Sf3b5-AABR07000257.1	ENSRNOG00000014908-ENSRNOG00000036310	.	-1	.	-1	.	.	.	.	.	.
chr1	7140261	.	C	T	193.824	0/1	-25.1176,0,-69.5966	0/0	0,-10.7896,-125.964	.	T	intergenic_region	MODIFIER	Sf3b5-AABR07000257.1	ENSRNOG00000014908-ENSRNOG00000036310	.	-1	.	-1	.	.	.	.	.	.
chr1	7140280	.	CAA	TGG	68.6445	0/1	-11.2864,0,-55.3196	0/0	0,-14.4494,-143.656	.	TGG	intergenic_region	MODIFIER	Sf3b5-AABR07000257.1	ENSRNOG00000014908-ENSRNOG00000036310	.	-1	.	-1	.	.	.	.	.	.
chr1	7140302	.	AA	AG	65.5142	0/1	-11.5528,0,-45.5549	0/0	0,-13.8474,-136.839	.	AG	intergenic_region	MODIFIER	Sf3b5-AABR07000257.1	ENSRNOG00000014908-ENSRNOG00000036310	.	-1	.	-1	.	.	.	.	.	.
chr1	7140319	.	AGCT	GGCC	68.8044	0/1	-13.4185,0,-51.1585	0/0	0,-14.4494,-139.441	.	GGCC	intergenic_region	MODIFIER	Sf3b5-AABR07000257.1	ENSRNOG00000014908-ENSRNOG00000036310	.	-1	.	-1	.	.	.	.	.	.
chr1	7144582	.	AGGCC	CGGCT	19.5918	0/1	-6.94696,0,-27.2936	0/0	0,-5.99723,-54.7694	.	CGGCT	intergenic_region	MODIFIER	Sf3b5-AABR07000257.1	ENSRNOG00000014908-ENSRNOG00000036310	.	-1	.	-1	.	.	.	.	.	.
chr1	7158172	.	CCCC	ACCT	37.9965	0/1	-10.0611,0,-70.0513	0/0	0,-10.5483,-68.9172	.	ACCT	intergenic_region	MODIFIER	Sf3b5-AABR07000257.1	ENSRNOG00000014908-ENSRNOG00000036310	.	-1	.	-1	.	.	.	.	.	.
chr1	7158218	.	A	C	55.2891	0/1	-11.7904,0,-90.0884	0/0	0,-10.5272,-80.8079	.	C	intergenic_region	MODIFIER	Sf3b5-AABR07000257.1	ENSRNOG00000014908-ENSRNOG00000036310	.	-1	.	-1	.	.	.	.	.	.
chr1	7171340	.	GCT	GT	5.13534	0/1	-6.86106,0,-49.1067	0/0	0,-5.71957,-37.0096	.	GT	upstream_gene_variant	MODIFIER	AABR07000257.1	ENSRNOG00000036310	miRNA	-1	.	-1	.	.	.	.	.	.
chr1	7171340	.	GCT	GT	5.13534	0/1	-6.86106,0,-49.1067	0/0	0,-5.71957,-37.0096	.	GT	intergenic_region	MODIFIER	Sf3b5-AABR07000257.1	ENSRNOG00000014908-ENSRNOG00000036310	.	-1	.	-1	.	.	.	.	.	.
chr1	7171355	.	C	G	98.1777	0/1	-17.8451,0,-47.3887	0/0	0,-4.81648,-42.5427	.	G	upstream_gene_variant	MODIFIER	AABR07000257.1	ENSRNOG00000036310	miRNA	-1	.	-1	.	.	.	.	.	.
chr1	7171355	.	C	G	98.1777	0/1	-17.8451,0,-47.3887	0/0	0,-4.81648,-42.5427	.	G	intergenic_region	MODIFIER	Sf3b5-AABR07000257.1	ENSRNOG00000014908-ENSRNOG00000036310	.	-1	.	-1	.	.	.	.	.	.
chr1	7171407	.	A	T	265.951	0/1	-31.9153,0,-33.4646	0/0	0,-6.92369,-56.3809	.	T	upstream_gene_variant	MODIFIER	AABR07000257.1	ENSRNOG00000036310	miRNA	-1	.	-1	.	.	.	.	.	.
chr1	7171407	.	A	T	265.951	0/1	-31.9153,0,-33.4646	0/0	0,-6.92369,-56.3809	.	T	intergenic_region	MODIFIER	Sf3b5-AABR07000257.1	ENSRNOG00000014908-ENSRNOG00000036310	.	-1	.	-1	.	.	.	.	.	.
chr1	7171415	.	C	A	244.563	0/1	-30.5478,0,-41.0529	0/0	0,-6.62266,-58.5605	.	A	upstream_gene_variant	MODIFIER	AABR07000257.1	ENSRNOG00000036310	miRNA	-1	.	-1	.	.	.	.	.	.
chr1	7171415	.	C	A	244.563	0/1	-30.5478,0,-41.0529	0/0	0,-6.62266,-58.5605	.	A	intergenic_region	MODIFIER	Sf3b5-AABR07000257.1	ENSRNOG00000014908-ENSRNOG00000036310	.	-1	.	-1	.	.	.	.	.	.
chr1	7171428	.	A	G	292.181	0/1	-34.4314,0,-37.4786	0/0	0,-5.6237,-55.395	.	G	upstream_gene_variant	MODIFIER	AABR07000257.1	ENSRNOG00000036310	miRNA	-1	.	-1	.	.	.	.	.	.
chr1	7171428	.	A	G	292.181	0/1	-34.4314,0,-37.4786	0/0	0,-5.6237,-55.395	.	G	intergenic_region	MODIFIER	Sf3b5-AABR07000257.1	ENSRNOG00000014908-ENSRNOG00000036310	.	-1	.	-1	.	.	.	.	.	.
chr1	7171441	.	C	T	274.123	0/1	-35.4658,0,-41.731	0/0	0,-6.62266,-53.0908	.	T	upstream_gene_variant	MODIFIER	AABR07000257.1	ENSRNOG00000036310	miRNA	-1	.	-1	.	.	.	.	.	.
chr1	7171441	.	C	T	274.123	0/1	-35.4658,0,-41.731	0/0	0,-6.62266,-53.0908	.	T	intergenic_region	MODIFIER	Sf3b5-AABR07000257.1	ENSRNOG00000014908-ENSRNOG00000036310	.	-1	.	-1	.	.	.	.	.	.
chr1	7171451	.	G	A	189.301	0/1	-28.4165,0,-41.6567	0/0	0,-6.0206,-50.1969	.	A	upstream_gene_variant	MODIFIER	AABR07000257.1	ENSRNOG00000036310	miRNA	-1	.	-1	.	.	.	.	.	.
chr1	7171451	.	G	A	189.301	0/1	-28.4165,0,-41.6567	0/0	0,-6.0206,-50.1969	.	A	intergenic_region	MODIFIER	Sf3b5-AABR07000257.1	ENSRNOG00000014908-ENSRNOG00000036310	.	-1	.	-1	.	.	.	.	.	.
chr1	7171459	.	GGTGA	CGAGC	105.977	0/1	-19.064,0,-49.8554	0/0	0,-6.0206,-51.877	.	CGAGC	upstream_gene_variant	MODIFIER	AABR07000257.1	ENSRNOG00000036310	miRNA	-1	.	-1	.	.	.	.	.	.
chr1	7171459	.	GGTGA	CGAGC	105.977	0/1	-19.064,0,-49.8554	0/0	0,-6.0206,-51.877	.	CGAGC	intergenic_region	MODIFIER	Sf3b5-AABR07000257.1	ENSRNOG00000014908-ENSRNOG00000036310	.	-1	.	-1	.	.	.	.	.	.
chr1	7171470	.	T	C	87.3394	0/1	-17.2002,0,-51.6915	0/0	0,-6.32163,-49.2312	.	C	upstream_gene_variant	MODIFIER	AABR07000257.1	ENSRNOG00000036310	miRNA	-1	.	-1	.	.	.	.	.	.
chr1	7171470	.	T	C	87.3394	0/1	-17.2002,0,-51.6915	0/0	0,-6.32163,-49.2312	.	C	intergenic_region	MODIFIER	Sf3b5-AABR07000257.1	ENSRNOG00000014908-ENSRNOG00000036310	.	-1	.	-1	.	.	.	.	.	.
chr1	7172954	.	T	C	24.55	0/1	-7.89184,0,-15.5693	0/0	0,-21.6742,-108.562	.	C	downstream_gene_variant	MODIFIER	AABR07000257.1	ENSRNOG00000036310	miRNA	-1	.	-1	.	.	.	.	.	.
chr1	7172954	.	T	C	24.55	0/1	-7.89184,0,-15.5693	0/0	0,-21.6742,-108.562	.	C	intergenic_region	MODIFIER	AABR07000257.1-Plagl1	ENSRNOG00000036310-ENSRNOG00000025587	.	-1	.	-1	.	.	.	.	.	.
chr1	7173588	.	C	A	74.4575	0/1	-12.0541,0,-25.1004	0/0	0,-7.22472,-28.4871	.	A	downstream_gene_variant	MODIFIER	AABR07000257.1	ENSRNOG00000036310	miRNA	-1	.	-1	.	.	.	.	.	.
chr1	7173588	.	C	A	74.4575	0/1	-12.0541,0,-25.1004	0/0	0,-7.22472,-28.4871	.	A	intergenic_region	MODIFIER	AABR07000257.1-Plagl1	ENSRNOG00000036310-ENSRNOG00000025587	.	-1	.	-1	.	.	.	.	.	.
chr1	7173615	.	CA	CAAGGGAGA	30.8874	0/1	-7.33421,0,-23.0113	0/0	0,-6.92369,-21.6971	.	CAAGGGAGA	downstream_gene_variant	MODIFIER	AABR07000257.1	ENSRNOG00000036310	miRNA	-1	.	-1	.	.	.	.	.	.
chr1	7173615	.	CA	CAAGGGAGA	30.8874	0/1	-7.33421,0,-23.0113	0/0	0,-6.92369,-21.6971	.	CAAGGGAGA	intergenic_region	MODIFIER	AABR07000257.1-Plagl1	ENSRNOG00000036310-ENSRNOG00000025587	.	-1	.	-1	.	.	.	.	.	.
chr1	7173618	.	CCT	GCGAG	68.5553	0/1	-11.1014,0,-22.4647	0/0	0,-6.0206,-23.3089	.	GCGAG	downstream_gene_variant	MODIFIER	AABR07000257.1	ENSRNOG00000036310	miRNA	-1	.	-1	.	.	.	.	.	.
chr1	7173618	.	CCT	GCGAG	68.5553	0/1	-11.1014,0,-22.4647	0/0	0,-6.0206,-23.3089	.	GCGAG	intergenic_region	MODIFIER	AABR07000257.1-Plagl1	ENSRNOG00000036310-ENSRNOG00000025587	.	-1	.	-1	.	.	.	.	.	.
chr1	7178316	.	G	T	5.94346	0/1	-3.97196,0,-10.0021	0/0	0,-11.098,-38.519	.	T	intergenic_region	MODIFIER	AABR07000257.1-Plagl1	ENSRNOG00000036310-ENSRNOG00000025587	.	-1	.	-1	.	.	.	.	.	.
chr1	7187261	.	T	G	14.8358	0/1	-6.46165,0,-64.6619	0/0	0,-9.93399,-102.781	.	G	intergenic_region	MODIFIER	AABR07000257.1-Plagl1	ENSRNOG00000036310-ENSRNOG00000025587	.	-1	.	-1	.	.	.	.	.	.
chr1	7187397	.	GT	CC	153.224	0/1	-23.229,0,-67.1175	0/0	0,-4.26943,-72.585	.	CC	intergenic_region	MODIFIER	AABR07000257.1-Plagl1	ENSRNOG00000036310-ENSRNOG00000025587	.	-1	.	-1	.	.	.	.	.	.
chr1	7187404	.	CAA	CA	25.6811	0/1	-9.4572,0,-76.1987	0/0	0,-8.09164,-78.5168	.	CA	intergenic_region	MODIFIER	AABR07000257.1-Plagl1	ENSRNOG00000036310-ENSRNOG00000025587	.	-1	.	-1	.	.	.	.	.	.
chr1	7187410	.	A	G	92.8988	0/1	-16.1801,0,-74.7709	0/0	0,-8.03245,-81.8034	.	G	intergenic_region	MODIFIER	AABR07000257.1-Plagl1	ENSRNOG00000036310-ENSRNOG00000025587	.	-1	.	-1	.	.	.	.	.	.
chr1	7266727	.	CT	CTCTCTATCTCTCTGT	38.2646	0/1	-6.34182,0,-10.6885	0/0	0,-3.91339,-42.7684	.	CTCTCTATCTCTCTGT	intergenic_region	MODIFIER	Plagl1-Zc2hc1b	ENSRNOG00000025587-ENSRNOG00000042705	.	-1	.	-1	.	.	.	.	.	.
chr1	7266733	.	CT	CTTTGT	6.76408	0/1	-3.96417,0,-9.9701	0/0	0,-4.21442,-43.3519	.	CTTTGT	intergenic_region	MODIFIER	Plagl1-Zc2hc1b	ENSRNOG00000025587-ENSRNOG00000042705	.	-1	.	-1	.	.	.	.	.	.
chr1	7309993	.	G	A	9.8397	0/1	-4.01558,0,-22.4025	0/0	0,-6.0206,-54.5222	.	A	intron_variant	MODIFIER	Zc2hc1b	ENSRNOG00000042705	protein_coding	4	.	-1	.	.	.	.	.	.
chr1	7309993	.	G	A	9.8397	0/1	-4.01558,0,-22.4025	0/0	0,-6.0206,-54.5222	.	A	intron_variant	MODIFIER	AABR07000261.1	ENSRNOG00000043188	protein_coding	1	.	-1	.	.	.	.	.	.
chr1	7319930	.	T	A	17.1827	0/1	-5.70246,0,-11.1677	0/0	0,-8.42884,-85.2532	.	A	downstream_gene_variant	MODIFIER	Ltv1	ENSRNOG00000015217	protein_coding	-1	.	-1	.	.	.	.	.	.
chr1	7319930	.	T	A	17.1827	0/1	-5.70246,0,-11.1677	0/0	0,-8.42884,-85.2532	.	A	intron_variant	MODIFIER	Zc2hc1b	ENSRNOG00000042705	protein_coding	1	.	-1	.	.	.	.	.	.
chr1	7329104	.	C	G	47.116	0/1	-15.445,0,-60.9126	0/0	0,-9.0309,-76.2679	.	G	intron_variant	MODIFIER	Ltv1	ENSRNOG00000015217	protein_coding	4	.	-1	.	.	.	.	.	.
chr1	7343516	.	ATGGGT	AT	404.122	1/1	-46.8404,-6.92369,0	0/0	0,-8.12781,-79.8679	.	AT	intergenic_region	MODIFIER	Ltv1-Phactr2	ENSRNOG00000015217-ENSRNOG00000015473	.	-1	.	-1	.	.	.	.	.	.
chr1	7362720	.	T	G	5.10472	0/1	-3.98021,0,-6.30976	0/0	0,-4.04604,-22.5235	.	G	intron_variant	MODIFIER	Phactr2	ENSRNOG00000015473	protein_coding	11	.	-1	.	.	.	.	.	.
chr1	7417493	.	A	C	45.6086	0/1	-9.56219,0,-30.3247	0/0	0,-6.92369,-71.182	.	C	intron_variant	MODIFIER	Phactr2	ENSRNOG00000015473	protein_coding	2	.	-1	.	.	.	.	.	.
chr1	7421258	.	A	T	128.801	0/1	-19.7947,0,-71.7484	0/0	0,-4.118,-33.4931	.	T	intron_variant	MODIFIER	Phactr2	ENSRNOG00000015473	protein_coding	2	.	-1	.	.	.	.	.	.
chr1	7421273	.	TT	TTTAT	27.9732	0/1	-9.2764,0,-87.8961	0/0	0,-5.11751,-48.5642	.	TTTAT	intron_variant	MODIFIER	Phactr2	ENSRNOG00000015473	protein_coding	2	.	-1	.	.	.	.	.	.
chr1	7639473	.	G	A	119.893	0/1	-20.1969,0,-57.6327	0/0	0,-11.9159,-126.385	.	A	intergenic_region	MODIFIER	Phactr2-Fuca2	ENSRNOG00000015473-ENSRNOG00000015551	.	-1	.	-1	.	.	.	.	.	.
chr1	7639478	.	T	A	121.236	0/1	-20.1462,0,-52.045	0/0	0,-12.2169,-127.745	.	A	intergenic_region	MODIFIER	Phactr2-Fuca2	ENSRNOG00000015473-ENSRNOG00000015551	.	-1	.	-1	.	.	.	.	.	.
chr1	7639532	.	A	T	7.71832	0/1	-5.69272,0,-74.5977	0/0	0,-11.4251,-90.0277	.	T	intergenic_region	MODIFIER	Phactr2-Fuca2	ENSRNOG00000015473-ENSRNOG00000015551	.	-1	.	-1	.	.	.	.	.	.
chr1	7639594	.	C	G	24.5296	0/1	-7.95598,0,-80.0352	0/0	0,-5.48251,-48.8803	.	G	intergenic_region	MODIFIER	Phactr2-Fuca2	ENSRNOG00000015473-ENSRNOG00000015551	.	-1	.	-1	.	.	.	.	.	.
chr1	7643222	.	T	A	10.9707	0/1	-4.14001,0,-13.3652	0/0	0,-3.61236,-35.1256	.	A	intergenic_region	MODIFIER	Phactr2-Fuca2	ENSRNOG00000015473-ENSRNOG00000015551	.	-1	.	-1	.	.	.	.	.	.
chr1	7650701	.	T	C	29.7625	1/1	-6.15378,-0.303348,0	0/0	0,-3.80147,-29.3414	.	C	intergenic_region	MODIFIER	Phactr2-Fuca2	ENSRNOG00000015473-ENSRNOG00000015551	.	-1	.	-1	.	.	.	.	.	.
chr1	7681242	.	TGG	TG	5.72731	0/1	-9.34352,0,-34.2998	0/0	0,-7.49574,-79.9702	.	TG	downstream_gene_variant	MODIFIER	Pex3	ENSRNOG00000015660	protein_coding	-1	.	-1	.	.	.	.	.	.
chr1	7681242	.	TGG	TG	5.72731	0/1	-9.34352,0,-34.2998	0/0	0,-7.49574,-79.9702	.	TG	intergenic_region	MODIFIER	Fuca2-Pex3	ENSRNOG00000015551-ENSRNOG00000015660	.	-1	.	-1	.	.	.	.	.	.
chr1	7681247	.	C	T	11.625	0/1	-9.45988,0,-34.5987	0/0	0,-7.49987,-77.8955	.	T	downstream_gene_variant	MODIFIER	Pex3	ENSRNOG00000015660	protein_coding	-1	.	-1	.	.	.	.	.	.
chr1	7681247	.	C	T	11.625	0/1	-9.45988,0,-34.5987	0/0	0,-7.49987,-77.8955	.	T	intergenic_region	MODIFIER	Fuca2-Pex3	ENSRNOG00000015551-ENSRNOG00000015660	.	-1	.	-1	.	.	.	.	.	.
chr1	7681259	.	CAGGAA	TAGGA	49.9196	0/1	-13.3203,0,-32.6982	0/0	0,-7.23027,-72.8567	.	TAGGA	downstream_gene_variant	MODIFIER	Pex3	ENSRNOG00000015660	protein_coding	-1	.	-1	.	.	.	.	.	.
chr1	7681259	.	CAGGAA	TAGGA	49.9196	0/1	-13.3203,0,-32.6982	0/0	0,-7.23027,-72.8567	.	TAGGA	intergenic_region	MODIFIER	Fuca2-Pex3	ENSRNOG00000015551-ENSRNOG00000015660	.	-1	.	-1	.	.	.	.	.	.
chr1	7681269	.	GACTGAAAA	GAG	41.9604	0/1	-11.0058,0,-25.298	0/0	0,-6.34426,-62.1274	.	G	downstream_gene_variant	MODIFIER	Pex3	ENSRNOG00000015660	protein_coding	-1	.	-1	.	.	.	.	.	.
chr1	7681269	.	GACTGAAAA	GAG	41.9604	0/1	-11.0058,0,-25.298	0/0	0,-6.34426,-62.1274	.	G	intergenic_region	MODIFIER	Fuca2-Pex3	ENSRNOG00000015551-ENSRNOG00000015660	.	-1	.	-1	.	.	.	.	.	.
chr1	7681282	.	C	A	35.3835	0/1	-11.8666,0,-33.7793	0/0	0,-7.19522,-59.2935	.	A	downstream_gene_variant	MODIFIER	Pex3	ENSRNOG00000015660	protein_coding	-1	.	-1	.	.	.	.	.	.
chr1	7681282	.	C	A	35.3835	0/1	-11.8666,0,-33.7793	0/0	0,-7.19522,-59.2935	.	A	intergenic_region	MODIFIER	Fuca2-Pex3	ENSRNOG00000015551-ENSRNOG00000015660	.	-1	.	-1	.	.	.	.	.	.
chr1	7702059	.	T	C	54.9407	0/1	-11.2962,0,-78.8335	0/0	0,-4.81648,-33.5144	.	C	intron_variant	MODIFIER	Pex3	ENSRNOG00000015660	protein_coding	8	.	-1	.	.	.	.	.	.
chr1	7702097	.	C	T	79.808	0/1	-13.5653,0,-100.373	0/0	0,-5.62126,-50.3497	.	T	intron_variant	MODIFIER	Pex3	ENSRNOG00000015660	protein_coding	8	.	-1	.	.	.	.	.	.
chr1	7702109	.	G	T	90.1054	0/1	-14.595,0,-87.3366	0/0	0,-5.31967,-52.7265	.	T	intron_variant	MODIFIER	Pex3	ENSRNOG00000015660	protein_coding	8	.	-1	.	.	.	.	.	.
chr1	7702127	.	C	A	71.9075	0/1	-13.6705,0,-93.1224	0/0	0,-6.52435,-57.3511	.	A	intron_variant	MODIFIER	Pex3	ENSRNOG00000015660	protein_coding	8	.	-1	.	.	.	.	.	.
chr1	7702131	.	C	A	14.9829	0/1	-5.24259,0,-97.888	0/0	0,-5.22243,-51.4367	.	A	intron_variant	MODIFIER	Pex3	ENSRNOG00000015660	protein_coding	8	.	-1	.	.	.	.	.	.
chr1	7702136	.	A	G	305.318	0/1	-37.9547,0,-54.9281	0/0	0,-4.40446,-48.3469	.	G	intron_variant	MODIFIER	Pex3	ENSRNOG00000015660	protein_coding	8	.	-1	.	.	.	.	.	.
chr1	7702149	.	T	C	86.992	0/1	-15.179,0,-89.8957	0/0	0,-6.22349,-45.8629	.	C	intron_variant	MODIFIER	Pex3	ENSRNOG00000015660	protein_coding	8	.	-1	.	.	.	.	.	.
chr1	7720593	.	G	T	11.8151	0/1	-4.3049,0,-33.418	0/0	0,-8.12781,-74.2838	.	T	intron_variant	MODIFIER	Pex3	ENSRNOG00000015660	protein_coding	1	.	-1	.	.	.	.	.	.
chr1	7747097	.	G	T	18.4572	0/1	-4.91867,0,-13.5245	0/0	0,-6.0206,-53.0874	.	T	downstream_gene_variant	MODIFIER	Adat2	ENSRNOG00000046983	protein_coding	-1	.	-1	.	.	.	.	.	.
chr1	7747097	.	G	T	18.4572	0/1	-4.91867,0,-13.5245	0/0	0,-6.0206,-53.0874	.	T	intergenic_region	MODIFIER	Adat2-AABR07000276.1	ENSRNOG00000046983-ENSRNOG00000016624	.	-1	.	-1	.	.	.	.	.	.
chr1	7750203	.	T	C	9.43823	0/1	-3.97052,0,-14.4442	0/0	0,-4.21442,-41.6154	.	C	intergenic_region	MODIFIER	Adat2-AABR07000276.1	ENSRNOG00000046983-ENSRNOG00000016624	.	-1	.	-1	.	.	.	.	.	.
chr1	7788199	.	A	G	5.91366	0/1	-3.54198,0,-23.0741	0/0	0,-6.32163,-66.4442	.	G	intergenic_region	MODIFIER	Adat2-AABR07000276.1	ENSRNOG00000046983-ENSRNOG00000016624	.	-1	.	-1	.	.	.	.	.	.
chr1	7812622	.	C	T	37.1304	0/1	-8.40449,0,-43.9183	0/0	0,-4.31545,-36.89	.	T	downstream_gene_variant	MODIFIER	Aig1	ENSRNOG00000010753	protein_coding	-1	.	-1	.	.	.	.	.	.
chr1	7812622	.	C	T	37.1304	0/1	-8.40449,0,-43.9183	0/0	0,-4.31545,-36.89	.	T	intergenic_region	MODIFIER	AABR07000276.1-Aig1	ENSRNOG00000016624-ENSRNOG00000010753	.	-1	.	-1	.	.	.	.	.	.
chr1	7855359	.	GAAAAAAAAAAAG	GAAAAAAAAAAG	62.5302	0/1	-10.2612,0,-27.7695	0/0	0,-9.33193,-65.8173	.	GAAAAAAAAAAG	intron_variant	MODIFIER	Aig1	ENSRNOG00000010753	protein_coding	4	.	-1	.	.	.	.	.	.
chr1	7869964	.	A	T	8.56315	0/1	-4.72231,0,-21.3532	0/0	0,-3.91339,-37.8315	.	T	intron_variant	MODIFIER	Aig1	ENSRNOG00000010753	protein_coding	3	.	-1	.	.	.	.	.	.
chr1	7870740	.	GAAAAAAAAAAAT	GAAAAAAAAAAT	228.183	0/1	-29.9768,0,-20.7299	0/0	0,-11.4391,-73.2831	.	GAAAAAAAAAAT	intron_variant	MODIFIER	Aig1	ENSRNOG00000010753	protein_coding	3	.	-1	.	.	.	.	.	.
chr1	7890421	.	G	A	18.9277	0/1	-5.51726,0,-17.3514	0/0	0,-7.22472,-75.2751	.	A	intron_variant	MODIFIER	Aig1	ENSRNOG00000010753	protein_coding	3	.	-1	.	.	.	.	.	.
chr1	7890431	.	G	C	37.2764	0/1	-8.72013,0,-5.19227	0/0	0,-6.64372,-78.9152	.	C	intron_variant	MODIFIER	Aig1	ENSRNOG00000010753	protein_coding	3	.	-1	.	.	.	.	.	.
chr1	7890595	.	G	A	16.4087	0/1	-5.56194,0,-8.9372	0/0	0,-10.4361,-54.8333	.	A	intron_variant	MODIFIER	Aig1	ENSRNOG00000010753	protein_coding	3	.	-1	.	.	.	.	.	.
chr1	7890600	.	TG	TC	38.9408	0/1	-7.39917,0,-5.76125	0/0	0,-9.63296,-47.9218	.	TC	intron_variant	MODIFIER	Aig1	ENSRNOG00000010753	protein_coding	3	.	-1	.	.	.	.	.	.
chr1	7912756	.	G	C	8.04458	0/1	-5.42189,0,-25.5968	0/0	0,-5.71957,-47.6886	.	C	intron_variant	MODIFIER	Aig1	ENSRNOG00000010753	protein_coding	3	.	-1	.	.	.	.	.	.
chr1	7927145	.	A	G	15.5085	0/1	-4.61764,0,-15.7318	0/0	0,-9.33193,-98.93	.	G	intron_variant	MODIFIER	Aig1	ENSRNOG00000010753	protein_coding	3	.	-1	.	.	.	.	.	.
chr1	8061309	.	C	T	49.5294	0/1	-8.83079,0,-102.311	0/0	0,-8.42884,-70.7649	.	T	intergenic_region	MODIFIER	Aig1-Hivep2	ENSRNOG00000010753-ENSRNOG00000011015	.	-1	.	-1	.	.	.	.	.	.
chr1	8061361	.	A	G	61.1442	0/1	-10.7178,0,-57.7072	0/0	0,-5.71957,-54.4185	.	G	intergenic_region	MODIFIER	Aig1-Hivep2	ENSRNOG00000010753-ENSRNOG00000011015	.	-1	.	-1	.	.	.	.	.	.
chr1	8088707	.	ATTTTTTTC	ATTTTTTTTC	240.09	0/1	-30.3972,0,-46.5887	0/0	0,-11.7402,-115.991	.	ATTTTTTTTC	intergenic_region	MODIFIER	Aig1-Hivep2	ENSRNOG00000010753-ENSRNOG00000011015	.	-1	.	-1	.	.	.	.	.	.
chr1	8104901	.	C	T	9.8397	0/1	-4.01558,0,-16.2223	0/0	0,-6.62266,-65.5101	.	T	intergenic_region	MODIFIER	Aig1-Hivep2	ENSRNOG00000010753-ENSRNOG00000011015	.	-1	.	-1	.	.	.	.	.	.
chr1	8127311	.	A	G	232.762	0/1	-27.9661,0,-8.71826	0/0	0,-4.21442,-39.8906	.	G	intergenic_region	MODIFIER	Aig1-Hivep2	ENSRNOG00000010753-ENSRNOG00000011015	.	-1	.	-1	.	.	.	.	.	.
chr1	8222198	.	T	C	7.25817	0/1	-3.71455,0,-21.1884	0/0	0,-4.81648,-44.4712	.	C	intergenic_region	MODIFIER	Aig1-Hivep2	ENSRNOG00000010753-ENSRNOG00000011015	.	-1	.	-1	.	.	.	.	.	.
chr1	8271027	.	T	C	10.6646	0/1	-4.10668,0,-18.1539	0/0	0,-6.92369,-57.7556	.	C	intergenic_region	MODIFIER	Aig1-Hivep2	ENSRNOG00000010753-ENSRNOG00000011015	.	-1	.	-1	.	.	.	.	.	.
chr1	8304556	.	A	T	10.2453	0/1	-4.6115,0,-9.35676	0/0	0,-5.11751,-46.5934	.	T	intergenic_region	MODIFIER	Aig1-Hivep2	ENSRNOG00000010753-ENSRNOG00000011015	.	-1	.	-1	.	.	.	.	.	.
chr1	8418514	.	G	A	18.4574	0/1	-4.91867,0,-11.7782	0/0	0,-3.91339,-41.5418	.	A	intergenic_region	MODIFIER	Hivep2-Rn50_1_0101.1	ENSRNOG00000011015-ENSRNOG00000011399	.	-1	.	-1	.	.	.	.	.	.
chr1	8444617	.	T	A	357.635	0/1	-39.8795,0,-40.2585	0/0	0,-9.93399,-82.4829	.	A	intergenic_region	MODIFIER	Hivep2-Rn50_1_0101.1	ENSRNOG00000011015-ENSRNOG00000011399	.	-1	.	-1	.	.	.	.	.	.
chr1	8450434	.	T	A	45.475	0/1	-10.1509,0,-51.5628	0/0	0,-6.32163,-62.5691	.	A	intergenic_region	MODIFIER	Hivep2-Rn50_1_0101.1	ENSRNOG00000011015-ENSRNOG00000011399	.	-1	.	-1	.	.	.	.	.	.
chr1	8463143	.	T	A	240.216	0/1	-30.3016,0,-123.684	0/0	0,-6.92369,-47.4359	.	A	downstream_gene_variant	MODIFIER	Rn50_1_0101.1	ENSRNOG00000011399	processed_pseudogene	-1	.	-1	.	.	.	.	.	.
chr1	8463143	.	T	A	240.216	0/1	-30.3016,0,-123.684	0/0	0,-6.92369,-47.4359	.	A	intergenic_region	MODIFIER	Hivep2-Rn50_1_0101.1	ENSRNOG00000011015-ENSRNOG00000011399	.	-1	.	-1	.	.	.	.	.	.
chr1	8463378	.	CG	GA	189.721	0/1	-24.1677,0,-88.1578	0/0	0,-4.03724,-26.073	.	GA	downstream_gene_variant	MODIFIER	Rn50_1_0101.1	ENSRNOG00000011399	processed_pseudogene	-1	.	-1	.	.	.	.	.	.
chr1	8463378	.	CG	GA	189.721	0/1	-24.1677,0,-88.1578	0/0	0,-4.03724,-26.073	.	GA	intergenic_region	MODIFIER	Hivep2-Rn50_1_0101.1	ENSRNOG00000011015-ENSRNOG00000011399	.	-1	.	-1	.	.	.	.	.	.
chr1	8497424	.	T	G	32.8055	0/1	-7.97187,0,-91.7473	0/0	0,-5.41854,-44.3501	.	G	intergenic_region	MODIFIER	Rn50_1_0101.1-Adgrg6	ENSRNOG00000011399-ENSRNOG00000011411	.	-1	.	-1	.	.	.	.	.	.
chr1	8497434	.	C	T	34.4975	0/1	-8.14114,0,-89.2952	0/0	0,-5.71957,-40.4448	.	T	intergenic_region	MODIFIER	Rn50_1_0101.1-Adgrg6	ENSRNOG00000011399-ENSRNOG00000011411	.	-1	.	-1	.	.	.	.	.	.
chr1	8497441	.	CA	TG	8.42365	0/1	-5.4665,0,-86.1461	0/0	0,-6.32163,-53.0683	.	TG	intergenic_region	MODIFIER	Rn50_1_0101.1-Adgrg6	ENSRNOG00000011399-ENSRNOG00000011411	.	-1	.	-1	.	.	.	.	.	.
chr1	8497449	.	ACA	GCG	15.9927	0/1	-6.27974,0,-83.7233	0/0	0,-5.71957,-52.1971	.	GCG	intergenic_region	MODIFIER	Rn50_1_0101.1-Adgrg6	ENSRNOG00000011399-ENSRNOG00000011411	.	-1	.	-1	.	.	.	.	.	.
chr1	8497457	.	G	A	17.7659	0/1	-6.46081,0,-95.1853	0/0	0,-6.0206,-57.3472	.	A	intergenic_region	MODIFIER	Rn50_1_0101.1-Adgrg6	ENSRNOG00000011399-ENSRNOG00000011411	.	-1	.	-1	.	.	.	.	.	.
chr1	8497477	.	C	T	12.6817	0/1	-4.75955,0,-112.893	0/0	0,-7.22472,-65.2916	.	T	intergenic_region	MODIFIER	Rn50_1_0101.1-Adgrg6	ENSRNOG00000011399-ENSRNOG00000011411	.	-1	.	-1	.	.	.	.	.	.
chr1	8497519	.	G	A	7.2278	0/1	-5.32317,0,-83.9846	0/0	0,-7.82678,-71.122	.	A	intergenic_region	MODIFIER	Rn50_1_0101.1-Adgrg6	ENSRNOG00000011399-ENSRNOG00000011411	.	-1	.	-1	.	.	.	.	.	.
chr1	8497524	.	A	G	36.7393	0/1	-8.36538,0,-78.9757	0/0	0,-7.62678,-71.9755	.	G	intergenic_region	MODIFIER	Rn50_1_0101.1-Adgrg6	ENSRNOG00000011399-ENSRNOG00000011411	.	-1	.	-1	.	.	.	.	.	.
chr1	8500549	.	A	G	5.91366	0/1	-3.54198,0,-19.0637	0/0	0,-6.62266,-72.041	.	G	intergenic_region	MODIFIER	Rn50_1_0101.1-Adgrg6	ENSRNOG00000011399-ENSRNOG00000011411	.	-1	.	-1	.	.	.	.	.	.
chr1	8538654	.	ATTTTTTTTTTTG	ATTTTTTTTTTTTG	46.9751	0/1	-8.48383,0,-22.0673	0/0	0,-14.1484,-60.5697	.	ATTTTTTTTTTTTG	intergenic_region	MODIFIER	Rn50_1_0101.1-Adgrg6	ENSRNOG00000011399-ENSRNOG00000011411	.	-1	.	-1	.	.	.	.	.	.
chr1	8548560	.	G	T	8.32855	0/1	-3.84301,0,-19.5873	0/0	0,-9.93399,-100.626	.	T	intergenic_region	MODIFIER	Rn50_1_0101.1-Adgrg6	ENSRNOG00000011399-ENSRNOG00000011411	.	-1	.	-1	.	.	.	.	.	.
chr1	8551137	.	A	T	12.1451	0/1	-6.79057,0,-80.1027	0/0	0,-11.7402,-103.255	.	T	intergenic_region	MODIFIER	Rn50_1_0101.1-Adgrg6	ENSRNOG00000011399-ENSRNOG00000011411	.	-1	.	-1	.	.	.	.	.	.
chr1	8551145	.	G	A	48.3427	0/1	-10.9374,0,-76.143	0/0	0,-11.4391,-102.566	.	A	intergenic_region	MODIFIER	Rn50_1_0101.1-Adgrg6	ENSRNOG00000011399-ENSRNOG00000011411	.	-1	.	-1	.	.	.	.	.	.
chr1	8551164	.	ACCAG	GCCAC	18.9626	0/1	-6.13654,0,-68.0064	0/0	0,-11.7402,-99.6619	.	GCCAC	intergenic_region	MODIFIER	Rn50_1_0101.1-Adgrg6	ENSRNOG00000011399-ENSRNOG00000011411	.	-1	.	-1	.	.	.	.	.	.
chr1	8551222	.	G	A	212.242	0/1	-25.5243,0,-67.497	0/0	0,-10.536,-105.882	.	A	intergenic_region	MODIFIER	Rn50_1_0101.1-Adgrg6	ENSRNOG00000011399-ENSRNOG00000011411	.	-1	.	-1	.	.	.	.	.	.
chr1	8551228	.	CCAA	TCAG	15.0998	0/1	-6.6049,0,-70.6586	0/0	0,-10.8371,-110.027	.	TCAG	intergenic_region	MODIFIER	Rn50_1_0101.1-Adgrg6	ENSRNOG00000011399-ENSRNOG00000011411	.	-1	.	-1	.	.	.	.	.	.
chr1	8551236	.	G	A	90.4902	0/1	-14.073,0,-67.6097	0/0	0,-10.8371,-109.561	.	A	intergenic_region	MODIFIER	Rn50_1_0101.1-Adgrg6	ENSRNOG00000011399-ENSRNOG00000011411	.	-1	.	-1	.	.	.	.	.	.
chr1	8551253	.	TA	CG	63.5825	0/1	-12.838,0,-81.9846	0/0	0,-9.63296,-99.9173	.	CG	intergenic_region	MODIFIER	Rn50_1_0101.1-Adgrg6	ENSRNOG00000011399-ENSRNOG00000011411	.	-1	.	-1	.	.	.	.	.	.
chr1	8551270	.	C	T	70.8815	0/1	-12.1395,0,-83.8944	0/0	0,-10.135,-100.25	.	T	intergenic_region	MODIFIER	Rn50_1_0101.1-Adgrg6	ENSRNOG00000011399-ENSRNOG00000011411	.	-1	.	-1	.	.	.	.	.	.
chr1	8551276	.	A	T	42.4164	0/1	-10.3988,0,-79.9849	0/0	0,-9.53297,-94.8362	.	T	intergenic_region	MODIFIER	Rn50_1_0101.1-Adgrg6	ENSRNOG00000011399-ENSRNOG00000011411	.	-1	.	-1	.	.	.	.	.	.
chr1	8551293	.	A	G	100.826	0/1	-14.0523,0,-74.679	0/0	0,-9.834,-91.6024	.	G	intergenic_region	MODIFIER	Rn50_1_0101.1-Adgrg6	ENSRNOG00000011399-ENSRNOG00000011411	.	-1	.	-1	.	.	.	.	.	.
chr1	8553205	.	C	T	359.581	0/1	-40.8146,0,-42.9317	0/0	0,-9.33193,-104.431	.	T	intergenic_region	MODIFIER	Rn50_1_0101.1-Adgrg6	ENSRNOG00000011399-ENSRNOG00000011411	.	-1	.	-1	.	.	.	.	.	.
chr1	8557338	.	CGTTC	TTTTT	59.3374	0/1	-12.7145,0,-70.4578	0/0	0,-7.52575,-80.9257	.	TTTTT	intergenic_region	MODIFIER	Rn50_1_0101.1-Adgrg6	ENSRNOG00000011399-ENSRNOG00000011411	.	-1	.	-1	.	.	.	.	.	.
chr1	8557358	.	TTC	CTT	133.153	0/1	-20.0527,0,-67.2102	0/0	0,-7.06693,-74.5399	.	CTT	intergenic_region	MODIFIER	Rn50_1_0101.1-Adgrg6	ENSRNOG00000011399-ENSRNOG00000011411	.	-1	.	-1	.	.	.	.	.	.
chr1	8557406	.	GG	AT	95.9029	0/1	-16.2185,0,-87.6098	0/0	0,-9.77423,-97.4956	.	AT	intergenic_region	MODIFIER	Rn50_1_0101.1-Adgrg6	ENSRNOG00000011399-ENSRNOG00000011411	.	-1	.	-1	.	.	.	.	.	.
chr1	8565843	.	G	T	14.5439	0/1	-5.36997,0,-19.2954	0/0	0,-4.51545,-13.2757	.	T	intergenic_region	MODIFIER	Rn50_1_0101.1-Adgrg6	ENSRNOG00000011399-ENSRNOG00000011411	.	-1	.	-1	.	.	.	.	.	.
chr1	8647053	.	A	T	6.49261	0/1	-4.16907,0,-36.0395	0/0	0,-7.52575,-68.9378	.	T	intron_variant	MODIFIER	Adgrg6	ENSRNOG00000011411	protein_coding	4	.	-1	.	.	.	.	.	.
chr1	8656980	.	AC	ACACTC	7.84164	0/1	-6.11576,0,-12.5984	0/0	0,-5.41854,-51.1396	.	ACACTC	intron_variant	MODIFIER	Adgrg6	ENSRNOG00000011411	protein_coding	2	.	-1	.	.	.	.	.	.
chr1	8697578	.	C	A	6.25115	0/1	-3.58678,0,-5.39861	0/0	0,-5.71957,-25.8345	.	A	intron_variant	MODIFIER	Adgrg6	ENSRNOG00000011411	protein_coding	2	.	-1	.	.	.	.	.	.
chr1	8698843	.	A	C	102.541	0/1	-14.3573,0,-18.627	0/0	0,-4.8187,-11.7941	.	C	intron_variant	MODIFIER	Adgrg6	ENSRNOG00000011411	protein_coding	2	.	-1	.	.	.	.	.	.
chr1	8698979	.	A	G	27.9336	1/1	-6.39255,-1.06644,0	0/0	0,-6.32163,-6.0919	.	G	intron_variant	MODIFIER	Adgrg6	ENSRNOG00000011411	protein_coding	2	.	-1	.	.	.	.	.	.
chr1	8699600	.	T	C	29.789	0/1	-8.23389,0,-25.9033	0/0	0,-7.46477,-13.0156	.	C	intron_variant	MODIFIER	Adgrg6	ENSRNOG00000011411	protein_coding	2	.	-1	.	.	.	.	.	.
chr1	8727800	.	G	A	6.57336	0/1	-3.62792,0,-2.31519	0/0	0,-13.5463,-50.6324	.	A	intron_variant	MODIFIER	Adgrg6	ENSRNOG00000011411	protein_coding	2	.	-1	.	.	.	.	.	.
chr1	8770816	.	C	A	16.4745	0/1	-6.02807,0,-30.1419	0/0	0,-7.22472,-66.1444	.	A	intergenic_region	MODIFIER	Adgrg6-Vta1	ENSRNOG00000011411-ENSRNOG00000011540	.	-1	.	-1	.	.	.	.	.	.
chr1	8776526	.	G	A	70.6684	0/1	-12.0908,0,-31.5478	0/0	0,-11.7402,-101.604	.	A	intergenic_region	MODIFIER	Adgrg6-Vta1	ENSRNOG00000011411-ENSRNOG00000011540	.	-1	.	-1	.	.	.	.	.	.
chr1	8785179	.	T	C	77.7787	0/1	-14.2843,0,-4.72255	0/0	0,-4.92319,-27.6421	.	C	intergenic_region	MODIFIER	Adgrg6-Vta1	ENSRNOG00000011411-ENSRNOG00000011540	.	-1	.	-1	.	.	.	.	.	.
chr1	8785184	.	G	A	94.4483	0/1	-15.2904,0,-1.81492	0/0	0,-3.64193,-26.4588	.	A	intergenic_region	MODIFIER	Adgrg6-Vta1	ENSRNOG00000011411-ENSRNOG00000011540	.	-1	.	-1	.	.	.	.	.	.
chr1	8822362	.	G	A	122.297	0/1	-17.0444,0,-42.0344	0/0	0,-7.82678,-76.4233	.	A	intergenic_region	MODIFIER	Adgrg6-Vta1	ENSRNOG00000011411-ENSRNOG00000011540	.	-1	.	-1	.	.	.	.	.	.
chr1	8843533	.	G	A	41.0624	0/1	-10.586,0,-55.9166	0/0	0,-11.7402,-115.785	.	A	intron_variant	MODIFIER	Vta1	ENSRNOG00000011540	protein_coding	5	.	-1	.	.	.	.	.	.
chr1	8843556	.	T	C	148.414	0/1	-19.3018,0,-54.4351	0/0	0,-12.0412,-128.687	.	C	intron_variant	MODIFIER	Vta1	ENSRNOG00000011540	protein_coding	5	.	-1	.	.	.	.	.	.
chr1	8843565	.	A	G	37.3452	0/1	-10.2142,0,-58.4117	0/0	0,-12.6433,-132.568	.	G	intron_variant	MODIFIER	Vta1	ENSRNOG00000011540	protein_coding	5	.	-1	.	.	.	.	.	.
chr1	8843588	.	CAATT	TAATC,TAATT	79.6633	0/1	-12.3747,0,-40.227,-12.4781,-38.8457,-54.4553	0/0	0,-13.8474,-123.52,-13.8474,-124.181,-123.579	.	TAATT	intron_variant	MODIFIER	Vta1	ENSRNOG00000011540	protein_coding	5	.	-1	.	.	.	.	.	.
chr1	8843588	.	CAATT	TAATC,TAATT	79.6633	0/1	-12.3747,0,-40.227,-12.4781,-38.8457,-54.4553	0/0	0,-13.8474,-123.52,-13.8474,-124.181,-123.579	.	TAATC	intron_variant	MODIFIER	Vta1	ENSRNOG00000011540	protein_coding	5	.	-1	.	.	.	.	.	.
chr1	8843597	.	TAAAA	TA	26.1569	0/1	-9.0944,0,-48.7477	0/0	0,-12.6433,-117.022	.	TA	intron_variant	MODIFIER	Vta1	ENSRNOG00000011540	protein_coding	5	.	-1	.	.	.	.	.	.
chr1	8843646	.	T	C	62.5898	0/1	-12.7387,0,-47.8363	0/0	0,-9.82403,-90.8515	.	C	intron_variant	MODIFIER	Vta1	ENSRNOG00000011540	protein_coding	5	.	-1	.	.	.	.	.	.
chr1	8843656	.	G	A	46.0583	0/1	-11.0856,0,-58.4555	0/0	0,-9.33193,-79.0373	.	A	intron_variant	MODIFIER	Vta1	ENSRNOG00000011540	protein_coding	5	.	-1	.	.	.	.	.	.
chr1	8849225	.	C	G	14.7006	0/1	-8.36978,0,-21.5112	0/0	0,-9.63296,-80.8759	.	G	intron_variant	MODIFIER	Vta1	ENSRNOG00000011540	protein_coding	4	.	-1	.	.	.	.	.	.
chr1	8903245	.	G	C	7.6867	0/1	-7.98117,0,-62.9492	0/0	0,-15.6536,-161.481	.	C	intergenic_region	MODIFIER	Gje1-Nmbr	ENSRNOG00000012092-ENSRNOG00000012103	.	-1	.	-1	.	.	.	.	.	.
chr1	8903258	.	A	G	122.421	0/1	-18.9794,0,-61.3675	0/0	0,-15.6536,-150.035	.	G	intergenic_region	MODIFIER	Gje1-Nmbr	ENSRNOG00000012092-ENSRNOG00000012103	.	-1	.	-1	.	.	.	.	.	.
chr1	8903269	.	A	T	174.838	0/1	-24.6167,0,-84.7635	0/0	0,-11.6893,-137.042	.	T	intergenic_region	MODIFIER	Gje1-Nmbr	ENSRNOG00000012092-ENSRNOG00000012103	.	-1	.	-1	.	.	.	.	.	.
chr1	8903284	.	A	G	173.632	0/1	-23.5809,0,-70.5563	0/0	0,-13.5463,-135.589	.	G	intergenic_region	MODIFIER	Gje1-Nmbr	ENSRNOG00000012092-ENSRNOG00000012103	.	-1	.	-1	.	.	.	.	.	.
chr1	8903443	.	A	C	11.5204	0/1	-5.15864,0,-62.1709	0/0	0,-11.1381,-110.628	.	C	intergenic_region	MODIFIER	Gje1-Nmbr	ENSRNOG00000012092-ENSRNOG00000012103	.	-1	.	-1	.	.	.	.	.	.
chr1	8920120	.	CTAT	CTATAT,TTAT	36.1621	1/2	-10.3085,-3.91036,-3.42808,-5.40253,0,-5.83243	0/0	0,-3.61236,-12.4293,-3.61236,-13.3323,-12.4293	.	TTAT	intergenic_region	MODIFIER	Gje1-Nmbr	ENSRNOG00000012092-ENSRNOG00000012103	.	-1	.	-1	.	.	.	.	.	.
chr1	8920120	.	CTAT	CTATAT,TTAT	36.1621	1/2	-10.3085,-3.91036,-3.42808,-5.40253,0,-5.83243	0/0	0,-3.61236,-12.4293,-3.61236,-13.3323,-12.4293	.	CTATAT	intergenic_region	MODIFIER	Gje1-Nmbr	ENSRNOG00000012092-ENSRNOG00000012103	.	-1	.	-1	.	.	.	.	.	.
chr1	8920181	.	C	A	33.9248	0/1	-8.94322,0,-2.31739	0/0	0,-4.21442,-24.9922	.	A	intergenic_region	MODIFIER	Gje1-Nmbr	ENSRNOG00000012092-ENSRNOG00000012103	.	-1	.	-1	.	.	.	.	.	.
chr1	8955578	.	ACACTCA	TCACACT	18.2138	0/1	-6.50632,0,-8.64469	0/0	0,-10.235,-99.5998	.	TCACACT	intergenic_region	MODIFIER	Nmbr-AABR07000304.1	ENSRNOG00000012103-ENSRNOG00000059930	.	-1	.	-1	.	.	.	.	.	.
chr1	8955589	.	C	G	20.7704	1/1	-6.4166,-0.283082,0	0/0	0,-9.63296,-96.6251	.	G	intergenic_region	MODIFIER	Nmbr-AABR07000304.1	ENSRNOG00000012103-ENSRNOG00000059930	.	-1	.	-1	.	.	.	.	.	.
chr1	8982141	.	CTTTTTTTTTTTTA	CTTTTTTTTTTTA	136.018	0/1	-18.0272,0,-10.2136	0/0	0,-7.97315,-74.0726	.	CTTTTTTTTTTTA	intergenic_region	MODIFIER	Nmbr-AABR07000304.1	ENSRNOG00000012103-ENSRNOG00000059930	.	-1	.	-1	.	.	.	.	.	.
chr1	8987354	.	T	G	71.4979	0/1	-12.3321,0,-49.9416	0/0	0,-5.01754,-41.1248	.	G	intergenic_region	MODIFIER	Nmbr-AABR07000304.1	ENSRNOG00000012103-ENSRNOG00000059930	.	-1	.	-1	.	.	.	.	.	.
chr1	8987362	.	A	G	64.6339	0/1	-11.0717,0,-43.6513	0/0	0,-5.03252,-42.8881	.	G	intergenic_region	MODIFIER	Nmbr-AABR07000304.1	ENSRNOG00000012103-ENSRNOG00000059930	.	-1	.	-1	.	.	.	.	.	.
chr1	8987370	.	GCCTC	ACCTG	32.8498	0/1	-9.54627,0,-54.7404	0/0	0,-5.36334,-47.9449	.	ACCTG	intergenic_region	MODIFIER	Nmbr-AABR07000304.1	ENSRNOG00000012103-ENSRNOG00000059930	.	-1	.	-1	.	.	.	.	.	.
chr1	8987381	.	T	G	60.6864	0/1	-12.3302,0,-51.1148	0/0	0,-5.31856,-49.3921	.	G	intergenic_region	MODIFIER	Nmbr-AABR07000304.1	ENSRNOG00000012103-ENSRNOG00000059930	.	-1	.	-1	.	.	.	.	.	.
chr1	8987394	.	G	T	25.2301	0/1	-8.78323,0,-61.6442	0/0	0,-4.41547,-41.4182	.	T	intergenic_region	MODIFIER	Nmbr-AABR07000304.1	ENSRNOG00000012103-ENSRNOG00000059930	.	-1	.	-1	.	.	.	.	.	.
chr1	9012963	.	GTACC	ATACA,GTATC	13.2418	0/1	-6.41164,0,-51.5608,-12.8019,-53.4173,-63.9551	0/0	0,-8.42884,-85.0609,-8.42884,-85.0609,-85.0609	.	ATACA	intergenic_region	MODIFIER	Nmbr-AABR07000304.1	ENSRNOG00000012103-ENSRNOG00000059930	.	-1	.	-1	.	.	.	.	.	.
chr1	9012963	.	GTACC	ATACA,GTATC	13.2418	0/1	-6.41164,0,-51.5608,-12.8019,-53.4173,-63.9551	0/0	0,-8.42884,-85.0609,-8.42884,-85.0609,-85.0609	.	GTATC	intergenic_region	MODIFIER	Nmbr-AABR07000304.1	ENSRNOG00000012103-ENSRNOG00000059930	.	-1	.	-1	.	.	.	.	.	.
chr1	9012986	.	T	C	9.49102	0/1	-7.15883,0,-63.6714	0/0	0,-8.72987,-88.8957	.	C	intergenic_region	MODIFIER	Nmbr-AABR07000304.1	ENSRNOG00000012103-ENSRNOG00000059930	.	-1	.	-1	.	.	.	.	.	.
chr1	9013037	.	T	A	22.3844	0/1	-6.27254,0,-64.4169	0/0	0,-13.8474,-115.435	.	A	intergenic_region	MODIFIER	Nmbr-AABR07000304.1	ENSRNOG00000012103-ENSRNOG00000059930	.	-1	.	-1	.	.	.	.	.	.
chr1	9016933	.	A	C	22.4038	0/1	-8.74437,0,-29.4964	0/0	0,-6.32163,-60.3117	.	C	intergenic_region	MODIFIER	Nmbr-AABR07000304.1	ENSRNOG00000012103-ENSRNOG00000059930	.	-1	.	-1	.	.	.	.	.	.
chr1	9017025	.	T	C	370.569	0/1	-43.1145,0,-83.2637	0/0	0,-7.68516,-57.9902	.	C	intergenic_region	MODIFIER	Nmbr-AABR07000304.1	ENSRNOG00000012103-ENSRNOG00000059930	.	-1	.	-1	.	.	.	.	.	.
chr1	9017075	.	G	T	159.84	0/1	-27.2634,0,-81.9492	0/0	0,-8.58864,-63.1633	.	T	intergenic_region	MODIFIER	Nmbr-AABR07000304.1	ENSRNOG00000012103-ENSRNOG00000059930	.	-1	.	-1	.	.	.	.	.	.
chr1	9021540	.	A	G	114.038	0/1	-16.6361,0,-48.0412	0/0	0,-5.52957,-30.6838	.	G	intergenic_region	MODIFIER	Nmbr-AABR07000304.1	ENSRNOG00000012103-ENSRNOG00000059930	.	-1	.	-1	.	.	.	.	.	.
chr1	9021767	.	CAC	AAT	24.6406	0/1	-7.87215,0,-28.6138	0/0	0,-7.4273,-29.9954	.	AAT	intergenic_region	MODIFIER	Nmbr-AABR07000304.1	ENSRNOG00000012103-ENSRNOG00000059930	.	-1	.	-1	.	.	.	.	.	.
chr1	9024506	.	T	G	82.6135	0/1	-15.6335,0,-1.0674	0/0	0,-23.0913,-106.587	.	G	intergenic_region	MODIFIER	Nmbr-AABR07000304.1	ENSRNOG00000012103-ENSRNOG00000059930	.	-1	.	-1	.	.	.	.	.	.
chr1	9030344	.	T	A	38.1237	0/1	-7.85063,0,-22.5625	0/0	0,-6.32163,-58.2335	.	A	intergenic_region	MODIFIER	Nmbr-AABR07000304.1	ENSRNOG00000012103-ENSRNOG00000059930	.	-1	.	-1	.	.	.	.	.	.
chr1	9030350	.	T	A	13.7509	0/1	-6.34895,0,-20.7121	0/0	0,-6.12163,-54.9734	.	A	intergenic_region	MODIFIER	Nmbr-AABR07000304.1	ENSRNOG00000012103-ENSRNOG00000059930	.	-1	.	-1	.	.	.	.	.	.
chr1	9048901	.	T	A	21.9459	0/1	-5.34477,0,-16.8839	0/0	0,-11.1381,-116.387	.	A	intergenic_region	MODIFIER	Nmbr-AABR07000304.1	ENSRNOG00000012103-ENSRNOG00000059930	.	-1	.	-1	.	.	.	.	.	.
chr1	9082577	.	T	C	148.626	0/1	-20.6646,0,-19.4703	0/0	0,-4.35041,-86.1573	.	C	intergenic_region	MODIFIER	Nmbr-AABR07000304.1	ENSRNOG00000012103-ENSRNOG00000059930	.	-1	.	-1	.	.	.	.	.	.
chr1	9082623	.	C	G	141.364	0/1	-18.9842,0,-44.1068	0/0	0,-5.88405,-83.9917	.	G	intergenic_region	MODIFIER	Nmbr-AABR07000304.1	ENSRNOG00000012103-ENSRNOG00000059930	.	-1	.	-1	.	.	.	.	.	.
chr1	9082631	.	A	G	110.107	0/1	-16.8128,0,-39.4818	0/0	0,-7.62879,-79.025	.	G	intergenic_region	MODIFIER	Nmbr-AABR07000304.1	ENSRNOG00000012103-ENSRNOG00000059930	.	-1	.	-1	.	.	.	.	.	.
chr1	9082638	.	ATTCC	GTTTG	115.078	0/1	-17.3099,0,-36.7771	0/0	0,-7.22472,-73.1978	.	GTTTG	intergenic_region	MODIFIER	Nmbr-AABR07000304.1	ENSRNOG00000012103-ENSRNOG00000059930	.	-1	.	-1	.	.	.	.	.	.
chr1	9082650	.	G	A	130.065	0/1	-18.8086,0,-38.5877	0/0	0,-8.12781,-83.2153	.	A	intergenic_region	MODIFIER	Nmbr-AABR07000304.1	ENSRNOG00000012103-ENSRNOG00000059930	.	-1	.	-1	.	.	.	.	.	.
chr1	9082655	.	C	A	136.987	0/1	-19.5009,0,-40.7598	0/0	0,-8.42884,-86.9465	.	A	intergenic_region	MODIFIER	Nmbr-AABR07000304.1	ENSRNOG00000012103-ENSRNOG00000059930	.	-1	.	-1	.	.	.	.	.	.
chr1	9082687	.	TTGT	TT	46.3621	0/1	-9.74476,0,-52.1676	0/0	0,-9.33193,-88.6667	.	TT	intergenic_region	MODIFIER	Nmbr-AABR07000304.1	ENSRNOG00000012103-ENSRNOG00000059930	.	-1	.	-1	.	.	.	.	.	.
chr1	9083196	.	T	A	92.9043	0/1	-16.6645,0,-54.4849	0/0	0,-5.41854,-48.6025	.	A	intergenic_region	MODIFIER	Nmbr-AABR07000304.1	ENSRNOG00000012103-ENSRNOG00000059930	.	-1	.	-1	.	.	.	.	.	.
chr1	9083243	.	GTTCACA	ATCCATC	195.043	0/1	-26.2416,0,-52.357	0/0	0,-9.0309,-74.5761	.	ATCCATC	intergenic_region	MODIFIER	Nmbr-AABR07000304.1	ENSRNOG00000012103-ENSRNOG00000059930	.	-1	.	-1	.	.	.	.	.	.
chr1	9083255	.	GATGC	CAAGT,GAAGT	190.488	0/1	-24.4134,0,-47.1583,-29.1938,-51.0418,-80.0849	0/0	0,-7.82678,-72.1001,-5.71171,-70.6926,-68.8864	.	CAAGT	intergenic_region	MODIFIER	Nmbr-AABR07000304.1	ENSRNOG00000012103-ENSRNOG00000059930	.	-1	.	-1	.	.	.	.	.	.
chr1	9083255	.	GATGC	CAAGT,GAAGT	190.488	0/1	-24.4134,0,-47.1583,-29.1938,-51.0418,-80.0849	0/0	0,-7.82678,-72.1001,-5.71171,-70.6926,-68.8864	.	GAAGT	intergenic_region	MODIFIER	Nmbr-AABR07000304.1	ENSRNOG00000012103-ENSRNOG00000059930	.	-1	.	-1	.	.	.	.	.	.
chr1	9083271	.	CCC	TCT	221.035	0/1	-29.1719,0,-59.2926	0/0	0,-9.0309,-75.5638	.	TCT	intergenic_region	MODIFIER	Nmbr-AABR07000304.1	ENSRNOG00000012103-ENSRNOG00000059930	.	-1	.	-1	.	.	.	.	.	.
chr1	9083300	.	TT	GC	242.181	0/1	-31.3766,0,-47.9396	0/0	0,-9.23456,-99.1438	.	GC	intergenic_region	MODIFIER	Nmbr-AABR07000304.1	ENSRNOG00000012103-ENSRNOG00000059930	.	-1	.	-1	.	.	.	.	.	.
chr1	9131146	.	A	G	10.2547	0/1	-5.67399,0,-54.1725	0/0	0,-10.0375,-54.0083	.	G	intergenic_region	MODIFIER	Nmbr-AABR07000304.1	ENSRNOG00000012103-ENSRNOG00000059930	.	-1	.	-1	.	.	.	.	.	.
chr1	9131171	.	T	A	12.6505	0/1	-5.39705,0,-51.1013	0/0	0,-13.9508,-78.1154	.	A	intergenic_region	MODIFIER	Nmbr-AABR07000304.1	ENSRNOG00000012103-ENSRNOG00000059930	.	-1	.	-1	.	.	.	.	.	.
chr1	9131908	.	T	A,C	6.56635	0/2	-14.4647,-16.4297,-58.8926,0,-39.0645,-39.1975	0/0	0,-17.7608,-66.3313,-17.7608,-66.3313,-66.3313	.	A	intergenic_region	MODIFIER	Nmbr-AABR07000304.1	ENSRNOG00000012103-ENSRNOG00000059930	.	-1	.	-1	.	.	.	.	.	.
chr1	9131908	.	T	A,C	6.56635	0/2	-14.4647,-16.4297,-58.8926,0,-39.0645,-39.1975	0/0	0,-17.7608,-66.3313,-17.7608,-66.3313,-66.3313	.	C	intergenic_region	MODIFIER	Nmbr-AABR07000304.1	ENSRNOG00000012103-ENSRNOG00000059930	.	-1	.	-1	.	.	.	.	.	.
chr1	9135791	.	A	G	42.9491	0/1	-13.9394,0,-36.269	0/0	0,-13.3579,-82.5908	.	G	intergenic_region	MODIFIER	Nmbr-AABR07000304.1	ENSRNOG00000012103-ENSRNOG00000059930	.	-1	.	-1	.	.	.	.	.	.
chr1	9136974	.	A	G	12.6186	0/1	-4.31661,0,-19.2843	0/0	0,-7.22472,-69.0529	.	G	intergenic_region	MODIFIER	Nmbr-AABR07000304.1	ENSRNOG00000012103-ENSRNOG00000059930	.	-1	.	-1	.	.	.	.	.	.
chr1	9138431	.	A	T	7.452	0/1	-5.26252,0,-50.465	0/0	0,-15.9546,-97.8345	.	T	intergenic_region	MODIFIER	Nmbr-AABR07000304.1	ENSRNOG00000012103-ENSRNOG00000059930	.	-1	.	-1	.	.	.	.	.	.
chr1	9141924	.	C	A	23.1661	0/1	-6.73643,0,-61.1864	0/0	0,-6.97539,-62.5605	.	A	intergenic_region	MODIFIER	Nmbr-AABR07000304.1	ENSRNOG00000012103-ENSRNOG00000059930	.	-1	.	-1	.	.	.	.	.	.
chr1	9157819	.	G	T	195.212	0/1	-23.9466,0,-33.4034	0/0	0,-5.71957,-60.6069	.	T	intergenic_region	MODIFIER	Nmbr-AABR07000304.1	ENSRNOG00000012103-ENSRNOG00000059930	.	-1	.	-1	.	.	.	.	.	.
chr1	9174852	.	GTG	GG	18.4572	0/1	-4.91867,0,-12.1488	0/0	0,-5.71957,-55.0159	.	GG	intergenic_region	MODIFIER	Nmbr-AABR07000304.1	ENSRNOG00000012103-ENSRNOG00000059930	.	-1	.	-1	.	.	.	.	.	.
chr1	9182510	.	GTTTTTTTTTTTTA	GTTTTTTTTTTTA	184.17	0/1	-24.5311,0,-25.4635	0/0	0,-6.07853,-67.1154	.	GTTTTTTTTTTTA	intergenic_region	MODIFIER	Nmbr-AABR07000304.1	ENSRNOG00000012103-ENSRNOG00000059930	.	-1	.	-1	.	.	.	.	.	.
chr1	9207948	.	A	T	22.7921	0/1	-11.389,0,-86.0522	0/0	0,-3.74955,-90.8349	.	T	intergenic_region	MODIFIER	AABR07000304.1-AABR07000325.1	ENSRNOG00000059930-ENSRNOG00000059032	.	-1	.	-1	.	.	.	.	.	.
chr1	9211594	.	G	A	190.529	0/1	-23.4613,0,-31.8271	0/0	0,-10.8371,-114.226	.	A	intergenic_region	MODIFIER	AABR07000304.1-AABR07000325.1	ENSRNOG00000059930-ENSRNOG00000059032	.	-1	.	-1	.	.	.	.	.	.
chr1	9212616	.	T	A	175.612	0/1	-21.5224,0,-37.5755	0/0	0,-9.33193,-101.997	.	A	intergenic_region	MODIFIER	AABR07000304.1-AABR07000325.1	ENSRNOG00000059930-ENSRNOG00000059032	.	-1	.	-1	.	.	.	.	.	.
chr1	9227998	.	T	C	453.138	0/1	-50.6142,0,-19.5588	0/0	0,-9.93399,-101.974	.	C	intergenic_region	MODIFIER	AABR07000304.1-AABR07000325.1	ENSRNOG00000059930-ENSRNOG00000059032	.	-1	.	-1	.	.	.	.	.	.
chr1	9241940	.	T	C	6.39671	0/1	-5.21812,0,-39.9846	0/0	0,-9.0309,-85.3801	.	C	intergenic_region	MODIFIER	AABR07000304.1-AABR07000325.1	ENSRNOG00000059930-ENSRNOG00000059032	.	-1	.	-1	.	.	.	.	.	.
chr1	9245066	.	ATTC	GTTA	22.7052	0/1	-7.2096,0,-34.0376	0/0	0,-9.33193,-95.6482	.	GTTA	intergenic_region	MODIFIER	AABR07000304.1-AABR07000325.1	ENSRNOG00000059930-ENSRNOG00000059032	.	-1	.	-1	.	.	.	.	.	.
chr1	9254243	.	A	C	327.919	0/1	-36.9937,0,-59.3902	0/0	0,-8.42884,-84.1625	.	C	intergenic_region	MODIFIER	AABR07000304.1-AABR07000325.1	ENSRNOG00000059930-ENSRNOG00000059032	.	-1	.	-1	.	.	.	.	.	.
chr1	9254551	.	T	C	7.25815	0/1	-3.71455,0,-26.1025	0/0	0,-6.0206,-47.8128	.	C	intergenic_region	MODIFIER	AABR07000304.1-AABR07000325.1	ENSRNOG00000059930-ENSRNOG00000059032	.	-1	.	-1	.	.	.	.	.	.
chr1	9300689	.	TG	GT	29.5076	0/1	-7.64181,0,-56.3749	0/0	0,-4.51545,-29.7953	.	GT	intergenic_region	MODIFIER	AABR07000304.1-AABR07000325.1	ENSRNOG00000059930-ENSRNOG00000059032	.	-1	.	-1	.	.	.	.	.	.
chr1	9300727	.	GTC	GC	14.607	0/1	-6.13694,0,-70.3818	0/0	0,-5.71957,-37.2395	.	GC	intergenic_region	MODIFIER	AABR07000304.1-AABR07000325.1	ENSRNOG00000059930-ENSRNOG00000059032	.	-1	.	-1	.	.	.	.	.	.
chr1	9300746	.	G	T	18.3368	0/1	-6.5188,0,-90.8955	0/0	0,-6.32163,-45.9181	.	T	intergenic_region	MODIFIER	AABR07000304.1-AABR07000325.1	ENSRNOG00000059930-ENSRNOG00000059032	.	-1	.	-1	.	.	.	.	.	.
chr1	9300779	.	G	T	7.77099	0/1	-5.38925,0,-90.0219	0/0	0,-7.82678,-49.8513	.	T	intergenic_region	MODIFIER	AABR07000304.1-AABR07000325.1	ENSRNOG00000059930-ENSRNOG00000059032	.	-1	.	-1	.	.	.	.	.	.
chr1	9300986	.	T	C	9.70531	0/1	-5.77783,0,-104.442	0/0	0,-3.64707,-35.9555	.	C	intergenic_region	MODIFIER	AABR07000304.1-AABR07000325.1	ENSRNOG00000059930-ENSRNOG00000059032	.	-1	.	-1	.	.	.	.	.	.
chr1	9301001	.	G	T	17.3175	0/1	-5.93767,0,-111.562	0/0	0,-4.09327,-32.2491	.	T	intergenic_region	MODIFIER	AABR07000304.1-AABR07000325.1	ENSRNOG00000059930-ENSRNOG00000059032	.	-1	.	-1	.	.	.	.	.	.
chr1	9301102	.	A	G	9.52239	0/1	-5.99522,0,-68.898	0/0	0,-9.16279,-54.3994	.	G	intergenic_region	MODIFIER	AABR07000304.1-AABR07000325.1	ENSRNOG00000059930-ENSRNOG00000059032	.	-1	.	-1	.	.	.	.	.	.
chr1	9301249	.	C	A	17.5084	0/1	-5.62089,0,-59.615	0/0	0,-3.73713,-65.7111	.	A	intergenic_region	MODIFIER	AABR07000304.1-AABR07000325.1	ENSRNOG00000059930-ENSRNOG00000059032	.	-1	.	-1	.	.	.	.	.	.
chr1	9301259	.	T	G	31.3531	0/1	-7.01284,0,-61.0556	0/0	0,-7.7632,-69.379	.	G	intergenic_region	MODIFIER	AABR07000304.1-AABR07000325.1	ENSRNOG00000059930-ENSRNOG00000059032	.	-1	.	-1	.	.	.	.	.	.
chr1	9301264	.	A	G	28.9202	0/1	-6.76931,0,-55.477	0/0	0,-8.06423,-74.7704	.	G	intergenic_region	MODIFIER	AABR07000304.1-AABR07000325.1	ENSRNOG00000059930-ENSRNOG00000059032	.	-1	.	-1	.	.	.	.	.	.
chr1	9335229	.	CTTTTTTTTTC	CTTTTTTTTC	42.8031	0/1	-8.31861,0,-53.5448	0/0	0,-10.8371,-91.4796	.	CTTTTTTTTC	intergenic_region	MODIFIER	AABR07000304.1-AABR07000325.1	ENSRNOG00000059930-ENSRNOG00000059032	.	-1	.	-1	.	.	.	.	.	.
chr1	9348174	.	G	A	5.91366	0/1	-3.54198,0,-23.529	0/0	0,-12.9443,-142.19	.	A	intergenic_region	MODIFIER	AABR07000304.1-AABR07000325.1	ENSRNOG00000059930-ENSRNOG00000059032	.	-1	.	-1	.	.	.	.	.	.
chr1	9360638	.	G	A	19.7518	0/1	-6.6621,0,-66.1583	0/0	0,-9.0309,-89.198	.	A	intergenic_region	MODIFIER	AABR07000304.1-AABR07000325.1	ENSRNOG00000059930-ENSRNOG00000059032	.	-1	.	-1	.	.	.	.	.	.
chr1	9360679	.	T	A	51.0612	0/1	-9.70952,0,-54.8049	0/0	0,-6.72369,-66.0655	.	A	intergenic_region	MODIFIER	AABR07000304.1-AABR07000325.1	ENSRNOG00000059930-ENSRNOG00000059032	.	-1	.	-1	.	.	.	.	.	.
chr1	9366791	.	A	T	44.3716	0/1	-7.9423,0,-32.7687	0/0	0,-8.72987,-91.1965	.	T	intergenic_region	MODIFIER	AABR07000304.1-AABR07000325.1	ENSRNOG00000059930-ENSRNOG00000059032	.	-1	.	-1	.	.	.	.	.	.
chr1	9385058	.	A	G	59.2607	0/1	-11.9275,0,-100.168	0/0	0,-9.13197,-91.853	.	G	intergenic_region	MODIFIER	AABR07000304.1-AABR07000325.1	ENSRNOG00000059930-ENSRNOG00000059032	.	-1	.	-1	.	.	.	.	.	.
chr1	9392533	.	CAAAAAAAAAAT	CAAAAAAAAAT	139.309	0/1	-17.6892,0,-20.7589	0/0	0,-11.4391,-80.1907	.	CAAAAAAAAAT	intergenic_region	MODIFIER	AABR07000304.1-AABR07000325.1	ENSRNOG00000059930-ENSRNOG00000059032	.	-1	.	-1	.	.	.	.	.	.
chr1	9392940	.	CTCTC	TTCTA,TTCTC	8.57545	0/2	-3.87162,-2.7525,-17.2553,0,-12.2442,-14.6115	0/0	0,-7.52575,-78.0191,-3.93022,-74.8116,-74.5106	.	TTCTC	intergenic_region	MODIFIER	AABR07000304.1-AABR07000325.1	ENSRNOG00000059930-ENSRNOG00000059032	.	-1	.	-1	.	.	.	.	.	.
chr1	9392940	.	CTCTC	TTCTA,TTCTC	8.57545	0/2	-3.87162,-2.7525,-17.2553,0,-12.2442,-14.6115	0/0	0,-7.52575,-78.0191,-3.93022,-74.8116,-74.5106	.	TTCTA	intergenic_region	MODIFIER	AABR07000304.1-AABR07000325.1	ENSRNOG00000059930-ENSRNOG00000059032	.	-1	.	-1	.	.	.	.	.	.
chr1	9395958	.	C	A	7.25815	0/1	-3.71455,0,-20.0026	0/0	0,-6.62266,-72.1395	.	A	intergenic_region	MODIFIER	AABR07000304.1-AABR07000325.1	ENSRNOG00000059930-ENSRNOG00000059032	.	-1	.	-1	.	.	.	.	.	.
chr1	9473486	.	T	A	26.6578	0/1	-6.89487,0,-25.785	0/0	0,-6.0206,-56.3476	.	A	intergenic_region	MODIFIER	AABR07000304.1-AABR07000325.1	ENSRNOG00000059930-ENSRNOG00000059032	.	-1	.	-1	.	.	.	.	.	.
chr1	9479307	.	TCA	TA	50.7858	0/1	-7.75301,0,-2.09501	0/0	0,-6.32163,-68.7181	.	TA	intergenic_region	MODIFIER	AABR07000304.1-AABR07000325.1	ENSRNOG00000059930-ENSRNOG00000059032	.	-1	.	-1	.	.	.	.	.	.
chr1	9482247	.	G	A	254.562	0/1	-29.4632,0,-48.0806	0/0	0,-9.93399,-103.327	.	A	intergenic_region	MODIFIER	AABR07000304.1-AABR07000325.1	ENSRNOG00000059930-ENSRNOG00000059032	.	-1	.	-1	.	.	.	.	.	.
chr1	9493601	.	C	T	60.586	0/1	-10.7078,0,-66.5287	0/0	0,-7.22472,-59.0893	.	T	intergenic_region	MODIFIER	AABR07000304.1-AABR07000325.1	ENSRNOG00000059930-ENSRNOG00000059032	.	-1	.	-1	.	.	.	.	.	.
chr1	9493606	.	C	A	83.3088	0/1	-12.98,0,-52.7411	0/0	0,-6.92369,-50.3376	.	A	intergenic_region	MODIFIER	AABR07000304.1-AABR07000325.1	ENSRNOG00000059930-ENSRNOG00000059032	.	-1	.	-1	.	.	.	.	.	.
chr1	9506805	.	GTTTTTTTTTTTTTG	GTTTTTTTTTTTTG	47.2135	0/1	-8.23679,0,-35.6707	0/0	0,-13.4308,-96.4984	.	GTTTTTTTTTTTTG	intergenic_region	MODIFIER	AABR07000304.1-AABR07000325.1	ENSRNOG00000059930-ENSRNOG00000059032	.	-1	.	-1	.	.	.	.	.	.
chr1	9512633	.	A	G	243.278	0/1	-30.0079,0,-33.0917	0/0	0,-7.22472,-51.7911	.	G	intergenic_region	MODIFIER	AABR07000304.1-AABR07000325.1	ENSRNOG00000059930-ENSRNOG00000059032	.	-1	.	-1	.	.	.	.	.	.
chr1	9564912	.	A	G	256.504	0/1	-29.4652,0,-16.5134	0/0	0,-10.235,-109.371	.	G	intergenic_region	MODIFIER	AABR07000304.1-AABR07000325.1	ENSRNOG00000059930-ENSRNOG00000059032	.	-1	.	-1	.	.	.	.	.	.
chr1	9565346	.	A	G	74.0619	0/1	-12.1133,0,-34.3451	0/0	0,-6.32163,-66.004	.	G	intergenic_region	MODIFIER	AABR07000304.1-AABR07000325.1	ENSRNOG00000059930-ENSRNOG00000059032	.	-1	.	-1	.	.	.	.	.	.
chr1	9595186	.	T	A	265.714	0/1	-30.909,0,-19.1839	0/0	0,-7.22472,-72.5682	.	A	intergenic_region	MODIFIER	AABR07000304.1-AABR07000325.1	ENSRNOG00000059930-ENSRNOG00000059032	.	-1	.	-1	.	.	.	.	.	.
chr1	9607476	.	T	C	13.258	0/1	-4.93436,0,-0.396088	0/0	0,-9.89424,-86.2492	.	C	intergenic_region	MODIFIER	AABR07000304.1-AABR07000325.1	ENSRNOG00000059930-ENSRNOG00000059032	.	-1	.	-1	.	.	.	.	.	.
chr1	9614597	.	GACAATGGC	AACAGTGGG	13.1232	0/1	-5.22175,0,-27.8384	0/0	0,-4.71841,-53.7293	.	AACAGTGGG	intergenic_region	MODIFIER	AABR07000304.1-AABR07000325.1	ENSRNOG00000059930-ENSRNOG00000059032	.	-1	.	-1	.	.	.	.	.	.
chr1	9614617	.	G	T	73.7052	0/1	-12.8739,0,-39.3983	0/0	0,-3.86818,-51.1644	.	T	intergenic_region	MODIFIER	AABR07000304.1-AABR07000325.1	ENSRNOG00000059930-ENSRNOG00000059032	.	-1	.	-1	.	.	.	.	.	.
chr1	9614641	.	G	T	88.068	0/1	-13.0269,0,-32.5223	0/0	0,-4.72198,-66.0913	.	T	intergenic_region	MODIFIER	AABR07000304.1-AABR07000325.1	ENSRNOG00000059930-ENSRNOG00000059032	.	-1	.	-1	.	.	.	.	.	.
chr1	9654899	.	T	G	211.636	0/1	-25.4555,0,-68.4839	0/0	0,-9.43296,-76.8136	.	G	intergenic_region	MODIFIER	AABR07000304.1-AABR07000325.1	ENSRNOG00000059930-ENSRNOG00000059032	.	-1	.	-1	.	.	.	.	.	.
chr1	9676867	.	C	A	14.6682	0/1	-8.34201,0,-51.1272	0/0	0,-8.72987,-75.3792	.	A	intergenic_region	MODIFIER	AABR07000304.1-AABR07000325.1	ENSRNOG00000059930-ENSRNOG00000059032	.	-1	.	-1	.	.	.	.	.	.
chr1	9676993	.	T	A	222.298	0/1	-30.5928,0,-39.7294	0/0	0,-8.12781,-80.3634	.	A	intergenic_region	MODIFIER	AABR07000304.1-AABR07000325.1	ENSRNOG00000059930-ENSRNOG00000059032	.	-1	.	-1	.	.	.	.	.	.
chr1	9708420	.	A	C	70.6373	0/1	-15.0426,0,-72.207	0/0	0,-7.22472,-73.0982	.	C	intergenic_region	MODIFIER	AABR07000304.1-AABR07000325.1	ENSRNOG00000059930-ENSRNOG00000059032	.	-1	.	-1	.	.	.	.	.	.
chr1	9708433	.	T	G	58.9803	0/1	-14.9074,0,-60.4063	0/0	0,-6.32163,-62.9256	.	G	intergenic_region	MODIFIER	AABR07000304.1-AABR07000325.1	ENSRNOG00000059930-ENSRNOG00000059032	.	-1	.	-1	.	.	.	.	.	.
chr1	9708441	.	T	C	27.1538	0/1	-11.7239,0,-71.9423	0/0	0,-7.22472,-72.1067	.	C	intergenic_region	MODIFIER	AABR07000304.1-AABR07000325.1	ENSRNOG00000059930-ENSRNOG00000059032	.	-1	.	-1	.	.	.	.	.	.
chr1	9708457	.	GATC	AAGA	72.2575	0/1	-16.2351,0,-65.1999	0/0	0,-9.93399,-98.6452	.	AAGA	intergenic_region	MODIFIER	AABR07000304.1-AABR07000325.1	ENSRNOG00000059930-ENSRNOG00000059032	.	-1	.	-1	.	.	.	.	.	.
chr1	9708473	.	A	C	97.5763	0/1	-17.4245,0,-66.2061	0/0	0,-9.33193,-102.991	.	C	intergenic_region	MODIFIER	AABR07000304.1-AABR07000325.1	ENSRNOG00000059930-ENSRNOG00000059032	.	-1	.	-1	.	.	.	.	.	.
chr1	9708480	.	C	T	74.6741	0/1	-15.1343,0,-65.9252	0/0	0,-8.72987,-91.7336	.	T	intergenic_region	MODIFIER	AABR07000304.1-AABR07000325.1	ENSRNOG00000059930-ENSRNOG00000059032	.	-1	.	-1	.	.	.	.	.	.
chr1	9708507	.	G	T	83.5839	0/1	-17.3677,0,-74.5399	0/0	0,-9.63296,-103.97	.	T	intergenic_region	MODIFIER	AABR07000304.1-AABR07000325.1	ENSRNOG00000059930-ENSRNOG00000059032	.	-1	.	-1	.	.	.	.	.	.
chr1	9732534	.	TAAC	CAAT	30.4321	0/1	-7.25724,0,-67.0709	0/0	0,-5.02158,-103.301	.	CAAT	intergenic_region	MODIFIER	AABR07000304.1-AABR07000325.1	ENSRNOG00000059930-ENSRNOG00000059032	.	-1	.	-1	.	.	.	.	.	.
chr1	9732599	.	A	G	121.28	0/1	-17.0604,0,-34.1772	0/0	0,-4.02931,-80.7008	.	G	intergenic_region	MODIFIER	AABR07000304.1-AABR07000325.1	ENSRNOG00000059930-ENSRNOG00000059032	.	-1	.	-1	.	.	.	.	.	.
chr1	9732799	.	GGA	AGG	28.1295	0/1	-9.28753,0,-80.0175	0/0	0,-8.72987,-72.791	.	AGG	intergenic_region	MODIFIER	AABR07000304.1-AABR07000325.1	ENSRNOG00000059930-ENSRNOG00000059032	.	-1	.	-1	.	.	.	.	.	.
chr1	9732813	.	GG	TA,AG	19.0941	0/2	-8.05512,-10.6121,-81.8986,0,-67.2869,-68.6183	0/0	0,-6.03116,-65.661,-9.0309,-69.2734,-70.9703	.	AG	intergenic_region	MODIFIER	AABR07000304.1-AABR07000325.1	ENSRNOG00000059930-ENSRNOG00000059032	.	-1	.	-1	.	.	.	.	.	.
chr1	9732813	.	GG	TA,AG	19.0941	0/2	-8.05512,-10.6121,-81.8986,0,-67.2869,-68.6183	0/0	0,-6.03116,-65.661,-9.0309,-69.2734,-70.9703	.	TA	intergenic_region	MODIFIER	AABR07000304.1-AABR07000325.1	ENSRNOG00000059930-ENSRNOG00000059032	.	-1	.	-1	.	.	.	.	.	.
chr1	9783870	.	T	G	5.76247	0/1	-3.89635,0,-39.684	0/0	0,-10.235,-103.234	.	G	intergenic_region	MODIFIER	AABR07000304.1-AABR07000325.1	ENSRNOG00000059930-ENSRNOG00000059032	.	-1	.	-1	.	.	.	.	.	.
chr1	9803341	.	A	G	80.457	0/1	-14.3072,0,-48.3242	0/0	0,-11.3408,-113.982	.	G	intergenic_region	MODIFIER	AABR07000304.1-AABR07000325.1	ENSRNOG00000059930-ENSRNOG00000059032	.	-1	.	-1	.	.	.	.	.	.
chr1	9803380	.	C	T	47.1528	0/1	-10.5174,0,-47.6651	0/0	0,-12.7629,-124.953	.	T	intergenic_region	MODIFIER	AABR07000304.1-AABR07000325.1	ENSRNOG00000059930-ENSRNOG00000059032	.	-1	.	-1	.	.	.	.	.	.
chr1	9803394	.	A	G	78.9429	0/1	-11.9482,0,-50.9188	0/0	0,-13.3639,-129.808	.	G	intergenic_region	MODIFIER	AABR07000304.1-AABR07000325.1	ENSRNOG00000059930-ENSRNOG00000059032	.	-1	.	-1	.	.	.	.	.	.
chr1	9803414	.	C	T	63.3307	0/1	-12.1352,0,-46.4241	0/0	0,-10.6594,-107.123	.	T	intergenic_region	MODIFIER	AABR07000304.1-AABR07000325.1	ENSRNOG00000059930-ENSRNOG00000059032	.	-1	.	-1	.	.	.	.	.	.
chr1	9803428	rs198267882	T	C	52.5916	0/1	-11.0613,0,-49.4433	0/0	0,-11.6419,-121.886	0.333	C	intergenic_region	MODIFIER	AABR07000304.1-AABR07000325.1	ENSRNOG00000059930-ENSRNOG00000059032	.	-1	.	-1	.	.	.	.	.	.
chr1	9803441	.	A	G	43.594	0/1	-10.1615,0,-42.9882	0/0	0,-9.91514,-104.211	.	G	intergenic_region	MODIFIER	AABR07000304.1-AABR07000325.1	ENSRNOG00000059930-ENSRNOG00000059032	.	-1	.	-1	.	.	.	.	.	.
chr1	9837365	.	G	A	14.1461	0/1	-5.78806,0,-11.0174	0/0	0,-4.21442,-33.2303	.	A	intergenic_region	MODIFIER	AABR07000304.1-AABR07000325.1	ENSRNOG00000059930-ENSRNOG00000059032	.	-1	.	-1	.	.	.	.	.	.
chr1	9860756	.	T	C	7.25815	0/1	-3.71455,0,-18.639	0/0	0,-10.8371,-107.173	.	C	intergenic_region	MODIFIER	AABR07000325.1-AABR07000332.3	ENSRNOG00000059032-ENSRNOG00000056005	.	-1	.	-1	.	.	.	.	.	.
chr1	9896324	.	T	A	12.6186	0/1	-4.31661,0,-16.6205	0/0	0,-9.0309,-94.2138	.	A	intergenic_region	MODIFIER	AABR07000325.1-AABR07000332.3	ENSRNOG00000059032-ENSRNOG00000056005	.	-1	.	-1	.	.	.	.	.	.
chr1	9928425	.	T	A	21.4365	0/1	-5.2197,0,-10.9535	0/0	0,-8.12781,-84.4455	.	A	intergenic_region	MODIFIER	AABR07000325.1-AABR07000332.3	ENSRNOG00000059032-ENSRNOG00000056005	.	-1	.	-1	.	.	.	.	.	.
chr1	9939938	.	A	G	16.6158	0/1	-7.22003,0,-70.4992	0/0	0,-3.91339,-30.3891	.	G	intergenic_region	MODIFIER	AABR07000325.1-AABR07000332.3	ENSRNOG00000059032-ENSRNOG00000056005	.	-1	.	-1	.	.	.	.	.	.
chr1	9943635	.	A	G	187.778	0/1	-22.7171,0,-18.0928	0/0	0,-10.8371,-115.297	.	G	intergenic_region	MODIFIER	AABR07000325.1-AABR07000332.3	ENSRNOG00000059032-ENSRNOG00000056005	.	-1	.	-1	.	.	.	.	.	.
chr1	9952927	.	A	G	9.44667	0/1	-3.97148,0,-12.6968	0/0	0,-6.32163,-42.4119	.	G	intergenic_region	MODIFIER	AABR07000325.1-AABR07000332.3	ENSRNOG00000059032-ENSRNOG00000056005	.	-1	.	-1	.	.	.	.	.	.
chr1	9974096	.	T	C	24.4311	0/1	-5.52073,0,-8.84759	0/0	0,-8.42884,-90.7544	.	C	intergenic_region	MODIFIER	AABR07000325.1-AABR07000332.3	ENSRNOG00000059032-ENSRNOG00000056005	.	-1	.	-1	.	.	.	.	.	.
chr1	9997968	.	C	A	51.7787	0/1	-12.4084,0,-134.047	0/0	0,-7.22472,-58.5086	.	A	intergenic_region	MODIFIER	AABR07000325.1-AABR07000332.3	ENSRNOG00000059032-ENSRNOG00000056005	.	-1	.	-1	.	.	.	.	.	.
chr1	10033588	.	C	T	138.567	0/1	-21.8839,0,-40.022	0/0	0,-3.61236,-13.6015	.	T	intergenic_region	MODIFIER	AABR07000325.1-AABR07000332.3	ENSRNOG00000059032-ENSRNOG00000056005	.	-1	.	-1	.	.	.	.	.	.
chr1	10033616	.	A	C	118.346	0/1	-19.2818,0,-41.4625	0/0	0,-5.11751,-17.7812	.	C	intergenic_region	MODIFIER	AABR07000325.1-AABR07000332.3	ENSRNOG00000059032-ENSRNOG00000056005	.	-1	.	-1	.	.	.	.	.	.
chr1	10033683	.	A	G	492.329	0/1	-57.1783,0,-125.789	0/0	0,-9.93399,-33.2242	.	G	intergenic_region	MODIFIER	AABR07000325.1-AABR07000332.3	ENSRNOG00000059032-ENSRNOG00000056005	.	-1	.	-1	.	.	.	.	.	.
chr1	10033823	.	G	T	530.723	0/1	-67.494,0,-142.177	0/0	0,-4.18963,-32.3743	.	T	intergenic_region	MODIFIER	AABR07000325.1-AABR07000332.3	ENSRNOG00000059032-ENSRNOG00000056005	.	-1	.	-1	.	.	.	.	.	.
chr1	10034008	.	C	T	24.681	0/1	-7.07003,0,-69.9212	0/0	0,-7.41666,-39.7732	.	T	intergenic_region	MODIFIER	AABR07000325.1-AABR07000332.3	ENSRNOG00000059032-ENSRNOG00000056005	.	-1	.	-1	.	.	.	.	.	.
chr1	10034306	.	T	C	120.561	0/1	-17.6704,0,-69.9391	0/0	0,-3.61236,-31.1009	.	C	intergenic_region	MODIFIER	AABR07000325.1-AABR07000332.3	ENSRNOG00000059032-ENSRNOG00000056005	.	-1	.	-1	.	.	.	.	.	.
chr1	10034312	.	G	T	153.868	0/1	-21.2515,0,-72.0718	0/0	0,-4.21442,-34.1241	.	T	intergenic_region	MODIFIER	AABR07000325.1-AABR07000332.3	ENSRNOG00000059032-ENSRNOG00000056005	.	-1	.	-1	.	.	.	.	.	.
chr1	10034416	.	TGG	TG	83.7505	0/1	-15.4453,0,-98.5995	0/0	0,-3.61236,-25.7935	.	TG	intergenic_region	MODIFIER	AABR07000325.1-AABR07000332.3	ENSRNOG00000059032-ENSRNOG00000056005	.	-1	.	-1	.	.	.	.	.	.
chr1	10037319	.	TCC	TC	21.1986	0/1	-5.6217,0,-16.0695	0/0	0,-8.42884,-76.1056	.	TC	intergenic_region	MODIFIER	AABR07000325.1-AABR07000332.3	ENSRNOG00000059032-ENSRNOG00000056005	.	-1	.	-1	.	.	.	.	.	.
chr1	10037344	.	G	A	46.7514	0/1	-8.06564,0,-19.1422	0/0	0,-8.72987,-80.0891	.	A	intergenic_region	MODIFIER	AABR07000325.1-AABR07000332.3	ENSRNOG00000059032-ENSRNOG00000056005	.	-1	.	-1	.	.	.	.	.	.
chr1	10041470	.	CTTTTTTTTTTTTC	CTTTTTTTTTTTC,CTTTTTTTTTTTTA	14.8226	0/1	-7.67318,0,-31.7509,-12.25,-33.9198,-45.4329	0/0	0,-9.05243,-71.3603,-12.3422,-77.4695,-75.5708	.	CTTTTTTTTTTTC	intergenic_region	MODIFIER	AABR07000325.1-AABR07000332.3	ENSRNOG00000059032-ENSRNOG00000056005	.	-1	.	-1	.	.	.	.	.	.
chr1	10041470	.	CTTTTTTTTTTTTC	CTTTTTTTTTTTC,CTTTTTTTTTTTTA	14.8226	0/1	-7.67318,0,-31.7509,-12.25,-33.9198,-45.4329	0/0	0,-9.05243,-71.3603,-12.3422,-77.4695,-75.5708	.	CTTTTTTTTTTTTA	intergenic_region	MODIFIER	AABR07000325.1-AABR07000332.3	ENSRNOG00000059032-ENSRNOG00000056005	.	-1	.	-1	.	.	.	.	.	.
chr1	10042793	.	G	A	6.36822	0/1	-7.81648,0,-70.4371	0/0	0,-7.52575,-78.296	.	A	intergenic_region	MODIFIER	AABR07000325.1-AABR07000332.3	ENSRNOG00000059032-ENSRNOG00000056005	.	-1	.	-1	.	.	.	.	.	.
chr1	10042800	.	TTGTA	CTGTT	9.18437	0/1	-8.1562,0,-64.9819	0/0	0,-9.0309,-88.0248	.	CTGTT	intergenic_region	MODIFIER	AABR07000325.1-AABR07000332.3	ENSRNOG00000059032-ENSRNOG00000056005	.	-1	.	-1	.	.	.	.	.	.
chr1	10042821	.	GTTTTTGCA	CTTTGTGTG	26.7801	0/1	-8.52354,0,-58.4915	0/0	0,-7.22472,-70.9779	.	CTTTGTGTG	intergenic_region	MODIFIER	AABR07000325.1-AABR07000332.3	ENSRNOG00000059032-ENSRNOG00000056005	.	-1	.	-1	.	.	.	.	.	.
chr1	10042847	.	C	T	129.405	0/1	-17.6303,0,-78.4535	0/0	0,-6.92477,-62.9504	.	T	intergenic_region	MODIFIER	AABR07000325.1-AABR07000332.3	ENSRNOG00000059032-ENSRNOG00000056005	.	-1	.	-1	.	.	.	.	.	.
chr1	10042878	.	TGCC	AGTG	87.1003	0/1	-14.4786,0,-48.8909	0/0	0,-6.92477,-59.2441	.	AGTG	intergenic_region	MODIFIER	AABR07000325.1-AABR07000332.3	ENSRNOG00000059032-ENSRNOG00000056005	.	-1	.	-1	.	.	.	.	.	.
chr1	10042891	.	C	G	143.482	0/1	-20.1168,0,-46.4734	0/0	0,-6.62374,-53.0966	.	G	intergenic_region	MODIFIER	AABR07000325.1-AABR07000332.3	ENSRNOG00000059032-ENSRNOG00000056005	.	-1	.	-1	.	.	.	.	.	.
chr1	10042921	.	A	G	122.103	0/1	-18.3135,0,-29.8087	0/0	0,-3.91447,-35.3145	.	G	intergenic_region	MODIFIER	AABR07000325.1-AABR07000332.3	ENSRNOG00000059032-ENSRNOG00000056005	.	-1	.	-1	.	.	.	.	.	.
chr1	10042934	.	CGACTC	TAACTT	7.98279	0/1	-7.11352,0,-29.3954	0/0	0,-4.81648,-47.9153	.	TAACTT	intergenic_region	MODIFIER	AABR07000325.1-AABR07000332.3	ENSRNOG00000059032-ENSRNOG00000056005	.	-1	.	-1	.	.	.	.	.	.
chr1	10043560	.	T	A	28.3163	0/1	-6.70884,0,-80.7821	0/0	0,-9.74182,-32.6901	.	A	intergenic_region	MODIFIER	AABR07000325.1-AABR07000332.3	ENSRNOG00000059032-ENSRNOG00000056005	.	-1	.	-1	.	.	.	.	.	.
chr1	10050006	.	T	G	39.8584	0/1	-8.54033,0,-27.3585	0/0	0,-5.71957,-33.3283	.	G	intergenic_region	MODIFIER	AABR07000325.1-AABR07000332.3	ENSRNOG00000059032-ENSRNOG00000056005	.	-1	.	-1	.	.	.	.	.	.
chr1	10056217	.	GAAAAAAAAAAAAC	GAAAAAAAAAAC,AAAAAAAAAAAAAC,TAAAAAAAAAAAAC	23.9423	0/1	-6.43081,0,-19.4651,-9.14008,-21.2713,-30.3367,-7.4142,-19.5572,-28.6116,-28.0096	0/0	0,-11.7402,-52.7831,-7.36028,-55.105,-47.2914,-11.7402,-59.4058,-51.8068,-52.4932	.	AAAAAAAAAAAAAC	intergenic_region	MODIFIER	AABR07000325.1-AABR07000332.3	ENSRNOG00000059032-ENSRNOG00000056005	.	-1	.	-1	.	.	.	.	.	.
chr1	10056217	.	GAAAAAAAAAAAAC	GAAAAAAAAAAC,AAAAAAAAAAAAAC,TAAAAAAAAAAAAC	23.9423	0/1	-6.43081,0,-19.4651,-9.14008,-21.2713,-30.3367,-7.4142,-19.5572,-28.6116,-28.0096	0/0	0,-11.7402,-52.7831,-7.36028,-55.105,-47.2914,-11.7402,-59.4058,-51.8068,-52.4932	.	TAAAAAAAAAAAAC	intergenic_region	MODIFIER	AABR07000325.1-AABR07000332.3	ENSRNOG00000059032-ENSRNOG00000056005	.	-1	.	-1	.	.	.	.	.	.
chr1	10056217	.	GAAAAAAAAAAAAC	GAAAAAAAAAAC,AAAAAAAAAAAAAC,TAAAAAAAAAAAAC	23.9423	0/1	-6.43081,0,-19.4651,-9.14008,-21.2713,-30.3367,-7.4142,-19.5572,-28.6116,-28.0096	0/0	0,-11.7402,-52.7831,-7.36028,-55.105,-47.2914,-11.7402,-59.4058,-51.8068,-52.4932	.	GAAAAAAAAAAC	intergenic_region	MODIFIER	AABR07000325.1-AABR07000332.3	ENSRNOG00000059032-ENSRNOG00000056005	.	-1	.	-1	.	.	.	.	.	.
chr1	10068941	.	A	T	14.7371	0/1	-7.07323,0,-212.446	0/0	0,-30.1219,-170.461	.	T	intergenic_region	MODIFIER	AABR07000325.1-AABR07000332.3	ENSRNOG00000059032-ENSRNOG00000056005	.	-1	.	-1	.	.	.	.	.	.
chr1	10068993	.	CTTGA	ATTGT	27.1682	0/1	-8.51811,0,-111.694	0/0	0,-15.3525,-64.9708	.	ATTGT	intergenic_region	MODIFIER	AABR07000325.1-AABR07000332.3	ENSRNOG00000059032-ENSRNOG00000056005	.	-1	.	-1	.	.	.	.	.	.
chr1	10070796	.	T	C	74.2966	0/1	-15.896,0,-52.7865	0/0	0,-10.536,-46.5642	.	C	intergenic_region	MODIFIER	AABR07000325.1-AABR07000332.3	ENSRNOG00000059032-ENSRNOG00000056005	.	-1	.	-1	.	.	.	.	.	.
chr1	10070833	.	C	A	230.752	0/1	-32.9787,0,-73.6803	0/0	0,-10.8371,-59.8185	.	A	intergenic_region	MODIFIER	AABR07000325.1-AABR07000332.3	ENSRNOG00000059032-ENSRNOG00000056005	.	-1	.	-1	.	.	.	.	.	.
chr1	10071129	.	A	T	126.348	0/1	-18.527,0,-66.5989	0/0	0,-7.52575,-46.2611	.	T	intergenic_region	MODIFIER	AABR07000325.1-AABR07000332.3	ENSRNOG00000059032-ENSRNOG00000056005	.	-1	.	-1	.	.	.	.	.	.
chr1	10079391	.	T	C	57.1447	0/1	-10.406,0,-44.4317	0/0	0,-4.21442,-42.0689	.	C	intergenic_region	MODIFIER	AABR07000325.1-AABR07000332.3	ENSRNOG00000059032-ENSRNOG00000056005	.	-1	.	-1	.	.	.	.	.	.
chr1	10079448	.	A	T	33.0158	0/1	-7.99287,0,-60.0249	0/0	0,-3.61236,-32.232	.	T	intergenic_region	MODIFIER	AABR07000325.1-AABR07000332.3	ENSRNOG00000059032-ENSRNOG00000056005	.	-1	.	-1	.	.	.	.	.	.
chr1	10083310	.	T	C	12.6186	0/1	-4.31661,0,-16.9395	0/0	0,-9.63296,-104.784	.	C	intergenic_region	MODIFIER	AABR07000325.1-AABR07000332.3	ENSRNOG00000059032-ENSRNOG00000056005	.	-1	.	-1	.	.	.	.	.	.
chr1	10116204	.	G	T	9.78932	0/1	-4.00995,0,-18.6852	0/0	0,-11.1381,-118.535	.	T	intergenic_region	MODIFIER	AABR07000325.1-AABR07000332.3	ENSRNOG00000059032-ENSRNOG00000056005	.	-1	.	-1	.	.	.	.	.	.
chr1	10120801	.	A	T	5.28098	0/1	-4.41374,0,-27.4128	0/0	0,-5.71957,-52.802	.	T	intergenic_region	MODIFIER	AABR07000325.1-AABR07000332.3	ENSRNOG00000059032-ENSRNOG00000056005	.	-1	.	-1	.	.	.	.	.	.
chr1	10121922	.	G	A	5.39044	0/1	-4.38346,0,-16.1361	0/0	0,-9.0309,-83.2019	.	A	intergenic_region	MODIFIER	AABR07000325.1-AABR07000332.3	ENSRNOG00000059032-ENSRNOG00000056005	.	-1	.	-1	.	.	.	.	.	.
chr1	10130824	.	A	G	7.25815	0/1	-3.71455,0,-22.5533	0/0	0,-9.63296,-101.174	.	G	intergenic_region	MODIFIER	AABR07000325.1-AABR07000332.3	ENSRNOG00000059032-ENSRNOG00000056005	.	-1	.	-1	.	.	.	.	.	.
chr1	10139727	.	A	T	13.8421	0/1	-4.44507,0,-11.3187	0/0	0,-4.51545,-41.5953	.	T	intergenic_region	MODIFIER	AABR07000325.1-AABR07000332.3	ENSRNOG00000059032-ENSRNOG00000056005	.	-1	.	-1	.	.	.	.	.	.
chr1	10153634	.	GTTTTTTTTTTTTTA	GTTTTTTTTTTTTA,TTTTTTTTTTTTTTA	18.103	0/1	-5.58986,0,-14.6959,-11.2537,-19.7636,-27.0842	0/0	0,-8.75296,-39.155,-9.33193,-44.8746,-39.8655	.	TTTTTTTTTTTTTTA	intergenic_region	MODIFIER	AABR07000325.1-AABR07000332.3	ENSRNOG00000059032-ENSRNOG00000056005	.	-1	.	-1	.	.	.	.	.	.
chr1	10153634	.	GTTTTTTTTTTTTTA	GTTTTTTTTTTTTA,TTTTTTTTTTTTTTA	18.103	0/1	-5.58986,0,-14.6959,-11.2537,-19.7636,-27.0842	0/0	0,-8.75296,-39.155,-9.33193,-44.8746,-39.8655	.	GTTTTTTTTTTTTA	intergenic_region	MODIFIER	AABR07000325.1-AABR07000332.3	ENSRNOG00000059032-ENSRNOG00000056005	.	-1	.	-1	.	.	.	.	.	.
chr1	10160062	.	T	C	19.726	0/1	-5.04713,0,-8.84877	0/0	0,-9.33193,-90.9874	.	C	intergenic_region	MODIFIER	AABR07000325.1-AABR07000332.3	ENSRNOG00000059032-ENSRNOG00000056005	.	-1	.	-1	.	.	.	.	.	.
chr1	10164818	.	G	T	8.32855	0/1	-3.84301,0,-18.677	0/0	0,-13.5463,-143.17	.	T	intergenic_region	MODIFIER	AABR07000325.1-AABR07000332.3	ENSRNOG00000059032-ENSRNOG00000056005	.	-1	.	-1	.	.	.	.	.	.
chr1	10174119	.	GTTTTTTTTTTTTG	GTTTTTTTTTTTG	22.4298	0/1	-5.74564,0,-16.2393	0/0	0,-7.52575,-49.456	.	GTTTTTTTTTTTG	intergenic_region	MODIFIER	AABR07000325.1-AABR07000332.3	ENSRNOG00000059032-ENSRNOG00000056005	.	-1	.	-1	.	.	.	.	.	.
chr1	10176189	.	T	C	37.1305	0/1	-8.13834,0,-29.4111	0/0	0,-7.22472,-36.345	.	C	intergenic_region	MODIFIER	AABR07000325.1-AABR07000332.3	ENSRNOG00000059032-ENSRNOG00000056005	.	-1	.	-1	.	.	.	.	.	.
chr1	10182200	.	A	T	9.8397	0/1	-4.01558,0,-21.2526	0/0	0,-7.52575,-78.8743	.	T	intergenic_region	MODIFIER	AABR07000325.1-AABR07000332.3	ENSRNOG00000059032-ENSRNOG00000056005	.	-1	.	-1	.	.	.	.	.	.
chr1	10219012	.	A	G	24.7155	0/1	-6.10017,0,-12.3188	0/0	0,-7.22472,-53.3833	.	G	intergenic_region	MODIFIER	AABR07000332.1-AABR07000356.1	ENSRNOG00000047798-ENSRNOG00000059769	.	-1	.	-1	.	.	.	.	.	.
chr1	10223371	.	A	T	8.55052	0/1	-4.47098,0,-8.36091	0/0	0,-6.92369,-63.208	.	T	intergenic_region	MODIFIER	AABR07000332.1-AABR07000356.1	ENSRNOG00000047798-ENSRNOG00000059769	.	-1	.	-1	.	.	.	.	.	.
chr1	10258949	.	A	G	9.02688	0/1	-4.47473,0,-14.5168	0/0	0,-10.8371,-118.453	.	G	intergenic_region	MODIFIER	AABR07000332.1-AABR07000356.1	ENSRNOG00000047798-ENSRNOG00000059769	.	-1	.	-1	.	.	.	.	.	.
chr1	10284264	.	A	T	515.416	0/1	-56.1585,0,-43.2562	0/0	0,-10.6371,-115.737	.	T	intergenic_region	MODIFIER	AABR07000332.1-AABR07000356.1	ENSRNOG00000047798-ENSRNOG00000059769	.	-1	.	-1	.	.	.	.	.	.
chr1	10302185	.	A	T	10.3949	0/1	-6.60132,0,-55.0809	0/0	0,-6.92369,-64.0548	.	T	intergenic_region	MODIFIER	AABR07000332.1-AABR07000356.1	ENSRNOG00000047798-ENSRNOG00000059769	.	-1	.	-1	.	.	.	.	.	.
chr1	10330958	.	T	C	15.0713	0/1	-4.57258,0,-6.14551	0/0	0,-7.82678,-78.8548	.	C	intergenic_region	MODIFIER	AABR07000332.1-AABR07000356.1	ENSRNOG00000047798-ENSRNOG00000059769	.	-1	.	-1	.	.	.	.	.	.
chr1	10331244	.	T	A	13.0931	0/1	-4.44043,0,-28.7166	0/0	0,-7.52575,-79.502	.	A	intergenic_region	MODIFIER	AABR07000332.1-AABR07000356.1	ENSRNOG00000047798-ENSRNOG00000059769	.	-1	.	-1	.	.	.	.	.	.
chr1	10353035	.	T	A	7.25815	0/1	-3.71455,0,-24.7377	0/0	0,-6.92369,-67.7833	.	A	intergenic_region	MODIFIER	AABR07000332.1-AABR07000356.1	ENSRNOG00000047798-ENSRNOG00000059769	.	-1	.	-1	.	.	.	.	.	.
chr1	10428811	.	C	T	28.1303	0/1	-7.20283,0,-43.7189	0/0	0,-3.61236,-36.3136	.	T	intergenic_region	MODIFIER	AABR07000332.1-AABR07000356.1	ENSRNOG00000047798-ENSRNOG00000059769	.	-1	.	-1	.	.	.	.	.	.
chr1	10447883	.	A	C	8.82573	0/1	-5.66946,0,-57.2883	0/0	0,-7.52575,-61.4821	.	C	intergenic_region	MODIFIER	AABR07000332.1-AABR07000356.1	ENSRNOG00000047798-ENSRNOG00000059769	.	-1	.	-1	.	.	.	.	.	.
chr1	10490542	.	G	A	7.81707	0/1	-4.33332,0,-44.322	0/0	0,-9.33193,-85.2169	.	A	intergenic_region	MODIFIER	AABR07000332.1-AABR07000356.1	ENSRNOG00000047798-ENSRNOG00000059769	.	-1	.	-1	.	.	.	.	.	.
chr1	10490556	.	T	C	10.4527	0/1	-4.63435,0,-39.8033	0/0	0,-8.12781,-60.0397	.	C	intergenic_region	MODIFIER	AABR07000332.1-AABR07000356.1	ENSRNOG00000047798-ENSRNOG00000059769	.	-1	.	-1	.	.	.	.	.	.
chr1	10515683	.	A	G	13.399	0/1	-4.39875,0,-5.82176	0/0	0,-9.93399,-108.113	.	G	intergenic_region	MODIFIER	AABR07000332.1-AABR07000356.1	ENSRNOG00000047798-ENSRNOG00000059769	.	-1	.	-1	.	.	.	.	.	.
chr1	10524298	.	T	A	9.8397	0/1	-4.01558,0,-16.2355	0/0	0,-10.235,-110.805	.	A	intergenic_region	MODIFIER	AABR07000332.1-AABR07000356.1	ENSRNOG00000047798-ENSRNOG00000059769	.	-1	.	-1	.	.	.	.	.	.
chr1	10564649	.	C	A	5.80053	0/1	-3.60049,0,-26.0827	0/0	0,-11.2391,-113.022	.	A	intergenic_region	MODIFIER	AABR07000332.1-AABR07000356.1	ENSRNOG00000047798-ENSRNOG00000059769	.	-1	.	-1	.	.	.	.	.	.
chr1	10613257	.	TGAGG	CGAGA	23.1827	0/1	-6.32436,0,-49.6682	0/0	0,-6.92657,-69.266	.	CGAGA	intergenic_region	MODIFIER	AABR07000332.1-AABR07000356.1	ENSRNOG00000047798-ENSRNOG00000059769	.	-1	.	-1	.	.	.	.	.	.
chr1	10613270	.	A	G	11.2926	0/1	-5.69915,0,-58.1856	0/0	0,-6.76608,-64.5331	.	G	intergenic_region	MODIFIER	AABR07000332.1-AABR07000356.1	ENSRNOG00000047798-ENSRNOG00000059769	.	-1	.	-1	.	.	.	.	.	.
chr1	10616567	.	C	T	178.087	0/1	-22.2171,0,-33.6928	0/0	0,-9.63296,-96.6681	.	T	intergenic_region	MODIFIER	AABR07000332.1-AABR07000356.1	ENSRNOG00000047798-ENSRNOG00000059769	.	-1	.	-1	.	.	.	.	.	.
chr1	10625329	.	G	C	96.5034	0/1	-25.3304,0,-74.4687	0/0	0,-11.4391,-119.88	.	C	intergenic_region	MODIFIER	AABR07000332.1-AABR07000356.1	ENSRNOG00000047798-ENSRNOG00000059769	.	-1	.	-1	.	.	.	.	.	.
chr1	10625359	.	TCA	TA	110.641	0/1	-24.1817,0,-48.2947	0/0	0,-11.7402,-122.042	.	TA	intergenic_region	MODIFIER	AABR07000332.1-AABR07000356.1	ENSRNOG00000047798-ENSRNOG00000059769	.	-1	.	-1	.	.	.	.	.	.
chr1	10625363	.	G	T	89.6442	0/1	-24.6445,0,-57.5063	0/0	0,-12.0412,-127.976	.	T	intergenic_region	MODIFIER	AABR07000332.1-AABR07000356.1	ENSRNOG00000047798-ENSRNOG00000059769	.	-1	.	-1	.	.	.	.	.	.
chr1	10665822	.	AC	GA	27.9635	0/1	-5.87482,0,-13.5593	0/0	0,-3.91339,-25.508	.	GA	intergenic_region	MODIFIER	AABR07000332.1-AABR07000356.1	ENSRNOG00000047798-ENSRNOG00000059769	.	-1	.	-1	.	.	.	.	.	.
chr1	10665897	.	A	C	9.55636	0/1	-4.83577,0,-38.6058	0/0	0,-5.41854,-46.9685	.	C	intergenic_region	MODIFIER	AABR07000332.1-AABR07000356.1	ENSRNOG00000047798-ENSRNOG00000059769	.	-1	.	-1	.	.	.	.	.	.
chr1	10679535	.	T	C	35.8288	0/1	-9.84429,0,-73.995	0/0	0,-9.93399,-104.679	.	C	intergenic_region	MODIFIER	AABR07000332.1-AABR07000356.1	ENSRNOG00000047798-ENSRNOG00000059769	.	-1	.	-1	.	.	.	.	.	.
chr1	10679580	.	T	A	45.5943	0/1	-10.0274,0,-63.637	0/0	0,-9.0309,-63.7657	.	A	intergenic_region	MODIFIER	AABR07000332.1-AABR07000356.1	ENSRNOG00000047798-ENSRNOG00000059769	.	-1	.	-1	.	.	.	.	.	.
chr1	10679591	.	ATT	AT	14.1479	0/1	-6.42941,0,-66.7414	0/0	0,-8.72987,-62.6855	.	AT	intergenic_region	MODIFIER	AABR07000332.1-AABR07000356.1	ENSRNOG00000047798-ENSRNOG00000059769	.	-1	.	-1	.	.	.	.	.	.
chr1	10679595	.	CACTA	TATTG	62.0458	0/1	-11.2362,0,-51.2476	0/0	0,-7.82678,-63.9364	.	TATTG	intergenic_region	MODIFIER	AABR07000332.1-AABR07000356.1	ENSRNOG00000047798-ENSRNOG00000059769	.	-1	.	-1	.	.	.	.	.	.
chr1	10679627	.	C	T	15.0508	0/1	-8.23889,0,-74.3185	0/0	0,-9.93399,-100.559	.	T	intergenic_region	MODIFIER	AABR07000332.1-AABR07000356.1	ENSRNOG00000047798-ENSRNOG00000059769	.	-1	.	-1	.	.	.	.	.	.
chr1	10679634	.	G	T	6.35233	0/1	-7.26841,0,-72.4544	0/0	0,-10.8371,-113.188	.	T	intergenic_region	MODIFIER	AABR07000332.1-AABR07000356.1	ENSRNOG00000047798-ENSRNOG00000059769	.	-1	.	-1	.	.	.	.	.	.
chr1	10719847	.	A	T	6.18093	0/1	-4.42949,0,-27.9598	0/0	0,-9.93399,-99.7189	.	T	intergenic_region	MODIFIER	AABR07000332.1-AABR07000356.1	ENSRNOG00000047798-ENSRNOG00000059769	.	-1	.	-1	.	.	.	.	.	.
chr1	10779648	.	A	T	5.57837	0/1	-3.57006,0,-14.3303	0/0	0,-5.41854,-37.7139	.	T	downstream_gene_variant	MODIFIER	AABR07000356.1	ENSRNOG00000059769	miRNA	-1	.	-1	.	.	.	.	.	.
chr1	10779648	.	A	T	5.57837	0/1	-3.57006,0,-14.3303	0/0	0,-5.41854,-37.7139	.	T	intergenic_region	MODIFIER	AABR07000356.1-Olr905	ENSRNOG00000059769-ENSRNOG00000047193	.	-1	.	-1	.	.	.	.	.	.
chr1	10811338	.	G	A	76.3031	0/1	-12.6229,0,-10.4164	0/0	0,-4.51545,-50.0152	.	A	intergenic_region	MODIFIER	AABR07000356.1-Olr905	ENSRNOG00000059769-ENSRNOG00000047193	.	-1	.	-1	.	.	.	.	.	.
chr1	10829125	.	C	T	85.8341	0/1	-15.5402,0,-117.719	0/0	0,-13.5463,-111.762	.	T	intergenic_region	MODIFIER	AABR07000356.1-Olr905	ENSRNOG00000059769-ENSRNOG00000047193	.	-1	.	-1	.	.	.	.	.	.
chr1	10829160	.	G	T	245.488	0/1	-31.7403,0,-91.5898	0/0	0,-10.536,-88.8815	.	T	intergenic_region	MODIFIER	AABR07000356.1-Olr905	ENSRNOG00000059769-ENSRNOG00000047193	.	-1	.	-1	.	.	.	.	.	.
chr1	10829469	.	T	C	51.4137	0/1	-9.56329,0,-77.7044	0/0	0,-9.93399,-77.616	.	C	intergenic_region	MODIFIER	AABR07000356.1-Olr905	ENSRNOG00000059769-ENSRNOG00000047193	.	-1	.	-1	.	.	.	.	.	.
chr1	10832183	.	G	C	36.0724	0/1	-10.6208,0,-33.2425	0/0	0,-7.02161,-64.657	.	C	intergenic_region	MODIFIER	AABR07000356.1-Olr905	ENSRNOG00000059769-ENSRNOG00000047193	.	-1	.	-1	.	.	.	.	.	.
chr1	10832406	.	G	T	69.0346	0/1	-18.0925,0,-113.661	0/0	0,-11.6567,-78.1683	.	T	intergenic_region	MODIFIER	AABR07000356.1-Olr905	ENSRNOG00000059769-ENSRNOG00000047193	.	-1	.	-1	.	.	.	.	.	.
chr1	10834124	.	A	T	22.0348	0/1	-8.70725,0,-33.7983	0/0	0,-6.0206,-62.9565	.	T	intergenic_region	MODIFIER	AABR07000356.1-Olr905	ENSRNOG00000059769-ENSRNOG00000047193	.	-1	.	-1	.	.	.	.	.	.
chr1	10890566	.	G	A	53.4618	0/1	-10.9496,0,-56.7635	0/0	0,-10.8371,-101.421	.	A	intergenic_region	MODIFIER	AABR07000356.1-Olr905	ENSRNOG00000059769-ENSRNOG00000047193	.	-1	.	-1	.	.	.	.	.	.
chr1	10893380	.	C	T	8.47128	0/1	-5.02635,0,-88.3101	0/0	0,-11.2491,-97.3128	.	T	intergenic_region	MODIFIER	AABR07000356.1-Olr905	ENSRNOG00000059769-ENSRNOG00000047193	.	-1	.	-1	.	.	.	.	.	.
chr1	10912512	.	T	C	6.89596	0/1	-3.66949,0,-15.2748	0/0	0,-9.0309,-101.374	.	C	intergenic_region	MODIFIER	AABR07000356.1-Olr905	ENSRNOG00000059769-ENSRNOG00000047193	.	-1	.	-1	.	.	.	.	.	.
chr1	10926409	.	ATT	GTG	17.2239	0/1	-6.10459,0,-65.0992	0/0	0,-5.52158,-46.9624	.	GTG	intergenic_region	MODIFIER	AABR07000356.1-Olr905	ENSRNOG00000059769-ENSRNOG00000047193	.	-1	.	-1	.	.	.	.	.	.
chr1	10941498	.	A	T	260.696	0/1	-31.4487,0,-14.9099	0/0	0,-6.0206,-62.2256	.	T	intergenic_region	MODIFIER	AABR07000356.1-Olr905	ENSRNOG00000059769-ENSRNOG00000047193	.	-1	.	-1	.	.	.	.	.	.
chr1	10958910	.	TCAT	ACAC	79.2306	0/1	-14.0774,0,-39.515	0/0	0,-9.53524,-98.3342	.	ACAC	intergenic_region	MODIFIER	AABR07000356.1-Olr905	ENSRNOG00000059769-ENSRNOG00000047193	.	-1	.	-1	.	.	.	.	.	.
chr1	10958972	.	G	A	21.8691	0/1	-8.33839,0,-65.6805	0/0	0,-8.03022,-84.3275	.	A	intergenic_region	MODIFIER	AABR07000356.1-Olr905	ENSRNOG00000059769-ENSRNOG00000047193	.	-1	.	-1	.	.	.	.	.	.
chr1	10977045	.	C	A	22.0764	0/1	-10.962,0,-49.6662	0/0	0,-7.22472,-70.746	.	A	intergenic_region	MODIFIER	AABR07000356.1-Olr905	ENSRNOG00000059769-ENSRNOG00000047193	.	-1	.	-1	.	.	.	.	.	.
chr1	10977079	rs198488989	C	A,G,T	66.8603	0/2	-11.0433,-11.8643,-95.5366,0,-77.0072,-81.8925,-9.59206,-86.5678,-74.7354,-92.0541	0/0	0,-9.33193,-98.1576,-9.47146,-98.3237,-98.0227,-9.33193,-98.1576,-98.3237,-98.1576	0.024,0.427,.	A	intergenic_region	MODIFIER	AABR07000356.1-Olr905	ENSRNOG00000059769-ENSRNOG00000047193	.	-1	.	-1	.	.	.	.	.	.
chr1	10977079	rs198488989	C	A,G,T	66.8603	0/2	-11.0433,-11.8643,-95.5366,0,-77.0072,-81.8925,-9.59206,-86.5678,-74.7354,-92.0541	0/0	0,-9.33193,-98.1576,-9.47146,-98.3237,-98.0227,-9.33193,-98.1576,-98.3237,-98.1576	0.024,0.427,.	G	intergenic_region	MODIFIER	AABR07000356.1-Olr905	ENSRNOG00000059769-ENSRNOG00000047193	.	-1	.	-1	.	.	.	.	.	.
chr1	10977079	rs198488989	C	A,G,T	66.8603	0/2	-11.0433,-11.8643,-95.5366,0,-77.0072,-81.8925,-9.59206,-86.5678,-74.7354,-92.0541	0/0	0,-9.33193,-98.1576,-9.47146,-98.3237,-98.0227,-9.33193,-98.1576,-98.3237,-98.1576	0.024,0.427,.	T	intergenic_region	MODIFIER	AABR07000356.1-Olr905	ENSRNOG00000059769-ENSRNOG00000047193	.	-1	.	-1	.	.	.	.	.	.
chr1	10977172	.	A	T	45.0189	0/1	-12.0651,0,-85.0218	0/0	0,-13.5463,-118.821	.	T	intergenic_region	MODIFIER	AABR07000356.1-Olr905	ENSRNOG00000059769-ENSRNOG00000047193	.	-1	.	-1	.	.	.	.	.	.
chr1	10980268	.	C	G	357.365	0/1	-44.8315,0,-62.2323	0/0	0,-11.7402,-94.3621	.	G	intergenic_region	MODIFIER	AABR07000356.1-Olr905	ENSRNOG00000059769-ENSRNOG00000047193	.	-1	.	-1	.	.	.	.	.	.
chr1	10980285	.	A	C	413.473	0/1	-48.0043,0,-56.2955	0/0	0,-10.8371,-90.2693	.	C	intergenic_region	MODIFIER	AABR07000356.1-Olr905	ENSRNOG00000059769-ENSRNOG00000047193	.	-1	.	-1	.	.	.	.	.	.
chr1	10980367	.	A	G	216.1	0/1	-30.439,0,-50.9663	0/0	0,-9.33193,-74.3536	.	G	intergenic_region	MODIFIER	AABR07000356.1-Olr905	ENSRNOG00000059769-ENSRNOG00000047193	.	-1	.	-1	.	.	.	.	.	.
chr1	10980389	.	C	G	17.1623	0/1	-11.7107,0,-62.1045	0/0	0,-9.33193,-74.1435	.	G	intergenic_region	MODIFIER	AABR07000356.1-Olr905	ENSRNOG00000059769-ENSRNOG00000047193	.	-1	.	-1	.	.	.	.	.	.
chr1	11023371	.	T	A	12.8351	0/1	-4.41326,0,-26.2556	0/0	0,-11.4391,-118.528	.	A	intergenic_region	MODIFIER	AABR07000356.1-Olr905	ENSRNOG00000059769-ENSRNOG00000047193	.	-1	.	-1	.	.	.	.	.	.
chr1	11029384	.	TAA	TA	17.7371	0/1	-4.84552,0,-5.98089	0/0	0,-6.0206,-50.7385	.	TA	intergenic_region	MODIFIER	AABR07000356.1-Olr905	ENSRNOG00000059769-ENSRNOG00000047193	.	-1	.	-1	.	.	.	.	.	.
chr1	11034746	.	T	C	9.8397	0/1	-4.01558,0,-20.8851	0/0	0,-6.32163,-64.6583	.	C	intergenic_region	MODIFIER	AABR07000356.1-Olr905	ENSRNOG00000059769-ENSRNOG00000047193	.	-1	.	-1	.	.	.	.	.	.
chr1	11034912	.	T	C	37.3309	0/1	-8.42455,0,-41.5175	0/0	0,-8.54987,-72.5818	.	C	intergenic_region	MODIFIER	AABR07000356.1-Olr905	ENSRNOG00000059769-ENSRNOG00000047193	.	-1	.	-1	.	.	.	.	.	.
chr1	11034930	.	G	T	30.5755	0/1	-7.74871,0,-40.8983	0/0	0,-7.02472,-55.0255	.	T	intergenic_region	MODIFIER	AABR07000356.1-Olr905	ENSRNOG00000059769-ENSRNOG00000047193	.	-1	.	-1	.	.	.	.	.	.
chr1	11034939	.	GAA	GA	38.985	0/1	-7.4139,0,-43.3777	0/0	0,-7.52575,-64.4067	.	GA	intergenic_region	MODIFIER	AABR07000356.1-Olr905	ENSRNOG00000059769-ENSRNOG00000047193	.	-1	.	-1	.	.	.	.	.	.
chr1	11038924	.	C	T	21.4365	0/1	-5.2197,0,-10.0294	0/0	0,-9.33193,-93.4072	.	T	intergenic_region	MODIFIER	AABR07000356.1-Olr905	ENSRNOG00000059769-ENSRNOG00000047193	.	-1	.	-1	.	.	.	.	.	.
chr1	11045555	.	G	T	19.1619	0/1	-6.3014,0,-8.08165	0/0	0,-5.11751,-42.8296	.	T	intergenic_region	MODIFIER	AABR07000356.1-Olr905	ENSRNOG00000059769-ENSRNOG00000047193	.	-1	.	-1	.	.	.	.	.	.
chr1	11053921	.	T	G	27.3193	0/1	-8.11016,0,-66.7976	0/0	0,-4.81648,-34.3401	.	G	intergenic_region	MODIFIER	AABR07000356.1-Olr905	ENSRNOG00000059769-ENSRNOG00000047193	.	-1	.	-1	.	.	.	.	.	.
chr1	11054257	.	T	G	11.5194	0/1	-4.19936,0,-6.36311	0/0	0,-3.91339,-19.9477	.	G	intergenic_region	MODIFIER	AABR07000356.1-Olr905	ENSRNOG00000059769-ENSRNOG00000047193	.	-1	.	-1	.	.	.	.	.	.
chr1	11059450	.	A	T	29.5811	0/1	-8.13997,0,-46.6317	0/0	0,-5.11751,-29.5233	.	T	intergenic_region	MODIFIER	AABR07000356.1-Olr905	ENSRNOG00000059769-ENSRNOG00000047193	.	-1	.	-1	.	.	.	.	.	.
chr1	11073284	.	G	A	71.0837	1/1	-12.8026,-0.815744,0	0/0	0,-6.62266,-12.3786	.	A	intergenic_region	MODIFIER	AABR07000356.1-Olr905	ENSRNOG00000059769-ENSRNOG00000047193	.	-1	.	-1	.	.	.	.	.	.
chr1	11073344	.	CTT	CTTT,CTG	97.0761	0/1	-14.1244,0,-0.618304,-15.0275,-3.6286,-18.4859	0/0	0,-8.84107,-16.6295,-6.15852,-15.8892,-13.9872	.	CTG	intergenic_region	MODIFIER	AABR07000356.1-Olr905	ENSRNOG00000059769-ENSRNOG00000047193	.	-1	.	-1	.	.	.	.	.	.
chr1	11073344	.	CTT	CTTT,CTG	97.0761	0/1	-14.1244,0,-0.618304,-15.0275,-3.6286,-18.4859	0/0	0,-8.84107,-16.6295,-6.15852,-15.8892,-13.9872	.	CTTT	intergenic_region	MODIFIER	AABR07000356.1-Olr905	ENSRNOG00000059769-ENSRNOG00000047193	.	-1	.	-1	.	.	.	.	.	.
chr1	11073349	.	G	T	186.145	1/1	-24.33,-0.898653,0	0/0	0,-9.86083,-24.0394	.	T	intergenic_region	MODIFIER	AABR07000356.1-Olr905	ENSRNOG00000059769-ENSRNOG00000047193	.	-1	.	-1	.	.	.	.	.	.
chr1	11073450	.	A	C	311.733	0/1	-39.8232,0,-13.1736	0/0	0,-14.4494,-64.5596	.	C	intergenic_region	MODIFIER	AABR07000356.1-Olr905	ENSRNOG00000059769-ENSRNOG00000047193	.	-1	.	-1	.	.	.	.	.	.
chr1	11083746	.	C	A	19.1863	0/1	-5.54345,0,-8.89426	0/0	0,-6.0206,-49.9314	.	A	intergenic_region	MODIFIER	AABR07000356.1-Olr905	ENSRNOG00000059769-ENSRNOG00000047193	.	-1	.	-1	.	.	.	.	.	.
chr1	11105021	.	GATT	CATG	51.4804	0/1	-11.4096,0,-40.4186	0/0	0,-9.93939,-104.91	.	CATG	intergenic_region	MODIFIER	AABR07000356.1-Olr905	ENSRNOG00000059769-ENSRNOG00000047193	.	-1	.	-1	.	.	.	.	.	.
chr1	11105041	.	A	G	22.201	0/1	-8.96507,0,-47.1608	0/0	0,-9.33193,-96.2215	.	G	intergenic_region	MODIFIER	AABR07000356.1-Olr905	ENSRNOG00000059769-ENSRNOG00000047193	.	-1	.	-1	.	.	.	.	.	.
chr1	11113250	.	ATT	AT	5.91366	0/1	-3.54198,0,-22.164	0/0	0,-9.33193,-88.1193	.	AT	intergenic_region	MODIFIER	AABR07000356.1-Olr905	ENSRNOG00000059769-ENSRNOG00000047193	.	-1	.	-1	.	.	.	.	.	.
chr1	11126025	.	CTTTTTTTTTTC	CTTTTTTTTTC	29.8174	0/1	-6.67282,0,-45.978	0/0	0,-6.93092,-87.2202	.	CTTTTTTTTTC	intergenic_region	MODIFIER	AABR07000356.1-Olr905	ENSRNOG00000059769-ENSRNOG00000047193	.	-1	.	-1	.	.	.	.	.	.
chr1	11129355	.	C	T	28.0563	0/1	-6.73607,0,-41.2143	0/0	0,-12.0412,-126.38	0.167	T	intergenic_region	MODIFIER	AABR07000356.1-Olr905	ENSRNOG00000059769-ENSRNOG00000047193	.	-1	.	-1	.	.	.	.	.	.
chr1	11132540	.	CA	AG	186.381	0/1	-24.7953,0,-33.5312	0/0	0,-9.92796,-103.57	.	AG	intergenic_region	MODIFIER	AABR07000356.1-Olr905	ENSRNOG00000059769-ENSRNOG00000047193	.	-1	.	-1	.	.	.	.	.	.
chr1	11132547	.	G	C	191.541	0/1	-25.5132,0,-52.1723	0/0	0,-10.2286,-106.354	.	C	intergenic_region	MODIFIER	AABR07000356.1-Olr905	ENSRNOG00000059769-ENSRNOG00000047193	.	-1	.	-1	.	.	.	.	.	.
chr1	11132564	.	TGAC	GAAG	152.41	0/1	-20.4733,0,-39.0803	0/0	0,-10.235,-103.421	.	GAAG	intergenic_region	MODIFIER	AABR07000356.1-Olr905	ENSRNOG00000059769-ENSRNOG00000047193	.	-1	.	-1	.	.	.	.	.	.
chr1	11132583	.	C	A	53.5774	0/1	-10.6351,0,-47.8648	0/0	0,-10.8371,-114.305	.	A	intergenic_region	MODIFIER	AABR07000356.1-Olr905	ENSRNOG00000059769-ENSRNOG00000047193	.	-1	.	-1	.	.	.	.	.	.
chr1	11154840	.	ATCC	TTCG	182.168	0/1	-23.5724,0,-49.2289	0/0	0,-9.80312,-60.6159	.	TTCG	intergenic_region	MODIFIER	AABR07000356.1-Olr905	ENSRNOG00000059769-ENSRNOG00000047193	.	-1	.	-1	.	.	.	.	.	.
chr1	11166633	.	C	A	9.8397	0/1	-4.01558,0,-20.8847	0/0	0,-10.235,-111.614	.	A	intergenic_region	MODIFIER	AABR07000356.1-Olr905	ENSRNOG00000059769-ENSRNOG00000047193	.	-1	.	-1	.	.	.	.	.	.
chr1	11195436	.	A	G	38.1139	0/1	-9.91448,0,-33.4381	0/0	0,-9.63296,-99.098	.	G	intergenic_region	MODIFIER	AABR07000356.1-Olr905	ENSRNOG00000059769-ENSRNOG00000047193	.	-1	.	-1	.	.	.	.	.	.
chr1	11204386	.	T	A,C	6.77062	0/2	-4.20459,-7.53063,-42.6277,0,-34.6486,-35.0105	0/0	0,-12.9443,-109.079,-11.0262,-107.262,-106.058	.	A	intergenic_region	MODIFIER	AABR07000356.1-Olr905	ENSRNOG00000059769-ENSRNOG00000047193	.	-1	.	-1	.	.	.	.	.	.
chr1	11204386	.	T	A,C	6.77062	0/2	-4.20459,-7.53063,-42.6277,0,-34.6486,-35.0105	0/0	0,-12.9443,-109.079,-11.0262,-107.262,-106.058	.	C	intergenic_region	MODIFIER	AABR07000356.1-Olr905	ENSRNOG00000059769-ENSRNOG00000047193	.	-1	.	-1	.	.	.	.	.	.
chr1	11217784	.	T	A	6.28102	0/1	-4.1416,0,-35.7351	0/0	0,-4.83331,-89.1043	.	A	intergenic_region	MODIFIER	AABR07000356.1-Olr905	ENSRNOG00000059769-ENSRNOG00000047193	.	-1	.	-1	.	.	.	.	.	.
chr1	11251761	.	GAC	TAT	11.44	0/1	-6.05307,0,-80.1815	0/0	0,-12.6433,-127.403	.	TAT	intergenic_region	MODIFIER	AABR07000356.1-Olr905	ENSRNOG00000059769-ENSRNOG00000047193	.	-1	.	-1	.	.	.	.	.	.
chr1	11251858	.	ATA	TTG	142.356	0/1	-21.1879,0,-85.743	0/0	0,-3.61436,-98.8175	.	TTG	intergenic_region	MODIFIER	AABR07000356.1-Olr905	ENSRNOG00000059769-ENSRNOG00000047193	.	-1	.	-1	.	.	.	.	.	.
chr1	11251870	.	T	C	196.812	0/1	-27.2287,0,-100.491	0/0	0,-3.83983,-86.4603	.	C	intergenic_region	MODIFIER	AABR07000356.1-Olr905	ENSRNOG00000059769-ENSRNOG00000047193	.	-1	.	-1	.	.	.	.	.	.
chr1	11251882	.	A	T	180.886	0/1	-26.5446,0,-111.132	0/0	0,-11.1381,-108.254	.	T	intergenic_region	MODIFIER	AABR07000356.1-Olr905	ENSRNOG00000059769-ENSRNOG00000047193	.	-1	.	-1	.	.	.	.	.	.
chr1	11251889	.	A	G	141.756	0/1	-21.9799,0,-111.999	0/0	0,-10.8371,-113.586	.	G	intergenic_region	MODIFIER	AABR07000356.1-Olr905	ENSRNOG00000059769-ENSRNOG00000047193	.	-1	.	-1	.	.	.	.	.	.
chr1	11258935	.	G	C	9.57184	0/1	-3.98556,0,-17.9407	0/0	0,-3.91339,-30.463	.	C	intergenic_region	MODIFIER	AABR07000356.1-Olr905	ENSRNOG00000059769-ENSRNOG00000047193	.	-1	.	-1	.	.	.	.	.	.
chr1	11259721	.	C	T	82.712	0/1	-16.7887,0,-69.8387	0/0	0,-8.72987,-89.5531	.	T	intergenic_region	MODIFIER	AABR07000356.1-Olr905	ENSRNOG00000059769-ENSRNOG00000047193	.	-1	.	-1	.	.	.	.	.	.
chr1	11259739	.	A	T	51.5926	0/1	-13.6256,0,-57.7639	0/0	0,-10.235,-104.345	.	T	intergenic_region	MODIFIER	AABR07000356.1-Olr905	ENSRNOG00000059769-ENSRNOG00000047193	.	-1	.	-1	.	.	.	.	.	.
chr1	11259759	.	CTT	TGC	29.6988	0/1	-11.4357,0,-70.1908	0/0	0,-9.93399,-103.276	.	TGC	intergenic_region	MODIFIER	AABR07000356.1-Olr905	ENSRNOG00000059769-ENSRNOG00000047193	.	-1	.	-1	.	.	.	.	.	.
chr1	11259771	.	GATGG	AATGA	56.4059	0/1	-10.9718,0,-78.0041	0/0	0,-9.63296,-95.3351	.	AATGA	intergenic_region	MODIFIER	AABR07000356.1-Olr905	ENSRNOG00000059769-ENSRNOG00000047193	.	-1	.	-1	.	.	.	.	.	.
chr1	11259780	.	A	T	83.5709	0/1	-12.971,0,-69.7664	0/0	0,-9.63296,-96.15	.	T	intergenic_region	MODIFIER	AABR07000356.1-Olr905	ENSRNOG00000059769-ENSRNOG00000047193	.	-1	.	-1	.	.	.	.	.	.
chr1	11259795	.	A	G	87.0175	0/1	-16.2783,0,-83.7812	0/0	0,-9.33193,-90.4278	.	G	intergenic_region	MODIFIER	AABR07000356.1-Olr905	ENSRNOG00000059769-ENSRNOG00000047193	.	-1	.	-1	.	.	.	.	.	.
chr1	11259806	.	C	T	92.9416	0/1	-16.8707,0,-82.2208	0/0	0,-8.12781,-79.1179	.	T	intergenic_region	MODIFIER	AABR07000356.1-Olr905	ENSRNOG00000059769-ENSRNOG00000047193	.	-1	.	-1	.	.	.	.	.	.
chr1	11259814	.	CAGAA	CA	84.339	0/1	-15.5023,0,-79.0848	0/0	0,-8.72987,-86.497	.	CA	intergenic_region	MODIFIER	AABR07000356.1-Olr905	ENSRNOG00000059769-ENSRNOG00000047193	.	-1	.	-1	.	.	.	.	.	.
chr1	11269133	.	A	G	7.25815	0/1	-3.71455,0,-18.9128	0/0	0,-11.4391,-120.607	.	G	intergenic_region	MODIFIER	AABR07000356.1-Olr905	ENSRNOG00000059769-ENSRNOG00000047193	.	-1	.	-1	.	.	.	.	.	.
chr1	11392307	.	G	C	349.779	0/1	-39.0828,0,-21.2807	0/0	0,-5.41854,-60.4489	.	C	intergenic_region	MODIFIER	AABR07000356.1-Olr905	ENSRNOG00000059769-ENSRNOG00000047193	.	-1	.	-1	.	.	.	.	.	.
chr1	11416806	.	A	C	24.8305	0/1	-6.74508,0,-32.28	0/0	0,-5.71957,-46.0715	.	C	intergenic_region	MODIFIER	AABR07000356.1-Olr905	ENSRNOG00000059769-ENSRNOG00000047193	.	-1	.	-1	.	.	.	.	.	.
chr1	11416823	.	G	T	6.36793	0/1	-5.46426,0,-39.6751	0/0	0,-6.62266,-50.1195	.	T	intergenic_region	MODIFIER	AABR07000356.1-Olr905	ENSRNOG00000059769-ENSRNOG00000047193	.	-1	.	-1	.	.	.	.	.	.
chr1	11418555	.	T	G	116.255	0/1	-19.1358,0,-87.0265	0/0	0,-7.89072,-106.318	.	G	intergenic_region	MODIFIER	AABR07000356.1-Olr905	ENSRNOG00000059769-ENSRNOG00000047193	.	-1	.	-1	.	.	.	.	.	.
chr1	11459578	.	C	A	12.3761	0/1	-7.69149,0,-63.7494	0/0	0,-10.8371,-107.403	.	A	intergenic_region	MODIFIER	AABR07000356.1-Olr905	ENSRNOG00000059769-ENSRNOG00000047193	.	-1	.	-1	.	.	.	.	.	.
chr1	11459596	.	A	G	23.9262	0/1	-7.27639,0,-57.9344	0/0	0,-10.8371,-113.116	.	G	intergenic_region	MODIFIER	AABR07000356.1-Olr905	ENSRNOG00000059769-ENSRNOG00000047193	.	-1	.	-1	.	.	.	.	.	.
chr1	11459613	.	GGGC	AGGT	43.0519	0/1	-8.56745,0,-53.9343	0/0	0,-10.536,-106.528	.	AGGT	intergenic_region	MODIFIER	AABR07000356.1-Olr905	ENSRNOG00000059769-ENSRNOG00000047193	.	-1	.	-1	.	.	.	.	.	.
chr1	11459638	.	C	T	18.983	0/1	-7.66133,0,-54.8658	0/0	0,-11.4391,-118.251	.	T	intergenic_region	MODIFIER	AABR07000356.1-Olr905	ENSRNOG00000059769-ENSRNOG00000047193	.	-1	.	-1	.	.	.	.	.	.
chr1	11459646	.	C	T	16.4556	0/1	-8.41642,0,-61.4151	0/0	0,-11.4391,-114.821	.	T	intergenic_region	MODIFIER	AABR07000356.1-Olr905	ENSRNOG00000059769-ENSRNOG00000047193	.	-1	.	-1	.	.	.	.	.	.
chr1	11468720	.	A	G	9.23434	0/1	-5.25878,0,-29.6433	0/0	0,-8.42884,-38.7499	.	G	intergenic_region	MODIFIER	AABR07000356.1-Olr905	ENSRNOG00000059769-ENSRNOG00000047193	.	-1	.	-1	.	.	.	.	.	.
chr1	11468727	.	G	T	48.2743	0/1	-9.93598,0,-28.7106	0/0	0,-6.09161,-37.7893	.	T	intergenic_region	MODIFIER	AABR07000356.1-Olr905	ENSRNOG00000059769-ENSRNOG00000047193	.	-1	.	-1	.	.	.	.	.	.
chr1	11469148	.	T	C	80.8833	0/1	-13.6728,0,-33.4866	0/0	0,-16.8577,-105.077	.	C	intergenic_region	MODIFIER	AABR07000356.1-Olr905	ENSRNOG00000059769-ENSRNOG00000047193	.	-1	.	-1	.	.	.	.	.	.
chr1	11469801	.	T	C	26.9854	0/1	-7.20299,0,-66.4337	0/0	0,-9.34591,-63.1803	.	C	intergenic_region	MODIFIER	AABR07000356.1-Olr905	ENSRNOG00000059769-ENSRNOG00000047193	.	-1	.	-1	.	.	.	.	.	.
chr1	11491987	.	A	G	24.4312	0/1	-5.52073,0,-6.14413	0/0	0,-4.81648,-32.696	.	G	intergenic_region	MODIFIER	AABR07000356.1-Olr905	ENSRNOG00000059769-ENSRNOG00000047193	.	-1	.	-1	.	.	.	.	.	.
chr1	11518717	.	T	C	24.4311	0/1	-5.52073,0,-6.51922	0/0	0,-5.11751,-46.7237	.	C	intergenic_region	MODIFIER	AABR07000356.1-Olr905	ENSRNOG00000059769-ENSRNOG00000047193	.	-1	.	-1	.	.	.	.	.	.
chr1	11553917	.	ATTTTTTTC	ATTTTTTC	158.205	0/1	-20.4926,0,-32.8827	0/0	0,-8.12781,-47.388	.	ATTTTTTC	intergenic_region	MODIFIER	AABR07000356.1-Olr905	ENSRNOG00000059769-ENSRNOG00000047193	.	-1	.	-1	.	.	.	.	.	.
chr1	11559044	.	C	T	29.1297	0/1	-9.17397,0,-90.9497	0/0	0,-8.42884,-83.6235	.	T	intergenic_region	MODIFIER	AABR07000356.1-Olr905	ENSRNOG00000059769-ENSRNOG00000047193	.	-1	.	-1	.	.	.	.	.	.
chr1	11559057	.	G	T	83.6956	0/1	-15.7656,0,-84.5898	0/0	0,-7.92781,-77.6223	.	T	intergenic_region	MODIFIER	AABR07000356.1-Olr905	ENSRNOG00000059769-ENSRNOG00000047193	.	-1	.	-1	.	.	.	.	.	.
chr1	11559070	.	A	G	145.533	0/1	-22.5759,0,-71.5517	0/0	0,-8.12781,-75.8485	.	G	intergenic_region	MODIFIER	AABR07000356.1-Olr905	ENSRNOG00000059769-ENSRNOG00000047193	.	-1	.	-1	.	.	.	.	.	.
chr1	11559086	.	A	G	190.528	0/1	-24.3082,0,-64.8203	0/0	0,-7.52575,-71.8483	.	G	intergenic_region	MODIFIER	AABR07000356.1-Olr905	ENSRNOG00000059769-ENSRNOG00000047193	.	-1	.	-1	.	.	.	.	.	.
chr1	11571737	.	TC	AA,TA	9.66043	2/2	-6.82481,-7.34184,-5.44423,-2.40824,-1.60951,0	0/0	0,-12.3422,-71.9015,-12.3422,-76.5232,-72.3088	.	AA	intergenic_region	MODIFIER	AABR07000356.1-Olr905	ENSRNOG00000059769-ENSRNOG00000047193	.	-1	.	-1	.	.	.	.	.	.
chr1	11571737	.	TC	AA,TA	9.66043	2/2	-6.82481,-7.34184,-5.44423,-2.40824,-1.60951,0	0/0	0,-12.3422,-71.9015,-12.3422,-76.5232,-72.3088	.	TA	intergenic_region	MODIFIER	AABR07000356.1-Olr905	ENSRNOG00000059769-ENSRNOG00000047193	.	-1	.	-1	.	.	.	.	.	.
chr1	11593156	.	T	C	114.245	0/1	-20.127,0,-102.536	0/0	0,-7.52575,-63.2284	.	C	intergenic_region	MODIFIER	AABR07000356.1-Olr905	ENSRNOG00000059769-ENSRNOG00000047193	.	-1	.	-1	.	.	.	.	.	.
chr1	11593168	.	C	G	90.3062	0/1	-18.4267,0,-102.885	0/0	0,-6.92369,-60.9581	.	G	intergenic_region	MODIFIER	AABR07000356.1-Olr905	ENSRNOG00000059769-ENSRNOG00000047193	.	-1	.	-1	.	.	.	.	.	.
chr1	11593177	.	CATA	CA	136.459	0/1	-23.391,0,-109.349	0/0	0,-8.12781,-65.4777	.	CA	intergenic_region	MODIFIER	AABR07000356.1-Olr905	ENSRNOG00000059769-ENSRNOG00000047193	.	-1	.	-1	.	.	.	.	.	.
chr1	11593194	.	GCA	GA	266.575	0/1	-34.0804,0,-95.0354	0/0	0,-8.72987,-64.4454	.	GA	intergenic_region	MODIFIER	AABR07000356.1-Olr905	ENSRNOG00000059769-ENSRNOG00000047193	.	-1	.	-1	.	.	.	.	.	.
chr1	11593204	.	A	G,T	285.031	0/1	-33.4216,0,-95.7469,-45.5624,-102.164,-147.073	0/0	0,-6.92369,-39.8417,-7.28683,-40.2218,-39.3187	.	G	intergenic_region	MODIFIER	AABR07000356.1-Olr905	ENSRNOG00000059769-ENSRNOG00000047193	.	-1	.	-1	.	.	.	.	.	.
chr1	11593204	.	A	G,T	285.031	0/1	-33.4216,0,-95.7469,-45.5624,-102.164,-147.073	0/0	0,-6.92369,-39.8417,-7.28683,-40.2218,-39.3187	.	T	intergenic_region	MODIFIER	AABR07000356.1-Olr905	ENSRNOG00000059769-ENSRNOG00000047193	.	-1	.	-1	.	.	.	.	.	.
chr1	11593218	.	C	T	241.349	0/1	-31.238,0,-94.5398	0/0	0,-9.0309,-78.8856	.	T	intergenic_region	MODIFIER	AABR07000356.1-Olr905	ENSRNOG00000059769-ENSRNOG00000047193	.	-1	.	-1	.	.	.	.	.	.
chr1	11593251	.	G	C	281.863	0/1	-37.9314,0,-101.01	0/0	0,-9.63296,-92.3376	.	C	intergenic_region	MODIFIER	AABR07000356.1-Olr905	ENSRNOG00000059769-ENSRNOG00000047193	.	-1	.	-1	.	.	.	.	.	.
chr1	11593267	.	A	G	108.943	0/1	-18.3416,0,-101.457	0/0	0,-8.72987,-89.9199	.	G	intergenic_region	MODIFIER	AABR07000356.1-Olr905	ENSRNOG00000059769-ENSRNOG00000047193	.	-1	.	-1	.	.	.	.	.	.
chr1	11593280	.	A	T	67.6501	0/1	-13.537,0,-94.9094	0/0	0,-12.0412,-110.021	.	T	intergenic_region	MODIFIER	AABR07000356.1-Olr905	ENSRNOG00000059769-ENSRNOG00000047193	.	-1	.	-1	.	.	.	.	.	.
chr1	11596117	.	A	T	5.91366	0/1	-3.54198,0,-19.0612	0/0	0,-7.52575,-66.5034	.	T	intergenic_region	MODIFIER	AABR07000356.1-Olr905	ENSRNOG00000059769-ENSRNOG00000047193	.	-1	.	-1	.	.	.	.	.	.
chr1	11642120	.	C	A	14.8983	0/1	-5.10563,0,-20.2	0/0	0,-5.51957,-55.3666	.	A	intergenic_region	MODIFIER	AABR07000356.1-Olr905	ENSRNOG00000059769-ENSRNOG00000047193	.	-1	.	-1	.	.	.	.	.	.
chr1	11711689	.	CATCTATCTATCTATCTATCTATCTATCTATCTATCTATCTA	CATCTATCTATCTATCTATCTATCTATCTATCTATCTA	185.517	1/1	-23.6871,-8.67955,0	0/0	0,-16.2556,-61.2409	.	CATCTATCTATCTATCTATCTATCTATCTATCTATCTA	intergenic_region	MODIFIER	AABR07000356.1-Olr905	ENSRNOG00000059769-ENSRNOG00000047193	.	-1	.	-1	.	.	.	.	.	.
chr1	11736505	.	T	A	11.0074	0/1	-4.14404,0,-13.9018	0/0	0,-7.82678,-66.6715	.	A	intergenic_region	MODIFIER	AABR07000356.1-Olr905	ENSRNOG00000059769-ENSRNOG00000047193	.	-1	.	-1	.	.	.	.	.	.
chr1	11909724	.	A	C	100.322	0/1	-45.1727,0,-251.758	0/0	0,-7.82678,-40.1031	.	C	upstream_gene_variant	MODIFIER	AABR07000390.1	ENSRNOG00000051831	rRNA	-1	.	-1	.	.	.	.	.	.
chr1	11909724	.	A	C	100.322	0/1	-45.1727,0,-251.758	0/0	0,-7.82678,-40.1031	.	C	intergenic_region	MODIFIER	AABR07000390.1-AABR07000392.1	ENSRNOG00000051831-ENSRNOG00000052007	.	-1	.	-1	.	.	.	.	.	.
chr1	11920563	.	A	T	68.5182	0/1	-11.4498,0,-5.88401	0/0	0,-6.32163,-21.3628	.	T	upstream_gene_variant	MODIFIER	AABR07000392.1	ENSRNOG00000052007	misc_RNA	-1	.	-1	.	.	.	.	.	.
chr1	11920563	.	A	T	68.5182	0/1	-11.4498,0,-5.88401	0/0	0,-6.32163,-21.3628	.	T	intergenic_region	MODIFIER	AABR07000392.1-AABR07000398.2	ENSRNOG00000052007-ENSRNOG00000061685	.	-1	.	-1	.	.	.	.	.	.
chr1	11920585	.	G	T	5.95516	0/1	-4.62462,0,-22.4994	0/0	0,-6.72375,-14.9059	.	T	upstream_gene_variant	MODIFIER	AABR07000392.1	ENSRNOG00000052007	misc_RNA	-1	.	-1	.	.	.	.	.	.
chr1	11920585	.	G	T	5.95516	0/1	-4.62462,0,-22.4994	0/0	0,-6.72375,-14.9059	.	T	intergenic_region	MODIFIER	AABR07000392.1-AABR07000398.2	ENSRNOG00000052007-ENSRNOG00000061685	.	-1	.	-1	.	.	.	.	.	.
chr1	11920594	.	A	C	68.0815	0/1	-11.656,0,-13.7454	0/0	0,-7.52575,-16.6932	.	C	upstream_gene_variant	MODIFIER	AABR07000392.1	ENSRNOG00000052007	misc_RNA	-1	.	-1	.	.	.	.	.	.
chr1	11920594	.	A	C	68.0815	0/1	-11.656,0,-13.7454	0/0	0,-7.52575,-16.6932	.	C	intergenic_region	MODIFIER	AABR07000392.1-AABR07000398.2	ENSRNOG00000052007-ENSRNOG00000061685	.	-1	.	-1	.	.	.	.	.	.
chr1	11920644	.	T	A	33.542	0/1	-8.23954,0,-14.3872	0/0	0,-26.4906,-98.2897	.	A	intergenic_region	MODIFIER	AABR07000392.1-AABR07000398.2	ENSRNOG00000052007-ENSRNOG00000061685	.	-1	.	-1	.	.	.	.	.	.
chr1	11920702	.	G	C	20.2661	0/1	-7.59055,0,-11.6867	0/0	0,-20.169,-88.0377	.	C	intergenic_region	MODIFIER	AABR07000392.1-AABR07000398.2	ENSRNOG00000052007-ENSRNOG00000061685	.	-1	.	-1	.	.	.	.	.	.
chr1	11940731	.	C	T	21.185	0/1	-6.67638,0,-4.40718	0/0	0,-50.573,-194.95	.	T	intergenic_region	MODIFIER	AABR07000392.1-AABR07000398.2	ENSRNOG00000052007-ENSRNOG00000061685	.	-1	.	-1	.	.	.	.	.	.
chr1	11940754	.	C	G	20.4	0/1	-6.02596,0,-1.16773	0/0	0,-48.6669,-215.002	.	G	intergenic_region	MODIFIER	AABR07000392.1-AABR07000398.2	ENSRNOG00000052007-ENSRNOG00000061685	.	-1	.	-1	.	.	.	.	.	.
chr1	11940782	.	G	C	14.2187	0/1	-6.39768,0,-2.95284	0/0	0,-51.7938,-192.218	.	C	intergenic_region	MODIFIER	AABR07000392.1-AABR07000398.2	ENSRNOG00000052007-ENSRNOG00000061685	.	-1	.	-1	.	.	.	.	.	.
chr1	11940790	.	G	T	8.80091	0/1	-5.81128,0,-2.76876	0/0	0,-51.9782,-175.699	.	T	intergenic_region	MODIFIER	AABR07000392.1-AABR07000398.2	ENSRNOG00000052007-ENSRNOG00000061685	.	-1	.	-1	.	.	.	.	.	.
chr1	11942463	.	C	T	37.4062	1/1	-7.02383,-0.60206,0	0/0	0,-7.52575,-22.1393	.	T	intergenic_region	MODIFIER	AABR07000392.1-AABR07000398.2	ENSRNOG00000052007-ENSRNOG00000061685	.	-1	.	-1	.	.	.	.	.	.
chr1	11949798	.	T	C	1823.02	0/1	-200.061,0,-441.76	0/0	0,-22.6276,-201.654	.	C	intergenic_region	MODIFIER	AABR07000392.1-AABR07000398.2	ENSRNOG00000052007-ENSRNOG00000061685	.	-1	.	-1	.	.	.	.	.	.
chr1	11962441	.	G	C	15.7153	1/1	-9.11878,-1.35489,0	0/0	0,-51.5269,-156.87	.	C	upstream_gene_variant	MODIFIER	AABR07000398.2	ENSRNOG00000061685	misc_RNA	-1	.	-1	.	.	.	.	.	.
chr1	11962441	.	G	C	15.7153	1/1	-9.11878,-1.35489,0	0/0	0,-51.5269,-156.87	.	C	upstream_gene_variant	MODIFIER	AABR07000398.1	ENSRNOG00000047746	protein_coding	-1	.	-1	.	.	.	.	.	.
chr1	11962441	.	G	C	15.7153	1/1	-9.11878,-1.35489,0	0/0	0,-51.5269,-156.87	.	C	intergenic_region	MODIFIER	AABR07000392.1-AABR07000398.2	ENSRNOG00000052007-ENSRNOG00000061685	.	-1	.	-1	.	.	.	.	.	.
chr1	11962483	.	CTTTAT	CT,CTTTTT	21.2381	1/1	-7.76459,-2.78109,0,-8.96871,-2.40824,-8.54163	0/0	0,-17.7608,-36.779,-14.8599,-36.7005,-31.583	.	CT	upstream_gene_variant	MODIFIER	AABR07000398.2	ENSRNOG00000061685	misc_RNA	-1	.	-1	.	.	.	.	.	.
chr1	11962483	.	CTTTAT	CT,CTTTTT	21.2381	1/1	-7.76459,-2.78109,0,-8.96871,-2.40824,-8.54163	0/0	0,-17.7608,-36.779,-14.8599,-36.7005,-31.583	.	CTTTTT	upstream_gene_variant	MODIFIER	AABR07000398.2	ENSRNOG00000061685	misc_RNA	-1	.	-1	.	.	.	.	.	.
chr1	11962483	.	CTTTAT	CT,CTTTTT	21.2381	1/1	-7.76459,-2.78109,0,-8.96871,-2.40824,-8.54163	0/0	0,-17.7608,-36.779,-14.8599,-36.7005,-31.583	.	CT	upstream_gene_variant	MODIFIER	AABR07000398.1	ENSRNOG00000047746	protein_coding	-1	.	-1	.	.	.	.	.	.
chr1	11962483	.	CTTTAT	CT,CTTTTT	21.2381	1/1	-7.76459,-2.78109,0,-8.96871,-2.40824,-8.54163	0/0	0,-17.7608,-36.779,-14.8599,-36.7005,-31.583	.	CTTTTT	upstream_gene_variant	MODIFIER	AABR07000398.1	ENSRNOG00000047746	protein_coding	-1	.	-1	.	.	.	.	.	.
chr1	11962483	.	CTTTAT	CT,CTTTTT	21.2381	1/1	-7.76459,-2.78109,0,-8.96871,-2.40824,-8.54163	0/0	0,-17.7608,-36.779,-14.8599,-36.7005,-31.583	.	CT	intergenic_region	MODIFIER	AABR07000392.1-AABR07000398.2	ENSRNOG00000052007-ENSRNOG00000061685	.	-1	.	-1	.	.	.	.	.	.
chr1	11962483	.	CTTTAT	CT,CTTTTT	21.2381	1/1	-7.76459,-2.78109,0,-8.96871,-2.40824,-8.54163	0/0	0,-17.7608,-36.779,-14.8599,-36.7005,-31.583	.	CTTTTT	intergenic_region	MODIFIER	AABR07000392.1-AABR07000398.2	ENSRNOG00000052007-ENSRNOG00000061685	.	-1	.	-1	.	.	.	.	.	.
chr1	11969042	.	CGT	CGA	58.2298	0/1	-10.5145,0,-8.14163	0/0	0,-3.61236,-15.8487	.	CGA	upstream_gene_variant	MODIFIER	AABR07000400.1	ENSRNOG00000053888	rRNA	-1	.	-1	.	.	.	.	.	.
chr1	11969042	.	CGT	CGA	58.2298	0/1	-10.5145,0,-8.14163	0/0	0,-3.61236,-15.8487	.	CGA	downstream_gene_variant	MODIFIER	AABR07000398.1	ENSRNOG00000047746	protein_coding	-1	.	-1	.	.	.	.	.	.
chr1	11969042	.	CGT	CGA	58.2298	0/1	-10.5145,0,-8.14163	0/0	0,-3.61236,-15.8487	.	CGA	intergenic_region	MODIFIER	AABR07000398.1-AABR07000400.1	ENSRNOG00000047746-ENSRNOG00000053888	.	-1	.	-1	.	.	.	.	.	.
chr1	12010627	.	G	T	29.6945	0/1	-10.8756,0,-62.2986	0/0	0,-13.2453,-125.343	.	T	intron_variant	MODIFIER	AABR07000411.1	ENSRNOG00000055789	lincRNA	1	.	-1	.	.	.	.	.	.
chr1	12038568	.	T	A	199.636	0/1	-24.0002,0,-49.4067	0/0	0,-9.33193,-93.4395	.	A	intron_variant	MODIFIER	AABR07000411.1	ENSRNOG00000055789	lincRNA	1	.	-1	.	.	.	.	.	.
chr1	12039885	.	G	C	137.372	0/1	-30.9648,0,-67.3255	0/0	0,-9.33193,-95.0942	.	C	intron_variant	MODIFIER	AABR07000411.1	ENSRNOG00000055789	lincRNA	1	.	-1	.	.	.	.	.	.
chr1	12039901	.	G	A	292.688	0/1	-42.7301,0,-57.5496	0/0	0,-5.68715,-73.1353	.	A	intron_variant	MODIFIER	AABR07000411.1	ENSRNOG00000055789	lincRNA	1	.	-1	.	.	.	.	.	.
chr1	12041161	.	A	G	26.2766	0/1	-8.1312,0,-95.8864	0/0	0,-10.536,-85.5692	.	G	intron_variant	MODIFIER	AABR07000411.1	ENSRNOG00000055789	lincRNA	1	.	-1	.	.	.	.	.	.
chr1	12041535	.	T	C	17.0496	0/1	-5.20146,0,-48.1785	0/0	0,-7.52575,-78.1928	.	C	intron_variant	MODIFIER	AABR07000411.1	ENSRNOG00000055789	lincRNA	1	.	-1	.	.	.	.	.	.
chr1	12041543	.	AATTT	GATTA	7.11951	0/1	-4.12338,0,-44.4464	0/0	0,-7.82678,-81.0584	.	GATTA	intron_variant	MODIFIER	AABR07000411.1	ENSRNOG00000055789	lincRNA	1	.	-1	.	.	.	.	.	.
chr1	12050706	.	T	C	21.4365	0/1	-5.2197,0,-10.4902	0/0	0,-4.81648,-47.5518	.	C	intron_variant	MODIFIER	AABR07000411.1	ENSRNOG00000055789	lincRNA	1	.	-1	.	.	.	.	.	.
chr1	12072404	.	T	C	27.4181	0/1	-6.68032,0,-95.0289	0/0	0,-12.0412,-92.0599	.	C	intron_variant	MODIFIER	AABR07000411.1	ENSRNOG00000055789	lincRNA	1	.	-1	.	.	.	.	.	.
chr1	12075631	.	C	A,T	21.6959	0/1	-9.33813,0,-0.167078,-8.39539,-1.04788,-10.3419	0/0	0,-9.63296,-89.4519,-9.63296,-89.4519,-89.4519	.	A	intron_variant	MODIFIER	AABR07000411.1	ENSRNOG00000055789	lincRNA	1	.	-1	.	.	.	.	.	.
chr1	12075631	.	C	A,T	21.6959	0/1	-9.33813,0,-0.167078,-8.39539,-1.04788,-10.3419	0/0	0,-9.63296,-89.4519,-9.63296,-89.4519,-89.4519	.	T	intron_variant	MODIFIER	AABR07000411.1	ENSRNOG00000055789	lincRNA	1	.	-1	.	.	.	.	.	.
chr1	12085120	.	T	C	44.4001	0/1	-10.4717,0,-40.8756	0/0	0,-5.01462,-79.1879	.	C	intron_variant	MODIFIER	AABR07000411.1	ENSRNOG00000055789	lincRNA	1	.	-1	.	.	.	.	.	.
chr1	12085129	.	C	T	59.093	0/1	-11.0959,0,-32.6331	0/0	0,-4.95593,-70.0092	.	T	intron_variant	MODIFIER	AABR07000411.1	ENSRNOG00000055789	lincRNA	1	.	-1	.	.	.	.	.	.
chr1	12085212	.	C	G	89.1413	0/1	-14.3821,0,-38.8515	0/0	0,-11.4672,-115.525	.	G	intron_variant	MODIFIER	AABR07000411.1	ENSRNOG00000055789	lincRNA	1	.	-1	.	.	.	.	.	.
chr1	12085356	.	GTAA	ATTG	120.82	0/1	-20.0679,0,-31.5881	0/0	0,-9.63296,-98.3796	.	ATTG	intron_variant	MODIFIER	AABR07000411.1	ENSRNOG00000055789	lincRNA	1	.	-1	.	.	.	.	.	.
chr1	12094019	.	A	G	57.5252	0/1	-9.79085,0,-18.2009	0/0	0,-8.72987,-63.119	.	G	intron_variant	MODIFIER	AABR07000411.1	ENSRNOG00000055789	lincRNA	2	.	-1	.	.	.	.	.	.
chr1	12161963	.	TCT	TT,TTT	25.2116	0/2	-7.10415,-7.57019,-24.9803,0,-16.4998,-17.2914	0/0	0,-4.81648,-39.3901,-4.95751,-40.4339,-39.2298	.	TT	intergenic_region	MODIFIER	AABR07000411.1-AABR07000433.1	ENSRNOG00000055789-ENSRNOG00000055660	.	-1	.	-1	.	.	.	.	.	.
chr1	12161963	.	TCT	TT,TTT	25.2116	0/2	-7.10415,-7.57019,-24.9803,0,-16.4998,-17.2914	0/0	0,-4.81648,-39.3901,-4.95751,-40.4339,-39.2298	.	TTT	intergenic_region	MODIFIER	AABR07000411.1-AABR07000433.1	ENSRNOG00000055789-ENSRNOG00000055660	.	-1	.	-1	.	.	.	.	.	.
chr1	12163212	.	T	G	31.7266	0/1	-8.26675,0,-50.768	0/0	0,-7.82678,-64.7519	.	G	intergenic_region	MODIFIER	AABR07000411.1-AABR07000433.1	ENSRNOG00000055789-ENSRNOG00000055660	.	-1	.	-1	.	.	.	.	.	.
chr1	12163219	.	C	T	9.20232	0/1	-6.41689,0,-47.4506	0/0	0,-7.82678,-53.815	.	T	intergenic_region	MODIFIER	AABR07000411.1-AABR07000433.1	ENSRNOG00000055789-ENSRNOG00000055660	.	-1	.	-1	.	.	.	.	.	.
chr1	12163265	.	G	T	45.6894	0/1	-9.84625,0,-46.2191	0/0	0,-8.72987,-83.8555	.	T	intergenic_region	MODIFIER	AABR07000411.1-AABR07000433.1	ENSRNOG00000055789-ENSRNOG00000055660	.	-1	.	-1	.	.	.	.	.	.
chr1	12163271	.	A	T	43.2586	0/1	-9.34982,0,-38.3718	0/0	0,-8.72987,-80.9631	.	T	intergenic_region	MODIFIER	AABR07000411.1-AABR07000433.1	ENSRNOG00000055789-ENSRNOG00000055660	.	-1	.	-1	.	.	.	.	.	.
chr1	12163317	.	G	A	60.0658	0/1	-11.6409,0,-51.6828	0/0	0,-10.8371,-109.696	.	A	intergenic_region	MODIFIER	AABR07000411.1-AABR07000433.1	ENSRNOG00000055789-ENSRNOG00000055660	.	-1	.	-1	.	.	.	.	.	.
chr1	12163327	.	T	C	83.8713	0/1	-13.9716,0,-55.0154	0/0	0,-12.3422,-122.131	.	C	intergenic_region	MODIFIER	AABR07000411.1-AABR07000433.1	ENSRNOG00000055789-ENSRNOG00000055660	.	-1	.	-1	.	.	.	.	.	.
chr1	12163353	.	A	T	64.8031	0/1	-11.0837,0,-53.8531	0/0	0,-13.1455,-129.918	.	T	intergenic_region	MODIFIER	AABR07000411.1-AABR07000433.1	ENSRNOG00000055789-ENSRNOG00000055660	.	-1	.	-1	.	.	.	.	.	.
chr1	12163359	.	C	T	23.9739	0/1	-6.43398,0,-53.2316	0/0	0,-13.4464,-140.305	.	T	intergenic_region	MODIFIER	AABR07000411.1-AABR07000433.1	ENSRNOG00000055789-ENSRNOG00000055660	.	-1	.	-1	.	.	.	.	.	.
chr1	12166804	.	T	A	23.2407	0/1	-6.33019,0,-13.9117	0/0	0,-10.8371,-87.819	.	A	intergenic_region	MODIFIER	AABR07000411.1-AABR07000433.1	ENSRNOG00000055789-ENSRNOG00000055660	.	-1	.	-1	.	.	.	.	.	.
chr1	12167630	.	G	T	45.4354	0/1	-9.72587,0,-58.4141	0/0	0,-6.04826,-48.9878	.	T	intergenic_region	MODIFIER	AABR07000411.1-AABR07000433.1	ENSRNOG00000055789-ENSRNOG00000055660	.	-1	.	-1	.	.	.	.	.	.
chr1	12168782	.	G	C	95.4931	0/1	-16.1452,0,-74.7561	0/0	0,-8.42884,-55.2022	.	C	intergenic_region	MODIFIER	AABR07000411.1-AABR07000433.1	ENSRNOG00000055789-ENSRNOG00000055660	.	-1	.	-1	.	.	.	.	.	.
chr1	12168922	.	A	T	97.9815	0/1	-14.6837,0,-63.8889	0/0	0,-8.76585,-106.816	.	T	intergenic_region	MODIFIER	AABR07000411.1-AABR07000433.1	ENSRNOG00000055789-ENSRNOG00000055660	.	-1	.	-1	.	.	.	.	.	.
chr1	12170135	.	C	A	88.7981	0/1	-13.4881,0,-42.3205	0/0	0,-6.92369,-43.3222	.	A	intergenic_region	MODIFIER	AABR07000411.1-AABR07000433.1	ENSRNOG00000055789-ENSRNOG00000055660	.	-1	.	-1	.	.	.	.	.	.
chr1	12170598	.	T	C	48.3061	0/1	-11.7453,0,-75.9333	0/0	0,-6.32163,-62.3359	.	C	intergenic_region	MODIFIER	AABR07000411.1-AABR07000433.1	ENSRNOG00000055789-ENSRNOG00000055660	.	-1	.	-1	.	.	.	.	.	.
chr1	12289246	.	A	G	764.482	0/1	-136.418,0,-345.7	0/0	0,-7.68386,-240.919	.	G	intergenic_region	MODIFIER	AABR07000411.1-AABR07000433.1	ENSRNOG00000055789-ENSRNOG00000055660	.	-1	.	-1	.	.	.	.	.	.
chr1	12289332	.	G	A	992.524	0/1	-107.584,0,-816.397	0/0	0,-3.61344,-24.5136	.	A	intergenic_region	MODIFIER	AABR07000411.1-AABR07000433.1	ENSRNOG00000055789-ENSRNOG00000055660	.	-1	.	-1	.	.	.	.	.	.
chr1	12338916	.	G	C	153.939	0/1	-21.1624,0,-31.9456	0/0	0,-6.0206,-57.8516	.	C	intergenic_region	MODIFIER	AABR07000411.1-AABR07000433.1	ENSRNOG00000055789-ENSRNOG00000055660	.	-1	.	-1	.	.	.	.	.	.
chr1	12367259	.	G	A	30.3684	0/1	-6.55189,0,-63.3223	0/0	0,-8.72987,-52.3339	.	A	intergenic_region	MODIFIER	AABR07000411.1-AABR07000433.1	ENSRNOG00000055789-ENSRNOG00000055660	.	-1	.	-1	.	.	.	.	.	.
chr1	12367274	.	CCC	TCT	78.4961	0/1	-12.626,0,-71.2682	0/0	0,-8.72987,-49.0696	.	TCT	intergenic_region	MODIFIER	AABR07000411.1-AABR07000433.1	ENSRNOG00000055789-ENSRNOG00000055660	.	-1	.	-1	.	.	.	.	.	.
chr1	12367288	.	ACCTA	TCCTC,CCCTA	120.435	0/1	-17.4093,0,-70.8769,-26.4402,-75.6933,-101.942	0/0	0,-9.93399,-67.1117,-9.70016,-68.0995,-66.2933	.	CCCTA	intergenic_region	MODIFIER	AABR07000411.1-AABR07000433.1	ENSRNOG00000055789-ENSRNOG00000055660	.	-1	.	-1	.	.	.	.	.	.
chr1	12367288	.	ACCTA	TCCTC,CCCTA	120.435	0/1	-17.4093,0,-70.8769,-26.4402,-75.6933,-101.942	0/0	0,-9.93399,-67.1117,-9.70016,-68.0995,-66.2933	.	TCCTC	intergenic_region	MODIFIER	AABR07000411.1-AABR07000433.1	ENSRNOG00000055789-ENSRNOG00000055660	.	-1	.	-1	.	.	.	.	.	.
chr1	12367313	.	ATAGC	TTAGG	52.8262	0/1	-10.6483,0,-66.9388	0/0	0,-13.2453,-118.861	.	TTAGG	intergenic_region	MODIFIER	AABR07000411.1-AABR07000433.1	ENSRNOG00000055789-ENSRNOG00000055660	.	-1	.	-1	.	.	.	.	.	.
chr1	12367327	.	CAGACCACAAACAGAGG	TAAACAATTAAAAAAGA	36.9286	0/1	-7.91286,0,-72.718	0/0	0,-13.8474,-146.323	.	TAAACAATTAAAAAAGA	intergenic_region	MODIFIER	AABR07000411.1-AABR07000433.1	ENSRNOG00000055789-ENSRNOG00000055660	.	-1	.	-1	.	.	.	.	.	.
chr1	12367352	.	A	G	19.0781	0/1	-8.43981,0,-89.9754	0/0	0,-12.6433,-126.396	.	G	intergenic_region	MODIFIER	AABR07000411.1-AABR07000433.1	ENSRNOG00000055789-ENSRNOG00000055660	.	-1	.	-1	.	.	.	.	.	.
chr1	12367379	.	A	C	9.14718	0/1	-7.39577,0,-92.8111	0/0	0,-12.3422,-120.779	.	C	intergenic_region	MODIFIER	AABR07000411.1-AABR07000433.1	ENSRNOG00000055789-ENSRNOG00000055660	.	-1	.	-1	.	.	.	.	.	.
chr1	12367455	.	A	T	21.3745	0/1	-7.31662,0,-65.1935	0/0	0,-10.235,-102.606	.	T	intergenic_region	MODIFIER	AABR07000411.1-AABR07000433.1	ENSRNOG00000055789-ENSRNOG00000055660	.	-1	.	-1	.	.	.	.	.	.
chr1	12367465	.	A	C	12.9722	0/1	-7.4802,0,-66.4226	0/0	0,-8.42884,-92.1936	.	C	intergenic_region	MODIFIER	AABR07000411.1-AABR07000433.1	ENSRNOG00000055789-ENSRNOG00000055660	.	-1	.	-1	.	.	.	.	.	.
chr1	12369855	.	GTTTTTTTTTTTTTTTTTTTG	GTTTTTTTTTTTTTTTTTTTTTT,GTTTTTTTTTTTTTTTTTTTTG	26.1374	2/2	-6.71437,-7.33261,-4.62334,-2.40824,-1.20799,0	0/0	0,-8.72987,-12.2526,-3.81703,-14.9955,-6.86769	.	GTTTTTTTTTTTTTTTTTTTTG	intergenic_region	MODIFIER	AABR07000411.1-AABR07000433.1	ENSRNOG00000055789-ENSRNOG00000055660	.	-1	.	-1	.	.	.	.	.	.
chr1	12369855	.	GTTTTTTTTTTTTTTTTTTTG	GTTTTTTTTTTTTTTTTTTTTTT,GTTTTTTTTTTTTTTTTTTTTG	26.1374	2/2	-6.71437,-7.33261,-4.62334,-2.40824,-1.20799,0	0/0	0,-8.72987,-12.2526,-3.81703,-14.9955,-6.86769	.	TTT	intergenic_region	MODIFIER	AABR07000411.1-AABR07000433.1	ENSRNOG00000055789-ENSRNOG00000055660	.	-1	.	-1	.	.	.	.	.	.
chr1	12490539	.	T	A	39.8094	0/1	-9.78302,0,-75.9817	0/0	0,-7.95049,-112.019	.	A	upstream_gene_variant	MODIFIER	AABR07000436.1	ENSRNOG00000060284	lincRNA	-1	.	-1	.	.	.	.	.	.
chr1	12490539	.	T	A	39.8094	0/1	-9.78302,0,-75.9817	0/0	0,-7.95049,-112.019	.	A	intergenic_region	MODIFIER	AABR07000436.1-AC128394.2	ENSRNOG00000060284-ENSRNOG00000056019	.	-1	.	-1	.	.	.	.	.	.
chr1	12490587	.	G	A	61.7721	0/1	-11.9793,0,-65.6701	0/0	0,-5.14813,-83.4611	.	A	upstream_gene_variant	MODIFIER	AABR07000436.1	ENSRNOG00000060284	lincRNA	-1	.	-1	.	.	.	.	.	.
chr1	12490587	.	G	A	61.7721	0/1	-11.9793,0,-65.6701	0/0	0,-5.14813,-83.4611	.	A	intergenic_region	MODIFIER	AABR07000436.1-AC128394.2	ENSRNOG00000060284-ENSRNOG00000056019	.	-1	.	-1	.	.	.	.	.	.
chr1	12490619	.	A	G	12.7204	0/1	-6.98548,0,-53.6701	0/0	0,-8.12781,-80.6496	.	G	upstream_gene_variant	MODIFIER	AABR07000436.1	ENSRNOG00000060284	lincRNA	-1	.	-1	.	.	.	.	.	.
chr1	12490619	.	A	G	12.7204	0/1	-6.98548,0,-53.6701	0/0	0,-8.12781,-80.6496	.	G	intergenic_region	MODIFIER	AABR07000436.1-AC128394.2	ENSRNOG00000060284-ENSRNOG00000056019	.	-1	.	-1	.	.	.	.	.	.
chr1	12491681	.	C	A	11.0074	0/1	-4.14404,0,-13.4909	0/0	0,-6.62266,-66.3209	.	A	intergenic_region	MODIFIER	AABR07000436.1-AC128394.2	ENSRNOG00000060284-ENSRNOG00000056019	.	-1	.	-1	.	.	.	.	.	.
chr1	12493122	.	G	T	43.6303	0/1	-9.86757,0,-77.911	0/0	0,-6.0206,-63.2698	.	T	intergenic_region	MODIFIER	AABR07000436.1-AC128394.2	ENSRNOG00000060284-ENSRNOG00000056019	.	-1	.	-1	.	.	.	.	.	.
chr1	12493139	.	C	A	95.7077	0/1	-14.7531,0,-71.4724	0/0	0,-6.84472,-65.512	.	A	intergenic_region	MODIFIER	AABR07000436.1-AC128394.2	ENSRNOG00000060284-ENSRNOG00000056019	.	-1	.	-1	.	.	.	.	.	.
chr1	12493155	.	A	T	131.874	0/1	-17.2948,0,-71.9169	0/0	0,-7.22472,-73.0962	.	T	intergenic_region	MODIFIER	AABR07000436.1-AC128394.2	ENSRNOG00000060284-ENSRNOG00000056019	.	-1	.	-1	.	.	.	.	.	.
chr1	12493168	.	C	T	77.7346	0/1	-12.96,0,-84.1035	0/0	0,-6.62266,-60.203	.	T	intergenic_region	MODIFIER	AABR07000436.1-AC128394.2	ENSRNOG00000060284-ENSRNOG00000056019	.	-1	.	-1	.	.	.	.	.	.
chr1	12493184	.	GAGC	AAGA	39.2773	0/1	-8.69985,0,-80.2015	0/0	0,-7.22472,-70.1877	.	AAGA	intergenic_region	MODIFIER	AABR07000436.1-AC128394.2	ENSRNOG00000060284-ENSRNOG00000056019	.	-1	.	-1	.	.	.	.	.	.
chr1	12493202	.	G	A	55.2833	0/1	-11.1128,0,-85.9006	0/0	0,-8.12781,-82.7998	.	A	intergenic_region	MODIFIER	AABR07000436.1-AC128394.2	ENSRNOG00000060284-ENSRNOG00000056019	.	-1	.	-1	.	.	.	.	.	.
chr1	12493216	.	ATTTTTC	ATTTTC	30.2356	0/1	-8.43273,0,-78.1873	0/0	0,-9.93399,-79.0051	.	ATTTTC	intergenic_region	MODIFIER	AABR07000436.1-AC128394.2	ENSRNOG00000060284-ENSRNOG00000056019	.	-1	.	-1	.	.	.	.	.	.
chr1	12501937	.	G	A	32.6939	1/1	-6.55228,-0.60206,0	0/0	0,-3.61236,-36.0833	.	A	intergenic_region	MODIFIER	AABR07000436.1-AC128394.2	ENSRNOG00000060284-ENSRNOG00000056019	.	-1	.	-1	.	.	.	.	.	.
chr1	12518944	.	C	A	10.1949	0/1	-4.60593,0,-30.0224	0/0	0,-9.63296,-102.347	.	A	intergenic_region	MODIFIER	AABR07000436.1-AC128394.2	ENSRNOG00000060284-ENSRNOG00000056019	.	-1	.	-1	.	.	.	.	.	.
chr1	12557630	.	C	A	35.4894	0/1	-7.47993,0,-35.4899	0/0	0,-5.71957,-55.9117	.	A	intergenic_region	MODIFIER	AABR07000436.1-AC128394.2	ENSRNOG00000060284-ENSRNOG00000056019	.	-1	.	-1	.	.	.	.	.	.
chr1	12599974	.	A	G	7.25815	0/1	-3.71455,0,-15.5423	0/0	0,-8.12781,-78.5796	.	G	intergenic_region	MODIFIER	AABR07000436.1-AC128394.2	ENSRNOG00000060284-ENSRNOG00000056019	.	-1	.	-1	.	.	.	.	.	.
chr1	12613877	.	T	G	79.7988	0/1	-13.782,0,-26.3557	0/0	0,-7.43216,-70.5794	.	G	intergenic_region	MODIFIER	AABR07000436.1-AC128394.2	ENSRNOG00000060284-ENSRNOG00000056019	.	-1	.	-1	.	.	.	.	.	.
chr1	12613950	.	G	T	45.9664	0/1	-8.86009,0,-46.0713	0/0	0,-7.52575,-63.8848	.	T	intergenic_region	MODIFIER	AABR07000436.1-AC128394.2	ENSRNOG00000060284-ENSRNOG00000056019	.	-1	.	-1	.	.	.	.	.	.
chr1	12668900	.	GCACACACACACACACACACACACACACAC	GCACACACACACACACACACACACACAC,GCACACACACATACACACACACACACACAC	12.1828	2/2	-4.69619,-16.4364,-4.69619,-12.6185,-12.6185,0	0/0	0,-6.95912,-57.595,-15.9546,-68.4321,-67.2455	.	GCACACACACATACACACACACACACACAC	intergenic_region	MODIFIER	AABR07000436.1-AC128394.2	ENSRNOG00000060284-ENSRNOG00000056019	.	-1	.	-1	.	.	.	.	.	.
chr1	12668900	.	GCACACACACACACACACACACACACACAC	GCACACACACACACACACACACACACAC,GCACACACACATACACACACACACACACAC	12.1828	2/2	-4.69619,-16.4364,-4.69619,-12.6185,-12.6185,0	0/0	0,-6.95912,-57.595,-15.9546,-68.4321,-67.2455	.	GCACACACACACACACACACACACACAC	intergenic_region	MODIFIER	AABR07000436.1-AC128394.2	ENSRNOG00000060284-ENSRNOG00000056019	.	-1	.	-1	.	.	.	.	.	.
chr1	12758706	.	T	C	8.32855	0/1	-3.84301,0,-16.9379	0/0	0,-8.12781,-83.1784	.	C	upstream_gene_variant	MODIFIER	AC128394.2	ENSRNOG00000056019	lincRNA	-1	.	-1	.	.	.	.	.	.
chr1	12758706	.	T	C	8.32855	0/1	-3.84301,0,-16.9379	0/0	0,-8.12781,-83.1784	.	C	intergenic_region	MODIFIER	AC128394.2-AC128394.3	ENSRNOG00000056019-ENSRNOG00000059861	.	-1	.	-1	.	.	.	.	.	.
chr1	12775006	.	AAGAG	TAGAT,AAGAT	5.98317	0/2	-6.86213,-4.74002,-20.3824,0,-12.3508,-15.0639	0/0	0,-8.12781,-81.4126,-8.12781,-82.0726,-81.4705	.	TAGAT	downstream_gene_variant	MODIFIER	AC128394.3	ENSRNOG00000059861	lincRNA	-1	.	-1	.	.	.	.	.	.
chr1	12775006	.	AAGAG	TAGAT,AAGAT	5.98317	0/2	-6.86213,-4.74002,-20.3824,0,-12.3508,-15.0639	0/0	0,-8.12781,-81.4126,-8.12781,-82.0726,-81.4705	.	AAGAT	downstream_gene_variant	MODIFIER	AC128394.3	ENSRNOG00000059861	lincRNA	-1	.	-1	.	.	.	.	.	.
chr1	12775006	.	AAGAG	TAGAT,AAGAT	5.98317	0/2	-6.86213,-4.74002,-20.3824,0,-12.3508,-15.0639	0/0	0,-8.12781,-81.4126,-8.12781,-82.0726,-81.4705	.	TAGAT	intergenic_region	MODIFIER	AC128394.2-AC128394.3	ENSRNOG00000056019-ENSRNOG00000059861	.	-1	.	-1	.	.	.	.	.	.
chr1	12775006	.	AAGAG	TAGAT,AAGAT	5.98317	0/2	-6.86213,-4.74002,-20.3824,0,-12.3508,-15.0639	0/0	0,-8.12781,-81.4126,-8.12781,-82.0726,-81.4705	.	AAGAT	intergenic_region	MODIFIER	AC128394.2-AC128394.3	ENSRNOG00000056019-ENSRNOG00000059861	.	-1	.	-1	.	.	.	.	.	.
chr1	12808231	.	T	A	34.0453	0/1	-9.14166,0,-21.9223	0/0	0,-12.9464,-120.516	.	A	intergenic_region	MODIFIER	AC128394.3-Cited2	ENSRNOG00000059861-ENSRNOG00000056940	.	-1	.	-1	.	.	.	.	.	.
chr1	12838923	.	A	G	48.0119	0/1	-14.6055,0,-82.492	0/0	0,-12.0412,-112.048	.	G	intergenic_region	MODIFIER	Cited2-AC128394.1	ENSRNOG00000056940-ENSRNOG00000055972	.	-1	.	-1	.	.	.	.	.	.
chr1	12839615	.	G	A	115.205	0/1	-16.5445,0,-28.7356	0/0	0,-6.92369,-66.0649	.	A	intergenic_region	MODIFIER	Cited2-AC128394.1	ENSRNOG00000056940-ENSRNOG00000055972	.	-1	.	-1	.	.	.	.	.	.
chr1	12839751	.	C	A	6.57042	0/1	-5.24053,0,-96.174	0/0	0,-12.3422,-119.824	.	A	intergenic_region	MODIFIER	Cited2-AC128394.1	ENSRNOG00000056940-ENSRNOG00000055972	.	-1	.	-1	.	.	.	.	.	.
chr1	12839759	.	A	G	9.13526	0/1	-5.54855,0,-89.5743	0/0	0,-11.7402,-111.538	.	G	intergenic_region	MODIFIER	Cited2-AC128394.1	ENSRNOG00000056940-ENSRNOG00000055972	.	-1	.	-1	.	.	.	.	.	.
chr1	12841072	.	CTTTTTTTTTTTTG	CTTTTTTTTTTTG	9.75672	0/1	-4.61867,0,-37.9329	0/0	0,-11.1381,-77.7952	.	CTTTTTTTTTTTG	intergenic_region	MODIFIER	Cited2-AC128394.1	ENSRNOG00000056940-ENSRNOG00000055972	.	-1	.	-1	.	.	.	.	.	.
chr1	12843424	.	CC	TG	37.8115	0/1	-9.47586,0,-66.3119	0/0	0,-9.33193,-66.3422	.	TG	intergenic_region	MODIFIER	Cited2-AC128394.1	ENSRNOG00000056940-ENSRNOG00000055972	.	-1	.	-1	.	.	.	.	.	.
chr1	12843438	.	C	T	45.6197	0/1	-10.2567,0,-64.9528	0/0	0,-7.52575,-55.1092	.	T	intergenic_region	MODIFIER	Cited2-AC128394.1	ENSRNOG00000056940-ENSRNOG00000055972	.	-1	.	-1	.	.	.	.	.	.
chr1	12843448	.	C	G	50.8133	0/1	-10.1212,0,-60.4666	0/0	0,-7.50091,-53.9874	.	G	intergenic_region	MODIFIER	Cited2-AC128394.1	ENSRNOG00000056940-ENSRNOG00000055972	.	-1	.	-1	.	.	.	.	.	.
chr1	12843473	.	C	T	50.643	0/1	-12.6275,0,-35.3819	0/0	0,-6.92369,-64.2167	.	T	intergenic_region	MODIFIER	Cited2-AC128394.1	ENSRNOG00000056940-ENSRNOG00000055972	.	-1	.	-1	.	.	.	.	.	.
chr1	12889097	.	C	A	13.842	0/1	-4.44507,0,-13.0661	0/0	0,-6.62266,-69.4842	.	A	intergenic_region	MODIFIER	Cited2-AC128394.1	ENSRNOG00000056940-ENSRNOG00000055972	.	-1	.	-1	.	.	.	.	.	.
chr1	12900029	.	A	T	28.9348	0/1	-6.04589,0,-25.3511	0/0	0,-7.22472,-71.1855	.	T	intergenic_region	MODIFIER	Cited2-AC128394.1	ENSRNOG00000056940-ENSRNOG00000055972	.	-1	.	-1	.	.	.	.	.	.
chr1	12945894	.	AGT	TGC	24.6208	1/1	-5.74388,-0.60206,0	0/0	0,-11.4391,-81.5742	.	TGC	intron_variant	MODIFIER	Txlnb	ENSRNOG00000060021	protein_coding	6	.	-1	.	.	.	.	.	.
chr1	12945909	.	GT	GGTT	11.7597	0/1	-4.22426,0,-2.39962	0/0	0,-10.235,-73.8848	.	GGTT	intron_variant	MODIFIER	Txlnb	ENSRNOG00000060021	protein_coding	6	.	-1	.	.	.	.	.	.
chr1	12952867	.	AC	ATG	24.2597	0/1	-8.16164,0,-20.8452	0/0	0,-8.12781,-63.4109	.	TG	frameshift_variant&synonymous_variant	HIGH	LOC100360362	ENSRNOG00000060610	protein_coding	1	p.Trp14fs	117	LOC100360362	1	1.0	.	.	.
chr1	12952867	.	AC	ATG	24.2597	0/1	-8.16164,0,-20.8452	0/0	0,-8.12781,-63.4109	.	TG	intron_variant	MODIFIER	Txlnb	ENSRNOG00000060021	protein_coding	7	.	-1	LOC100360362	1	1.0	.	.	.
chr1	12952885	.	G	C	196.588	0/1	-26.1751,0,-34.8766	0/0	0,-5.00287,-63.0552	.	C	missense_variant	MODERATE	LOC100360362	ENSRNOG00000060610	protein_coding	1	p.Arg8Gly	117	.	.	.	.	.	.
chr1	12952885	.	G	C	196.588	0/1	-26.1751,0,-34.8766	0/0	0,-5.00287,-63.0552	.	C	intron_variant	MODIFIER	Txlnb	ENSRNOG00000060021	protein_coding	7	.	-1	.	.	.	.	.	.
chr1	12967812	.	T	G	46.8994	0/1	-12.91,0,-53.8555	0/0	0,-10.8758,-34.7908	.	G	intergenic_region	MODIFIER	Txlnb-Heca	ENSRNOG00000060021-ENSRNOG00000060972	.	-1	.	-1	.	.	.	.	.	.
chr1	12974939	.	GT	GCATAT	9.00403	0/1	-3.91875,0,-1.93083	0/0	0,-7.54371,-71.827	.	GCATAT	intergenic_region	MODIFIER	Txlnb-Heca	ENSRNOG00000060021-ENSRNOG00000060972	.	-1	.	-1	.	.	.	.	.	.
chr1	12974949	.	G	A	24.0703	0/1	-5.4845,0,-6.14551	0/0	0,-7.54421,-74.6272	.	A	intergenic_region	MODIFIER	Txlnb-Heca	ENSRNOG00000060021-ENSRNOG00000060972	.	-1	.	-1	.	.	.	.	.	.
chr1	12974962	.	T	A	6.30148	0/1	-3.59336,0,-9.40279	0/0	0,-6.63932,-62.7405	.	A	intergenic_region	MODIFIER	Txlnb-Heca	ENSRNOG00000060021-ENSRNOG00000060972	.	-1	.	-1	.	.	.	.	.	.
chr1	12992769	.	G	A	31.1553	0/1	-12.9196,0,-32.7581	0/0	0,-11.2591,-124.888	.	A	intergenic_region	MODIFIER	Txlnb-Heca	ENSRNOG00000060021-ENSRNOG00000060972	.	-1	.	-1	.	.	.	.	.	.
chr1	12992789	.	C	A	42.324	0/1	-13.2763,0,-26.7868	0/0	0,-8.40706,-122.309	.	A	intergenic_region	MODIFIER	Txlnb-Heca	ENSRNOG00000060021-ENSRNOG00000060972	.	-1	.	-1	.	.	.	.	.	.
chr1	12992796	.	C	T	42.5665	0/1	-13.3006,0,-27.592	0/0	0,-8.25073,-123.595	.	T	intergenic_region	MODIFIER	Txlnb-Heca	ENSRNOG00000060021-ENSRNOG00000060972	.	-1	.	-1	.	.	.	.	.	.
chr1	12992806	.	ACCAG	CCCAA	35.1929	0/1	-12.5631,0,-20.2568	0/0	0,-6.25597,-127.324	.	CCCAA	intergenic_region	MODIFIER	Txlnb-Heca	ENSRNOG00000060021-ENSRNOG00000060972	.	-1	.	-1	.	.	.	.	.	.
chr1	12995734	.	T	C	19.7337	0/1	-5.9769,0,-54.3818	0/0	0,-3.86399,-26.8306	.	C	intergenic_region	MODIFIER	Txlnb-Heca	ENSRNOG00000060021-ENSRNOG00000060972	.	-1	.	-1	.	.	.	.	.	.
chr1	12997551	.	C	G	8.96668	0/1	-4.3429,0,-29.8132	0/0	0,-5.36409,-56.4107	.	G	intergenic_region	MODIFIER	Txlnb-Heca	ENSRNOG00000060021-ENSRNOG00000060972	.	-1	.	-1	.	.	.	.	.	.
chr1	12998971	.	G	T	34.9397	0/1	-8.90341,0,-37.8601	0/0	0,-14.7505,-70.6512	.	T	intergenic_region	MODIFIER	Txlnb-Heca	ENSRNOG00000060021-ENSRNOG00000060972	.	-1	.	-1	.	.	.	.	.	.
chr1	13000109	.	G	C	38.8986	0/1	-9.29939,0,-84.1206	0/0	0,-6.53768,-43.1636	.	C	intergenic_region	MODIFIER	Txlnb-Heca	ENSRNOG00000060021-ENSRNOG00000060972	.	-1	.	-1	.	.	.	.	.	.
chr1	13000156	.	C	A	27.091	0/1	-8.31166,0,-90.2386	0/0	0,-9.83427,-74.5022	.	A	intergenic_region	MODIFIER	Txlnb-Heca	ENSRNOG00000060021-ENSRNOG00000060972	.	-1	.	-1	.	.	.	.	.	.
chr1	13001045	.	TGGCG	AGGCA	27.299	0/1	-7.1196,0,-32.6354	0/0	0,-5.65254,-52.493	.	AGGCA	intergenic_region	MODIFIER	Txlnb-Heca	ENSRNOG00000060021-ENSRNOG00000060972	.	-1	.	-1	.	.	.	.	.	.
chr1	13012741	.	ACT	TCT	12.2366	0/1	-7.7034,0,-43.9338	0/0	0,-9.0309,-80.3859	.	TCT	intergenic_region	MODIFIER	Txlnb-Heca	ENSRNOG00000060021-ENSRNOG00000060972	.	-1	.	-1	.	.	.	.	.	.
chr1	13025240	.	A	C	5.66627	0/1	-6.5864,0,-61.8186	0/0	0,-12.5052,-139.491	.	C	intergenic_region	MODIFIER	Txlnb-Heca	ENSRNOG00000060021-ENSRNOG00000060972	.	-1	.	-1	.	.	.	.	.	.
chr1	13025284	.	C	T	30.2915	0/1	-8.87693,0,-60.9282	0/0	0,-10.0647,-122.468	.	T	intergenic_region	MODIFIER	Txlnb-Heca	ENSRNOG00000060021-ENSRNOG00000060972	.	-1	.	-1	.	.	.	.	.	.
chr1	13025294	.	GTCCAG	ATCAAA,ATCCAG	39.3308	0/2	-8.88061,-12.1848,-45.7019,0,-33.6785,-30.3139	0/0	0,-12.0412,-101.442,-11.1332,-103.311,-100.903	.	ATCCAG	intergenic_region	MODIFIER	Txlnb-Heca	ENSRNOG00000060021-ENSRNOG00000060972	.	-1	.	-1	.	.	.	.	.	.
chr1	13025294	.	GTCCAG	ATCAAA,ATCCAG	39.3308	0/2	-8.88061,-12.1848,-45.7019,0,-33.6785,-30.3139	0/0	0,-12.0412,-101.442,-11.1332,-103.311,-100.903	.	ATCAAA	intergenic_region	MODIFIER	Txlnb-Heca	ENSRNOG00000060021-ENSRNOG00000060972	.	-1	.	-1	.	.	.	.	.	.
chr1	13025363	.	G	A	153.418	0/1	-21.7483,0,-29.6763	0/0	0,-3.98797,-92.5415	.	A	intergenic_region	MODIFIER	Txlnb-Heca	ENSRNOG00000060021-ENSRNOG00000060972	.	-1	.	-1	.	.	.	.	.	.
chr1	13025945	.	T	C	20.5821	0/1	-6.74593,0,-65.5542	0/0	0,-10.8371,-111.662	.	C	intergenic_region	MODIFIER	Txlnb-Heca	ENSRNOG00000060021-ENSRNOG00000060972	.	-1	.	-1	.	.	.	.	.	.
chr1	13025958	.	G	A	84.4788	0/1	-13.0513,0,-61.8427	0/0	0,-6.97907,-99.3994	.	A	intergenic_region	MODIFIER	Txlnb-Heca	ENSRNOG00000060021-ENSRNOG00000060972	.	-1	.	-1	.	.	.	.	.	.
chr1	13026009	.	A	C	19.9081	0/1	-6.67789,0,-66.8808	0/0	0,-11.1381,-100.296	.	C	intergenic_region	MODIFIER	Txlnb-Heca	ENSRNOG00000060021-ENSRNOG00000060972	.	-1	.	-1	.	.	.	.	.	.
chr1	13026051	.	C	T	25.502	0/1	-7.24052,0,-64.7932	0/0	0,-10.8371,-77.6582	.	T	intergenic_region	MODIFIER	Txlnb-Heca	ENSRNOG00000060021-ENSRNOG00000060972	.	-1	.	-1	.	.	.	.	.	.
chr1	13026157	.	A	G	69.898	0/1	-11.5932,0,-72.6804	0/0	0,-10.8371,-104.318	.	G	intergenic_region	MODIFIER	Txlnb-Heca	ENSRNOG00000060021-ENSRNOG00000060972	.	-1	.	-1	.	.	.	.	.	.
chr1	13026168	.	T	A	82.5654	0/1	-12.8599,0,-65.4038	0/0	0,-9.63296,-91.7969	.	A	intergenic_region	MODIFIER	Txlnb-Heca	ENSRNOG00000060021-ENSRNOG00000060972	.	-1	.	-1	.	.	.	.	.	.
chr1	13026182	.	CATT	TACC	13.4969	0/1	-5.59328,0,-63.7596	0/0	0,-10.536,-92.1243	.	TACC	intergenic_region	MODIFIER	Txlnb-Heca	ENSRNOG00000060021-ENSRNOG00000060972	.	-1	.	-1	.	.	.	.	.	.
chr1	13026189	.	AA	ACA	16.8748	0/1	-6.28187,0,-71.983	0/0	0,-10.536,-87.7397	.	ACA	intergenic_region	MODIFIER	Txlnb-Heca	ENSRNOG00000060021-ENSRNOG00000060972	.	-1	.	-1	.	.	.	.	.	.
chr1	13054179	.	T	C	218.32	0/1	-26.7644,0,-70.6637	0/0	0,-6.71325,-88.1773	.	C	upstream_gene_variant	MODIFIER	Heca	ENSRNOG00000060972	protein_coding	-1	.	-1	.	.	.	.	.	.
chr1	13054179	.	T	C	218.32	0/1	-26.7644,0,-70.6637	0/0	0,-6.71325,-88.1773	.	C	intergenic_region	MODIFIER	Heca-Abracl	ENSRNOG00000060972-ENSRNOG00000051450	.	-1	.	-1	.	.	.	.	.	.
chr1	13062405	.	ATTTTTTTTTTTTTTTG	ATTTTTTTTTTTTTG,TTTTTTTTTTTTTTTTG	41.8735	0/1	-8.22565,0,-8.12797,-9.97493,-9.87691,-19.1163	0/0	0,-7.22472,-28.332,-7.18188,-32.7726,-27.3258	.	TTTTTTTTTTTTTTTTG	intergenic_region	MODIFIER	Heca-Abracl	ENSRNOG00000060972-ENSRNOG00000051450	.	-1	.	-1	.	.	.	.	.	.
chr1	13062405	.	ATTTTTTTTTTTTTTTG	ATTTTTTTTTTTTTG,TTTTTTTTTTTTTTTTG	41.8735	0/1	-8.22565,0,-8.12797,-9.97493,-9.87691,-19.1163	0/0	0,-7.22472,-28.332,-7.18188,-32.7726,-27.3258	.	ATTTTTTTTTTTTTG	intergenic_region	MODIFIER	Heca-Abracl	ENSRNOG00000060972-ENSRNOG00000051450	.	-1	.	-1	.	.	.	.	.	.
chr1	13065321	.	T	C	52.5923	0/1	-11.5207,0,-57.7216	0/0	0,-8.42884,-85.0671	.	C	intergenic_region	MODIFIER	Heca-Abracl	ENSRNOG00000060972-ENSRNOG00000051450	.	-1	.	-1	.	.	.	.	.	.
chr1	13065348	.	CTG	ATA	56.5514	0/1	-11.9167,0,-49.0801	0/0	0,-8.42884,-78.4761	.	ATA	intergenic_region	MODIFIER	Heca-Abracl	ENSRNOG00000060972-ENSRNOG00000051450	.	-1	.	-1	.	.	.	.	.	.
chr1	13065360	.	GGTC	GC	56.147	0/1	-9.554,0,-68.0887	0/0	0,-9.33193,-73.8975	.	GC	intergenic_region	MODIFIER	Heca-Abracl	ENSRNOG00000060972-ENSRNOG00000051450	.	-1	.	-1	.	.	.	.	.	.
chr1	13153066	.	G	T	48.4649	0/1	-10.5838,0,-20.7393	0/0	0,-8.12781,-75.056	.	T	intergenic_region	MODIFIER	Heca-Abracl	ENSRNOG00000060972-ENSRNOG00000051450	.	-1	.	-1	.	.	.	.	.	.
chr1	13341313	.	T	A	39.8178	0/1	-7.36303,0,-1.59568	0/0	0,-9.33193,-90.8213	.	A	intron_variant	MODIFIER	Ect2l	ENSRNOG00000055142	protein_coding	1	.	-1	.	.	.	.	.	.
chr1	13378823	.	A	G	6.27459	0/1	-6.61383,0,-84.1681	0/0	0,-9.0309,-92.1786	.	G	non_coding_transcript_exon_variant	MODIFIER	AABR07000452.1	ENSRNOG00000052189	lincRNA	2	.	-1	.	.	.	.	.	.
chr1	13378828	.	CTC	TTA	28.2971	0/1	-8.93223,0,-83.8866	0/0	0,-9.33193,-88.2097	.	TTA	non_coding_transcript_exon_variant	MODIFIER	AABR07000452.1	ENSRNOG00000052189	lincRNA	2	.	-1	.	.	.	.	.	.
chr1	13378851	.	GA	GCA	111.102	0/1	-15.437,0,-81.2227	0/0	0,-5.58608,-79.6674	.	GCA	non_coding_transcript_exon_variant	MODIFIER	AABR07000452.1	ENSRNOG00000052189	lincRNA	2	.	-1	.	.	.	.	.	.
chr1	13378854	.	CGGGATT	TGGGGTG	133.733	0/1	-17.3691,0,-69.2802	0/0	0,-5.32384,-80.0706	.	TGGGGTG	non_coding_transcript_exon_variant	MODIFIER	AABR07000452.1	ENSRNOG00000052189	lincRNA	2	.	-1	.	.	.	.	.	.
chr1	13378891	.	G	A	99.5764	0/1	-15.3659,0,-66.9772	0/0	0,-5.50334,-76.7186	.	A	non_coding_transcript_exon_variant	MODIFIER	AABR07000452.1	ENSRNOG00000052189	lincRNA	2	.	-1	.	.	.	.	.	.
chr1	13378918	.	A	G	85.4992	0/1	-14.6531,0,-66.4398	0/0	0,-3.85894,-62.0804	.	G	non_coding_transcript_exon_variant	MODIFIER	AABR07000452.1	ENSRNOG00000052189	lincRNA	2	.	-1	.	.	.	.	.	.
chr1	13448404	.	T	G	115.652	0/1	-18.9392,0,-69.8648	0/0	0,-6.74162,-71.158	.	G	intergenic_region	MODIFIER	Ccdc28a-AABR07000455.1	ENSRNOG00000053347-ENSRNOG00000059393	.	-1	.	-1	.	.	.	.	.	.
chr1	13448412	.	T	A	99.9101	0/1	-17.3651,0,-70.7177	0/0	0,-4.93544,-62.6048	.	A	intergenic_region	MODIFIER	Ccdc28a-AABR07000455.1	ENSRNOG00000053347-ENSRNOG00000059393	.	-1	.	-1	.	.	.	.	.	.
chr1	13448521	.	C	T	35.2038	0/1	-8.6288,0,-64.2325	0/0	0,-9.0309,-97.1376	.	T	intergenic_region	MODIFIER	Ccdc28a-AABR07000455.1	ENSRNOG00000053347-ENSRNOG00000059393	.	-1	.	-1	.	.	.	.	.	.
chr1	13448538	.	ATG	TTA	179.997	0/1	-26.4558,0,-53.3262	0/0	0,-9.33193,-97.2198	.	TTA	intergenic_region	MODIFIER	Ccdc28a-AABR07000455.1	ENSRNOG00000053347-ENSRNOG00000059393	.	-1	.	-1	.	.	.	.	.	.
chr1	13448546	.	CATAATAT	CATAT	165.012	0/1	-24.9572,0,-47.539	0/0	0,-9.93399,-102.148	.	CATAT	intergenic_region	MODIFIER	Ccdc28a-AABR07000455.1	ENSRNOG00000053347-ENSRNOG00000059393	.	-1	.	-1	.	.	.	.	.	.
chr1	13448555	.	C	T	115.032	0/1	-20.0206,0,-58.6808	0/0	0,-9.63296,-101.985	.	T	intergenic_region	MODIFIER	Ccdc28a-AABR07000455.1	ENSRNOG00000053347-ENSRNOG00000059393	.	-1	.	-1	.	.	.	.	.	.
chr1	13448582	.	C	T	249.188	0/1	-29.9728,0,-63.1758	0/0	0,-10.7582,-117.541	.	T	intergenic_region	MODIFIER	Ccdc28a-AABR07000455.1	ENSRNOG00000053347-ENSRNOG00000059393	.	-1	.	-1	.	.	.	.	.	.
chr1	13448587	.	G	C	291.072	0/1	-34.1612,0,-56.8964	0/0	0,-10.7583,-118.799	.	C	intergenic_region	MODIFIER	Ccdc28a-AABR07000455.1	ENSRNOG00000053347-ENSRNOG00000059393	.	-1	.	-1	.	.	.	.	.	.
chr1	13448612	.	ACCTA	CCCTG	190.142	0/1	-27.1196,0,-57.5716	0/0	0,-11.6939,-118.216	.	CCCTG	intergenic_region	MODIFIER	Ccdc28a-AABR07000455.1	ENSRNOG00000053347-ENSRNOG00000059393	.	-1	.	-1	.	.	.	.	.	.
chr1	13448623	.	GTT	GT	43.9275	0/1	-11.5389,0,-63.0793	0/0	0,-11.0593,-112.588	.	GT	intergenic_region	MODIFIER	Ccdc28a-AABR07000455.1	ENSRNOG00000053347-ENSRNOG00000059393	.	-1	.	-1	.	.	.	.	.	.
chr1	13448632	.	TT	TAT	125.29	0/1	-19.6752,0,-50.4593	0/0	0,-11.9623,-119.604	.	TAT	intergenic_region	MODIFIER	Ccdc28a-AABR07000455.1	ENSRNOG00000053347-ENSRNOG00000059393	.	-1	.	-1	.	.	.	.	.	.
chr1	13448646	.	T	C	142.242	0/1	-21.3704,0,-63.002	0/0	0,-11.0594,-115.019	.	C	intergenic_region	MODIFIER	Ccdc28a-AABR07000455.1	ENSRNOG00000053347-ENSRNOG00000059393	.	-1	.	-1	.	.	.	.	.	.
chr1	13452368	.	TA	TAAA	14.8788	0/1	-5.10361,0,-19.5334	0/0	0,-6.62266,-58.6196	.	TAAA	intergenic_region	MODIFIER	Ccdc28a-AABR07000455.1	ENSRNOG00000053347-ENSRNOG00000059393	.	-1	.	-1	.	.	.	.	.	.
chr1	13506441	.	C	T	8.32855	0/1	-3.84301,0,-18.7645	0/0	0,-12.9443,-134.174	.	T	intergenic_region	MODIFIER	Ccdc28a-AABR07000455.1	ENSRNOG00000053347-ENSRNOG00000059393	.	-1	.	-1	.	.	.	.	.	.
chr1	13569241	.	GCT	CCG,CCT	31.6253	0/2	-8.76563,-10.8989,-42.566,0,-31.1295,-30.2418	0/0	0,-6.32163,-39.0807,-6.44266,-40.4146,-39.5115	.	CCT	intergenic_region	MODIFIER	Ccdc28a-AABR07000455.1	ENSRNOG00000053347-ENSRNOG00000059393	.	-1	.	-1	.	.	.	.	.	.
chr1	13569241	.	GCT	CCG,CCT	31.6253	0/2	-8.76563,-10.8989,-42.566,0,-31.1295,-30.2418	0/0	0,-6.32163,-39.0807,-6.44266,-40.4146,-39.5115	.	CCG	intergenic_region	MODIFIER	Ccdc28a-AABR07000455.1	ENSRNOG00000053347-ENSRNOG00000059393	.	-1	.	-1	.	.	.	.	.	.
chr1	13585951	.	A	T	8.32855	0/1	-3.84301,0,-18.6758	0/0	0,-7.22472,-74.7926	.	T	upstream_gene_variant	MODIFIER	AABR07000455.1	ENSRNOG00000059393	snRNA	-1	.	-1	.	.	.	.	.	.
chr1	13585951	.	A	T	8.32855	0/1	-3.84301,0,-18.6758	0/0	0,-7.22472,-74.7926	.	T	intergenic_region	MODIFIER	AABR07000455.1-Nhsl1	ENSRNOG00000059393-ENSRNOG00000060603	.	-1	.	-1	.	.	.	.	.	.
chr1	13586238	.	T	C	7.25815	0/1	-3.71455,0,-25.6483	0/0	0,-6.92369,-70.2201	.	C	upstream_gene_variant	MODIFIER	AABR07000455.1	ENSRNOG00000059393	snRNA	-1	.	-1	.	.	.	.	.	.
chr1	13586238	.	T	C	7.25815	0/1	-3.71455,0,-25.6483	0/0	0,-6.92369,-70.2201	.	C	intergenic_region	MODIFIER	AABR07000455.1-Nhsl1	ENSRNOG00000059393-ENSRNOG00000060603	.	-1	.	-1	.	.	.	.	.	.
chr1	13600453	.	T	C	10.8122	0/1	-4.12279,0,-8.64548	0/0	0,-8.12781,-52.0976	.	C	intron_variant	MODIFIER	Nhsl1	ENSRNOG00000060603	protein_coding	1	.	-1	.	.	.	.	.	.
chr1	13600459	.	G	T	8.80469	0/1	-3.89833,0,-11.2509	0/0	0,-8.42884,-62.457	.	T	intron_variant	MODIFIER	Nhsl1	ENSRNOG00000060603	protein_coding	1	.	-1	.	.	.	.	.	.
chr1	13632766	.	GTTTTTTTA	GTTTTTTTTA	356.107	0/1	-40.3769,0,-46.4469	0/0	0,-7.22472,-59.9678	.	GTTTTTTTTA	intron_variant	MODIFIER	Nhsl1	ENSRNOG00000060603	protein_coding	1	.	-1	.	.	.	.	.	.
chr1	13635614	.	T	C	13.1226	0/1	-4.92065,0,-25.5878	0/0	0,-5.71957,-46.7245	.	C	intron_variant	MODIFIER	Nhsl1	ENSRNOG00000060603	protein_coding	1	.	-1	.	.	.	.	.	.
chr1	13635656	.	T	A	32.5906	0/1	-6.64933,0,-39.6938	0/0	0,-7.42577,-62.2154	.	A	intron_variant	MODIFIER	Nhsl1	ENSRNOG00000060603	protein_coding	1	.	-1	.	.	.	.	.	.
chr1	13670717	.	CCCCA	GCCCC,GCCCA	12.3392	0/2	-4.83785,-4.51323,-13.5206,0,-8.10259,-8.72669	0/0	0,-6.92369,-66.2866,-6.92369,-66.2866,-66.2866	.	GCCCA	intron_variant	MODIFIER	Nhsl1	ENSRNOG00000060603	protein_coding	3	.	-1	.	.	.	.	.	.
chr1	13670717	.	CCCCA	GCCCC,GCCCA	12.3392	0/2	-4.83785,-4.51323,-13.5206,0,-8.10259,-8.72669	0/0	0,-6.92369,-66.2866,-6.92369,-66.2866,-66.2866	.	GCCCC	intron_variant	MODIFIER	Nhsl1	ENSRNOG00000060603	protein_coding	3	.	-1	.	.	.	.	.	.
chr1	13703880	.	G	T	17.6336	0/1	-4.90838,0,-2.48626	0/0	0,-4.51545,-33.8181	.	T	intron_variant	MODIFIER	Nhsl1	ENSRNOG00000060603	protein_coding	7	.	-1	.	.	.	.	.	.
chr1	13705699	.	T	C	7.25823	0/1	-3.71455,0,-24.372	0/0	0,-4.21442,-47.6821	.	C	downstream_gene_variant	MODIFIER	Nhsl1	ENSRNOG00000060603	protein_coding	-1	.	-1	.	.	.	.	.	.
chr1	13705699	.	T	C	7.25823	0/1	-3.71455,0,-24.372	0/0	0,-4.21442,-47.6821	.	C	intergenic_region	MODIFIER	Nhsl1-Hebp2	ENSRNOG00000060603-ENSRNOG00000053735	.	-1	.	-1	.	.	.	.	.	.
chr1	13723578	.	AT	GG	38.0843	0/1	-9.6105,0,-71.8169	0/0	0,-9.16807,-97.9462	.	GG	upstream_gene_variant	MODIFIER	Hebp2	ENSRNOG00000053735	protein_coding	-1	.	-1	.	.	.	.	.	.
chr1	13723578	.	AT	GG	38.0843	0/1	-9.6105,0,-71.8169	0/0	0,-9.16807,-97.9462	.	GG	downstream_gene_variant	MODIFIER	AABR07000458.1	ENSRNOG00000053184	miRNA	-1	.	-1	.	.	.	.	.	.
chr1	13723578	.	AT	GG	38.0843	0/1	-9.6105,0,-71.8169	0/0	0,-9.16807,-97.9462	.	GG	intergenic_region	MODIFIER	AABR07000458.1-Arfgef3	ENSRNOG00000053184-ENSRNOG00000011460	.	-1	.	-1	.	.	.	.	.	.
chr1	13723596	.	G	A	45.8131	0/1	-10.8428,0,-88.0504	0/0	0,-5.80809,-76.6768	.	A	upstream_gene_variant	MODIFIER	Hebp2	ENSRNOG00000053735	protein_coding	-1	.	-1	.	.	.	.	.	.
chr1	13723596	.	G	A	45.8131	0/1	-10.8428,0,-88.0504	0/0	0,-5.80809,-76.6768	.	A	downstream_gene_variant	MODIFIER	AABR07000458.1	ENSRNOG00000053184	miRNA	-1	.	-1	.	.	.	.	.	.
chr1	13723596	.	G	A	45.8131	0/1	-10.8428,0,-88.0504	0/0	0,-5.80809,-76.6768	.	A	intergenic_region	MODIFIER	AABR07000458.1-Arfgef3	ENSRNOG00000053184-ENSRNOG00000011460	.	-1	.	-1	.	.	.	.	.	.
chr1	13723606	.	GACAACC	AATAACT	43.3165	0/1	-10.5932,0,-77.1451	0/0	0,-6.99318,-82.1443	.	AATAACT	upstream_gene_variant	MODIFIER	Hebp2	ENSRNOG00000053735	protein_coding	-1	.	-1	.	.	.	.	.	.
chr1	13723606	.	GACAACC	AATAACT	43.3165	0/1	-10.5932,0,-77.1451	0/0	0,-6.99318,-82.1443	.	AATAACT	downstream_gene_variant	MODIFIER	AABR07000458.1	ENSRNOG00000053184	miRNA	-1	.	-1	.	.	.	.	.	.
chr1	13723606	.	GACAACC	AATAACT	43.3165	0/1	-10.5932,0,-77.1451	0/0	0,-6.99318,-82.1443	.	AATAACT	intergenic_region	MODIFIER	AABR07000458.1-Arfgef3	ENSRNOG00000053184-ENSRNOG00000011460	.	-1	.	-1	.	.	.	.	.	.
chr1	13723618	.	A	C	68.2982	0/1	-10.9372,0,-79.6226	0/0	0,-6.38379,-78.9034	.	C	upstream_gene_variant	MODIFIER	Hebp2	ENSRNOG00000053735	protein_coding	-1	.	-1	.	.	.	.	.	.
chr1	13723618	.	A	C	68.2982	0/1	-10.9372,0,-79.6226	0/0	0,-6.38379,-78.9034	.	C	downstream_gene_variant	MODIFIER	AABR07000458.1	ENSRNOG00000053184	miRNA	-1	.	-1	.	.	.	.	.	.
chr1	13723618	.	A	C	68.2982	0/1	-10.9372,0,-79.6226	0/0	0,-6.38379,-78.9034	.	C	intergenic_region	MODIFIER	AABR07000458.1-Arfgef3	ENSRNOG00000053184-ENSRNOG00000011460	.	-1	.	-1	.	.	.	.	.	.
chr1	13723625	.	G	A	33.4376	0/1	-8.5259,0,-94.6134	0/0	0,-6.39109,-86.6909	.	A	upstream_gene_variant	MODIFIER	Hebp2	ENSRNOG00000053735	protein_coding	-1	.	-1	.	.	.	.	.	.
chr1	13723625	.	G	A	33.4376	0/1	-8.5259,0,-94.6134	0/0	0,-6.39109,-86.6909	.	A	downstream_gene_variant	MODIFIER	AABR07000458.1	ENSRNOG00000053184	miRNA	-1	.	-1	.	.	.	.	.	.
chr1	13723625	.	G	A	33.4376	0/1	-8.5259,0,-94.6134	0/0	0,-6.39109,-86.6909	.	A	intergenic_region	MODIFIER	AABR07000458.1-Arfgef3	ENSRNOG00000053184-ENSRNOG00000011460	.	-1	.	-1	.	.	.	.	.	.
chr1	13723634	.	T	A	63.7065	0/1	-11.9552,0,-81.5249	0/0	0,-6.68482,-91.0045	.	A	upstream_gene_variant	MODIFIER	Hebp2	ENSRNOG00000053735	protein_coding	-1	.	-1	.	.	.	.	.	.
chr1	13723634	.	T	A	63.7065	0/1	-11.9552,0,-81.5249	0/0	0,-6.68482,-91.0045	.	A	downstream_gene_variant	MODIFIER	AABR07000458.1	ENSRNOG00000053184	miRNA	-1	.	-1	.	.	.	.	.	.
chr1	13723634	.	T	A	63.7065	0/1	-11.9552,0,-81.5249	0/0	0,-6.68482,-91.0045	.	A	intergenic_region	MODIFIER	AABR07000458.1-Arfgef3	ENSRNOG00000053184-ENSRNOG00000011460	.	-1	.	-1	.	.	.	.	.	.
chr1	13815187	.	A	G	67.3279	0/1	-12.154,0,-33.4201	0/0	0,-12.3422,-114.431	.	G	intergenic_region	MODIFIER	AABR07000458.1-Arfgef3	ENSRNOG00000053184-ENSRNOG00000011460	.	-1	.	-1	.	.	.	.	.	.
chr1	13815199	.	A	G	37.6436	0/1	-8.64982,0,-42.5646	0/0	0,-12.0412,-116.678	.	G	intergenic_region	MODIFIER	AABR07000458.1-Arfgef3	ENSRNOG00000053184-ENSRNOG00000011460	.	-1	.	-1	.	.	.	.	.	.
chr1	13815213	.	A	T	79.9374	0/1	-12.4991,0,-19.8902	0/0	0,-10.235,-101.862	.	T	intergenic_region	MODIFIER	AABR07000458.1-Arfgef3	ENSRNOG00000053184-ENSRNOG00000011460	.	-1	.	-1	.	.	.	.	.	.
chr1	13835975	.	C	A	5.11578	0/1	-6.61326,0,-22.0293	0/0	0,-9.78019,-82.6001	.	A	downstream_gene_variant	MODIFIER	Arfgef3	ENSRNOG00000011460	protein_coding	-1	.	-1	.	.	.	.	.	.
chr1	13835975	.	C	A	5.11578	0/1	-6.61326,0,-22.0293	0/0	0,-9.78019,-82.6001	.	A	intergenic_region	MODIFIER	AABR07000458.1-Arfgef3	ENSRNOG00000053184-ENSRNOG00000011460	.	-1	.	-1	.	.	.	.	.	.
chr1	13875987	.	GG	CC,CG	51.2661	0/2	-10.73,-11.942,-38.9305,0,-26.1799,-25.858	0/0	0,-8.42884,-58.3381,-8.42884,-58.3381,-58.3381	.	CG	intron_variant	MODIFIER	Arfgef3	ENSRNOG00000011460	protein_coding	14	.	-1	.	.	.	.	.	.
chr1	13875987	.	GG	CC,CG	51.2661	0/2	-10.73,-11.942,-38.9305,0,-26.1799,-25.858	0/0	0,-8.42884,-58.3381,-8.42884,-58.3381,-58.3381	.	CC	intron_variant	MODIFIER	Arfgef3	ENSRNOG00000011460	protein_coding	14	.	-1	.	.	.	.	.	.
chr1	13914890	.	T	A	12.6186	0/1	-4.31661,0,-19.1315	0/0	0,-5.11751,-46.5965	.	A	intron_variant	MODIFIER	Arfgef3	ENSRNOG00000011460	protein_coding	1	.	-1	.	.	.	.	.	.
chr1	13988685	.	C	A	239.635	0/1	-28.9951,0,-26.3251	0/0	0,-10.536,-109.449	.	A	intergenic_region	MODIFIER	Arfgef3-RGD1560303	ENSRNOG00000011460-ENSRNOG00000025799	.	-1	.	-1	.	.	.	.	.	.
chr1	14093214	.	T	A	177.055	0/1	-21.8618,0,-5.17957	0/0	0,-6.62266,-54.9746	.	A	intergenic_region	MODIFIER	Arfgef3-RGD1560303	ENSRNOG00000011460-ENSRNOG00000025799	.	-1	.	-1	.	.	.	.	.	.
chr1	14097967	.	G	C	290.339	0/1	-33.2011,0,-67.8408	0/0	0,-8.12781,-68.0306	.	C	intergenic_region	MODIFIER	Arfgef3-RGD1560303	ENSRNOG00000011460-ENSRNOG00000025799	.	-1	.	-1	.	.	.	.	.	.
chr1	14104781	.	A	G	9.52275	0/1	-3.98006,0,-16.1659	0/0	0,-9.43296,-102.605	.	G	intergenic_region	MODIFIER	Arfgef3-RGD1560303	ENSRNOG00000011460-ENSRNOG00000025799	.	-1	.	-1	.	.	.	.	.	.
chr1	14107943	.	T	A	10.5813	0/1	-7.76598,0,-24.2404	0/0	0,-12.6433,-119.285	.	A	intergenic_region	MODIFIER	Arfgef3-RGD1560303	ENSRNOG00000011460-ENSRNOG00000025799	.	-1	.	-1	.	.	.	.	.	.
chr1	14118978	.	T	C	9.8397	0/1	-4.01558,0,-18.2418	0/0	0,-6.32163,-61.3987	.	C	upstream_gene_variant	MODIFIER	RGD1560303	ENSRNOG00000025799	protein_coding	-1	.	-1	.	.	.	.	.	.
chr1	14118978	.	T	C	9.8397	0/1	-4.01558,0,-18.2418	0/0	0,-6.32163,-61.3987	.	C	intergenic_region	MODIFIER	RGD1560303-Perp	ENSRNOG00000025799-ENSRNOG00000011994	.	-1	.	-1	.	.	.	.	.	.
chr1	14123423	.	T	A	54.7162	0/1	-10.9762,0,-37.5944	0/0	0,-7.30143,-68.2708	.	A	intergenic_region	MODIFIER	RGD1560303-Perp	ENSRNOG00000025799-ENSRNOG00000011994	.	-1	.	-1	.	.	.	.	.	.
chr1	14123455	.	T	C	50.6953	0/1	-10.8717,0,-66.5805	0/0	0,-8.32885,-73.0245	.	C	intergenic_region	MODIFIER	RGD1560303-Perp	ENSRNOG00000025799-ENSRNOG00000011994	.	-1	.	-1	.	.	.	.	.	.
chr1	14140883	.	T	C	132.393	0/1	-17.4593,0,-70.5476	0/0	0,-4.83831,-92.6133	.	C	intergenic_region	MODIFIER	RGD1560303-Perp	ENSRNOG00000025799-ENSRNOG00000011994	.	-1	.	-1	.	.	.	.	.	.
chr1	14140888	.	TGAAAA	CTAAAG	144.636	0/1	-18.6836,0,-57.3392	0/0	0,-3.70749,-78.1191	.	CTAAAG	intergenic_region	MODIFIER	RGD1560303-Perp	ENSRNOG00000025799-ENSRNOG00000011994	.	-1	.	-1	.	.	.	.	.	.
chr1	14140917	.	A	G	92.3612	0/1	-15.7735,0,-70.8276	0/0	0,-5.34033,-44.3444	.	G	intergenic_region	MODIFIER	RGD1560303-Perp	ENSRNOG00000025799-ENSRNOG00000011994	.	-1	.	-1	.	.	.	.	.	.
chr1	14140929	.	A	C	19.8403	0/1	-7.564,0,-79.5645	0/0	0,-6.92369,-65.8892	.	C	intergenic_region	MODIFIER	RGD1560303-Perp	ENSRNOG00000025799-ENSRNOG00000011994	.	-1	.	-1	.	.	.	.	.	.
chr1	14150792	.	T	C	14.2363	0/1	-4.48612,0,-11.6414	0/0	0,-8.72987,-74.8456	.	C	intergenic_region	MODIFIER	RGD1560303-Perp	ENSRNOG00000025799-ENSRNOG00000011994	.	-1	.	-1	.	.	.	.	.	.
chr1	14158287	.	C	G	9.43194	0/1	-5.31602,0,-93.0414	0/0	0,-15.7181,-131.433	.	G	intergenic_region	MODIFIER	RGD1560303-Perp	ENSRNOG00000025799-ENSRNOG00000011994	.	-1	.	-1	.	.	.	.	.	.
chr1	14158292	.	A	G	7.63537	0/1	-4.62068,0,-84.6988	0/0	0,-15.1162,-131.411	.	G	intergenic_region	MODIFIER	RGD1560303-Perp	ENSRNOG00000025799-ENSRNOG00000011994	.	-1	.	-1	.	.	.	.	.	.
chr1	14162140	.	G	A	62.5435	0/1	-11.4409,0,-15.9675	0/0	0,-6.0206,-57.5341	.	A	intergenic_region	MODIFIER	RGD1560303-Perp	ENSRNOG00000025799-ENSRNOG00000011994	.	-1	.	-1	.	.	.	.	.	.
chr1	14187000	.	ACACATACACA	AA	6.40516	0/1	-3.68064,0,-30.5551	0/0	0,-18.9649,-154.972	.	AA	intergenic_region	MODIFIER	RGD1560303-Perp	ENSRNOG00000025799-ENSRNOG00000011994	.	-1	.	-1	.	.	.	.	.	.
chr1	14187018	.	ACATA	GCATG,GCATT,ACACCA,ATGTA	17.9693	0/4	-5.72106,-9.8307,-29.9532,-9.66667,-29.6706,-29.4776,-9.15528,-30.5135,-30.3409,-29.117,0,-20.1007,-19.9276,-20.7683,-19.3071	0/0	0,-18.5348,-150.349,-19.868,-153.359,-154.628,-19.868,-156.54,-157.809,-155.702,-19.868,-156.197,-157.466,-158.789,-155.961	.	GCATG	intergenic_region	MODIFIER	RGD1560303-Perp	ENSRNOG00000025799-ENSRNOG00000011994	.	-1	.	-1	.	.	.	.	.	.
chr1	14187018	.	ACATA	GCATG,GCATT,ACACCA,ATGTA	17.9693	0/4	-5.72106,-9.8307,-29.9532,-9.66667,-29.6706,-29.4776,-9.15528,-30.5135,-30.3409,-29.117,0,-20.1007,-19.9276,-20.7683,-19.3071	0/0	0,-18.5348,-150.349,-19.868,-153.359,-154.628,-19.868,-156.54,-157.809,-155.702,-19.868,-156.197,-157.466,-158.789,-155.961	.	GCATT	intergenic_region	MODIFIER	RGD1560303-Perp	ENSRNOG00000025799-ENSRNOG00000011994	.	-1	.	-1	.	.	.	.	.	.
chr1	14187018	.	ACATA	GCATG,GCATT,ACACCA,ATGTA	17.9693	0/4	-5.72106,-9.8307,-29.9532,-9.66667,-29.6706,-29.4776,-9.15528,-30.5135,-30.3409,-29.117,0,-20.1007,-19.9276,-20.7683,-19.3071	0/0	0,-18.5348,-150.349,-19.868,-153.359,-154.628,-19.868,-156.54,-157.809,-155.702,-19.868,-156.197,-157.466,-158.789,-155.961	.	ATGTA	intergenic_region	MODIFIER	RGD1560303-Perp	ENSRNOG00000025799-ENSRNOG00000011994	.	-1	.	-1	.	.	.	.	.	.
chr1	14187018	.	ACATA	GCATG,GCATT,ACACCA,ATGTA	17.9693	0/4	-5.72106,-9.8307,-29.9532,-9.66667,-29.6706,-29.4776,-9.15528,-30.5135,-30.3409,-29.117,0,-20.1007,-19.9276,-20.7683,-19.3071	0/0	0,-18.5348,-150.349,-19.868,-153.359,-154.628,-19.868,-156.54,-157.809,-155.702,-19.868,-156.197,-157.466,-158.789,-155.961	.	CCA	intergenic_region	MODIFIER	RGD1560303-Perp	ENSRNOG00000025799-ENSRNOG00000011994	.	-1	.	-1	.	.	.	.	.	.
chr1	14187033	.	CACATACAC	TACACACAA	26.2417	0/1	-6.55425,0,-21.7889	0/0	0,-20.7711,-160.774	.	TACACACAA	intergenic_region	MODIFIER	RGD1560303-Perp	ENSRNOG00000025799-ENSRNOG00000011994	.	-1	.	-1	.	.	.	.	.	.
chr1	14187046	.	A	G	12.1809	0/1	-5.12209,0,-23.7506	0/0	0,-20.169,-152.921	.	G	intergenic_region	MODIFIER	RGD1560303-Perp	ENSRNOG00000025799-ENSRNOG00000011994	.	-1	.	-1	.	.	.	.	.	.
chr1	14187061	.	T	C	13.4999	0/1	-5.26126,0,-20.1908	0/0	0,-18.6639,-133.804	.	C	intergenic_region	MODIFIER	RGD1560303-Perp	ENSRNOG00000025799-ENSRNOG00000011994	.	-1	.	-1	.	.	.	.	.	.
chr1	14207103	.	A	G	14.9907	0/1	-5.4162,0,-50.3574	0/0	0,-6.62266,-60.6664	.	G	intergenic_region	MODIFIER	RGD1560303-Perp	ENSRNOG00000025799-ENSRNOG00000011994	.	-1	.	-1	.	.	.	.	.	.
chr1	14226279	.	A	T	67.8892	0/1	-13.0504,0,-47.2437	0/0	0,-8.12781,-72.2895	.	T	intron_variant	MODIFIER	Perp	ENSRNOG00000011994	protein_coding	1	.	-1	.	.	.	.	.	.
chr1	14237090	.	T	A	54.9287	0/1	-10.4854,0,-15.6558	0/0	0,-6.62266,-70.334	.	A	downstream_gene_variant	MODIFIER	Perp	ENSRNOG00000011994	protein_coding	-1	.	-1	.	.	.	.	.	.
chr1	14237090	.	T	A	54.9287	0/1	-10.4854,0,-15.6558	0/0	0,-6.62266,-70.334	.	A	intergenic_region	MODIFIER	Perp-Tnfaip3	ENSRNOG00000011994-ENSRNOG00000049517	.	-1	.	-1	.	.	.	.	.	.
chr1	14281270	.	C	G	38.8429	0/1	-10.364,0,-28.7422	0/0	0,-6.12163,-61.2187	.	G	intergenic_region	MODIFIER	Perp-Tnfaip3	ENSRNOG00000011994-ENSRNOG00000049517	.	-1	.	-1	.	.	.	.	.	.
chr1	14307736	.	G	C	18.1441	0/1	-9.61201,0,-55.1793	0/0	0,-9.33193,-73.286	.	C	intergenic_region	MODIFIER	Perp-Tnfaip3	ENSRNOG00000011994-ENSRNOG00000049517	.	-1	.	-1	.	.	.	.	.	.
chr1	14345902	.	CATTG	AATTA	69.1925	0/1	-12.0278,0,-28.8873	0/0	0,-3.84531,-31.8044	.	AATTA	intergenic_region	MODIFIER	Perp-Tnfaip3	ENSRNOG00000011994-ENSRNOG00000049517	.	-1	.	-1	.	.	.	.	.	.
chr1	14378694	.	T	A	18.4574	0/1	-4.91867,0,-12.2382	0/0	0,-3.91339,-33.8299	.	A	intergenic_region	MODIFIER	Perp-Tnfaip3	ENSRNOG00000011994-ENSRNOG00000049517	.	-1	.	-1	.	.	.	.	.	.
chr1	14378705	.	G	C	27.434	0/1	-5.82176,0,-5.34816	0/0	0,-3.61236,-38.8624	.	C	intergenic_region	MODIFIER	Perp-Tnfaip3	ENSRNOG00000011994-ENSRNOG00000049517	.	-1	.	-1	.	.	.	.	.	.
chr1	14378711	.	G	A	32.693	1/1	-6.55228,-0.60206,0	0/0	0,-3.91339,-42.1668	.	A	intergenic_region	MODIFIER	Perp-Tnfaip3	ENSRNOG00000011994-ENSRNOG00000049517	.	-1	.	-1	.	.	.	.	.	.
chr1	14378716	.	T	A	28.6811	0/1	-5.94619,0,-2.09626	0/0	0,-3.91339,-39.4806	.	A	intergenic_region	MODIFIER	Perp-Tnfaip3	ENSRNOG00000011994-ENSRNOG00000049517	.	-1	.	-1	.	.	.	.	.	.
chr1	14385175	.	A	G	21.4365	0/1	-5.2197,0,-11.4147	0/0	0,-4.51545,-51.7317	.	G	intergenic_region	MODIFIER	Perp-Tnfaip3	ENSRNOG00000011994-ENSRNOG00000049517	.	-1	.	-1	.	.	.	.	.	.
chr1	14421858	.	G	C	18.6816	0/1	-6.46564,0,-85.5178	0/0	0,-5.11751,-47.0828	.	C	intergenic_region	MODIFIER	Tnfaip3-LOC102550206	ENSRNOG00000049517-ENSRNOG00000058088	.	-1	.	-1	.	.	.	.	.	.
chr1	14421864	.	A	C	16.8616	0/1	-6.09904,0,-81.9327	0/0	0,-5.11751,-43.3709	.	C	intergenic_region	MODIFIER	Tnfaip3-LOC102550206	ENSRNOG00000049517-ENSRNOG00000058088	.	-1	.	-1	.	.	.	.	.	.
chr1	14421873	.	GCA	GAT,ATT	6.48297	0/2	-5.99052,-1.03311,-63.9206,0,-52.8359,-62.8967	0/0	0,-6.32163,-50.5238,-6.32163,-51.7279,-50.0249	.	ATT	intergenic_region	MODIFIER	Tnfaip3-LOC102550206	ENSRNOG00000049517-ENSRNOG00000058088	.	-1	.	-1	.	.	.	.	.	.
chr1	14421873	.	GCA	GAT,ATT	6.48297	0/2	-5.99052,-1.03311,-63.9206,0,-52.8359,-62.8967	0/0	0,-6.32163,-50.5238,-6.32163,-51.7279,-50.0249	.	GAT	intergenic_region	MODIFIER	Tnfaip3-LOC102550206	ENSRNOG00000049517-ENSRNOG00000058088	.	-1	.	-1	.	.	.	.	.	.
chr1	14421880	.	A	C	35.5798	0/1	-8.16127,0,-69.1462	0/0	0,-5.41854,-51.9451	.	C	intergenic_region	MODIFIER	Tnfaip3-LOC102550206	ENSRNOG00000049517-ENSRNOG00000058088	.	-1	.	-1	.	.	.	.	.	.
chr1	14421902	.	TTG	CCA,CTG	133.526	0/2	-17.778,-10.4703,-68.5436,0,-46.2949,-57.5222	0/0	0,-6.0206,-53.7966,-4.62097,-52.4818,-52.1807	.	CTG	intergenic_region	MODIFIER	Tnfaip3-LOC102550206	ENSRNOG00000049517-ENSRNOG00000058088	.	-1	.	-1	.	.	.	.	.	.
chr1	14421902	.	TTG	CCA,CTG	133.526	0/2	-17.778,-10.4703,-68.5436,0,-46.2949,-57.5222	0/0	0,-6.0206,-53.7966,-4.62097,-52.4818,-52.1807	.	CCA	intergenic_region	MODIFIER	Tnfaip3-LOC102550206	ENSRNOG00000049517-ENSRNOG00000058088	.	-1	.	-1	.	.	.	.	.	.
chr1	14421912	.	T	A	117.813	0/1	-16.0435,0,-62.7217	0/0	0,-4.53335,-56.4681	.	A	intergenic_region	MODIFIER	Tnfaip3-LOC102550206	ENSRNOG00000049517-ENSRNOG00000058088	.	-1	.	-1	.	.	.	.	.	.
chr1	14421939	.	A	G	13.469	0/1	-6.43546,0,-70.206	0/0	0,-6.92369,-71.6093	.	G	intergenic_region	MODIFIER	Tnfaip3-LOC102550206	ENSRNOG00000049517-ENSRNOG00000058088	.	-1	.	-1	.	.	.	.	.	.
chr1	14421940	.	G	T	112.222	0/1	-17.4837,0,-63.0455	0/0	0,-4.8371,-63.7611	.	T	intergenic_region	MODIFIER	Tnfaip3-LOC102550206	ENSRNOG00000049517-ENSRNOG00000058088	.	-1	.	-1	.	.	.	.	.	.
chr1	14471843	.	G	A,T	9.6363	0/2	-5.19694,-4.38838,-18.5995,0,-11.0266,-14.5947	0/0	0,-5.41854,-54.8135,-5.41854,-54.8135,-54.8135	.	A	intergenic_region	MODIFIER	Tnfaip3-LOC102550206	ENSRNOG00000049517-ENSRNOG00000058088	.	-1	.	-1	.	.	.	.	.	.
chr1	14471843	.	G	A,T	9.6363	0/2	-5.19694,-4.38838,-18.5995,0,-11.0266,-14.5947	0/0	0,-5.41854,-54.8135,-5.41854,-54.8135,-54.8135	.	T	intergenic_region	MODIFIER	Tnfaip3-LOC102550206	ENSRNOG00000049517-ENSRNOG00000058088	.	-1	.	-1	.	.	.	.	.	.
chr1	14491853	.	C	A	65.6857	0/1	-11.8009,0,-125.461	0/0	0,-7.22472,-64.0939	.	A	intergenic_region	MODIFIER	Tnfaip3-LOC102550206	ENSRNOG00000049517-ENSRNOG00000058088	.	-1	.	-1	.	.	.	.	.	.
chr1	14506021	.	C	G	31.7888	0/1	-8.58818,0,-22.8012	0/0	0,-12.3509,-125.816	.	G	upstream_gene_variant	MODIFIER	LOC102550206	ENSRNOG00000058088	lincRNA	-1	.	-1	.	.	.	.	.	.
chr1	14506021	.	C	G	31.7888	0/1	-8.58818,0,-22.8012	0/0	0,-12.3509,-125.816	.	G	intergenic_region	MODIFIER	Tnfaip3-LOC102550206	ENSRNOG00000049517-ENSRNOG00000058088	.	-1	.	-1	.	.	.	.	.	.
chr1	14506035	.	C	G,T	42.345	0/1	-9.64406,0,-23.508,-8.9869,-20.4262,-32.7287	0/0	0,-11.808,-125.034,-3.89073,-118.212,-116.681	.	G	upstream_gene_variant	MODIFIER	LOC102550206	ENSRNOG00000058088	lincRNA	-1	.	-1	.	.	.	.	.	.
chr1	14506035	.	C	G,T	42.345	0/1	-9.64406,0,-23.508,-8.9869,-20.4262,-32.7287	0/0	0,-11.808,-125.034,-3.89073,-118.212,-116.681	.	T	upstream_gene_variant	MODIFIER	LOC102550206	ENSRNOG00000058088	lincRNA	-1	.	-1	.	.	.	.	.	.
chr1	14506035	.	C	G,T	42.345	0/1	-9.64406,0,-23.508,-8.9869,-20.4262,-32.7287	0/0	0,-11.808,-125.034,-3.89073,-118.212,-116.681	.	G	intergenic_region	MODIFIER	Tnfaip3-LOC102550206	ENSRNOG00000049517-ENSRNOG00000058088	.	-1	.	-1	.	.	.	.	.	.
chr1	14506035	.	C	G,T	42.345	0/1	-9.64406,0,-23.508,-8.9869,-20.4262,-32.7287	0/0	0,-11.808,-125.034,-3.89073,-118.212,-116.681	.	T	intergenic_region	MODIFIER	Tnfaip3-LOC102550206	ENSRNOG00000049517-ENSRNOG00000058088	.	-1	.	-1	.	.	.	.	.	.
chr1	14519487	.	A	G	28.0853	0/1	-7.4994,0,-14.516	0/0	0,-8.3692,-87.5117	.	G	intergenic_region	MODIFIER	LOC102550206-AABR07000484.1	ENSRNOG00000058088-ENSRNOG00000054373	.	-1	.	-1	.	.	.	.	.	.
chr1	14521223	.	G	C	22.8444	0/1	-8.43649,0,-26.811	0/0	0,-9.33193,-91.7216	.	C	intergenic_region	MODIFIER	LOC102550206-AABR07000484.1	ENSRNOG00000058088-ENSRNOG00000054373	.	-1	.	-1	.	.	.	.	.	.
chr1	14529015	.	GG	GAG	7.12177	0/1	-4.2486,0,-9.71242	0/0	0,-6.32163,-61.8522	.	GAG	intron_variant	MODIFIER	AABR07000484.1	ENSRNOG00000054373	lincRNA	1	.	-1	.	.	.	.	.	.
chr1	14529635	.	T	C	1192.74	0/1	-147.355,0,-50.0484	0/0	0,-8.78405,-46.8554	.	C	intron_variant	MODIFIER	AABR07000484.1	ENSRNOG00000054373	lincRNA	1	.	-1	.	.	.	.	.	.
chr1	14529678	.	T	G	17.3414	0/1	-12.2798,0,-81.7281	0/0	0,-6.46623,-47.8901	.	G	intron_variant	MODIFIER	AABR07000484.1	ENSRNOG00000054373	lincRNA	1	.	-1	.	.	.	.	.	.
chr1	14530162	.	C	G	34.1857	0/1	-10.7925,0,-15.7899	0/0	0,-4.51545,-35.7189	.	G	intron_variant	MODIFIER	AABR07000484.1	ENSRNOG00000054373	lincRNA	1	.	-1	.	.	.	.	.	.
chr1	14533368	.	G	T	29.3809	0/1	-11.6401,0,-40.929	0/0	0,-8.12781,-64.8702	.	T	intron_variant	MODIFIER	AABR07000484.1	ENSRNOG00000054373	lincRNA	1	.	-1	.	.	.	.	.	.
chr1	14587745	.	A	G	34.1267	0/1	-7.04259,0,-22.773	0/0	0,-7.52575,-71.5605	.	G	intergenic_region	MODIFIER	AABR07000484.1-Olig3	ENSRNOG00000054373-ENSRNOG00000012057	.	-1	.	-1	.	.	.	.	.	.
chr1	14590459	.	C	G	12.6187	0/1	-4.31661,0,-17.2344	0/0	0,-4.81648,-47.1074	.	G	intergenic_region	MODIFIER	AABR07000484.1-Olig3	ENSRNOG00000054373-ENSRNOG00000012057	.	-1	.	-1	.	.	.	.	.	.
chr1	14635398	.	A	G	15.5085	0/1	-4.61764,0,-14.8169	0/0	0,-4.51545,-43.672	.	G	intergenic_region	MODIFIER	AABR07000484.1-Olig3	ENSRNOG00000054373-ENSRNOG00000012057	.	-1	.	-1	.	.	.	.	.	.
chr1	14674281	.	C	A	7.37962	0/1	-3.72946,0,-9.93756	0/0	0,-8.8309,-74.0158	.	A	intergenic_region	MODIFIER	AABR07000484.1-Olig3	ENSRNOG00000054373-ENSRNOG00000012057	.	-1	.	-1	.	.	.	.	.	.
chr1	14674293	.	CA	CAAA	6.11561	0/1	-3.56893,0,-14.3724	0/0	0,-10.235,-78.6505	.	CAAA	intergenic_region	MODIFIER	AABR07000484.1-Olig3	ENSRNOG00000054373-ENSRNOG00000012057	.	-1	.	-1	.	.	.	.	.	.
chr1	14694759	.	G	A	51.6587	0/1	-13.2712,0,-104.088	0/0	0,-7.83446,-90.0205	.	A	intergenic_region	MODIFIER	AABR07000484.1-Olig3	ENSRNOG00000054373-ENSRNOG00000012057	.	-1	.	-1	.	.	.	.	.	.
chr1	14701652	.	A	G	5.9137	0/1	-3.54198,0,-18.6071	0/0	0,-4.51545,-40.602	.	G	intergenic_region	MODIFIER	AABR07000484.1-Olig3	ENSRNOG00000054373-ENSRNOG00000012057	.	-1	.	-1	.	.	.	.	.	.
chr1	14726076	.	A	G	7.25817	0/1	-3.71455,0,-18.4072	0/0	0,-4.81648,-48.8665	.	G	intergenic_region	MODIFIER	AABR07000484.1-Olig3	ENSRNOG00000054373-ENSRNOG00000012057	.	-1	.	-1	.	.	.	.	.	.
chr1	14731497	.	G	T	12.6186	0/1	-4.31661,0,-13.8303	0/0	0,-9.33193,-96.3397	.	T	intergenic_region	MODIFIER	AABR07000484.1-Olig3	ENSRNOG00000054373-ENSRNOG00000012057	.	-1	.	-1	.	.	.	.	.	.
chr1	14793311	.	ACAAAAAAAAAAAAAAAAT	ACAAAAAAAAAAAAAAAT	62.9215	0/1	-10.3953,0,-5.48986	0/0	0,-7.12078,-33.2488	.	ACAAAAAAAAAAAAAAAT	upstream_gene_variant	MODIFIER	Olig3	ENSRNOG00000012057	protein_coding	-1	.	-1	.	.	.	.	.	.
chr1	14793311	.	ACAAAAAAAAAAAAAAAAT	ACAAAAAAAAAAAAAAAT	62.9215	0/1	-10.3953,0,-5.48986	0/0	0,-7.12078,-33.2488	.	ACAAAAAAAAAAAAAAAT	intergenic_region	MODIFIER	AABR07000484.1-Olig3	ENSRNOG00000054373-ENSRNOG00000012057	.	-1	.	-1	.	.	.	.	.	.
chr1	14793729	.	T	A	12.194	0/1	-4.27155,0,-8.27347	0/0	0,-6.62266,-59.1223	.	A	upstream_gene_variant	MODIFIER	Olig3	ENSRNOG00000012057	protein_coding	-1	.	-1	.	.	.	.	.	.
chr1	14793729	.	T	A	12.194	0/1	-4.27155,0,-8.27347	0/0	0,-6.62266,-59.1223	.	A	intergenic_region	MODIFIER	AABR07000484.1-Olig3	ENSRNOG00000054373-ENSRNOG00000012057	.	-1	.	-1	.	.	.	.	.	.
chr1	14797282	.	TGGGGGGGGGT	TGGGGGGGGGGT	10.7182	0/1	-4.7146,0,-4.90053	0/0	0,-7.52575,-59.9716	.	TGGGGGGGGGGT	upstream_gene_variant	MODIFIER	Olig3	ENSRNOG00000012057	protein_coding	-1	.	-1	.	.	.	.	.	.
chr1	14797282	.	TGGGGGGGGGT	TGGGGGGGGGGT	10.7182	0/1	-4.7146,0,-4.90053	0/0	0,-7.52575,-59.9716	.	TGGGGGGGGGGT	intergenic_region	MODIFIER	AABR07000484.1-Olig3	ENSRNOG00000054373-ENSRNOG00000012057	.	-1	.	-1	.	.	.	.	.	.
chr1	14804203	.	A	T	10.9647	0/1	-5.64455,0,-15.7514	0/0	0,-11.1381,-108.813	.	T	downstream_gene_variant	MODIFIER	Olig3	ENSRNOG00000012057	protein_coding	-1	.	-1	.	.	.	.	.	.
chr1	14804203	.	A	T	10.9647	0/1	-5.64455,0,-15.7514	0/0	0,-11.1381,-108.813	.	T	intergenic_region	MODIFIER	Olig3-AABR07000493.1	ENSRNOG00000012057-ENSRNOG00000053291	.	-1	.	-1	.	.	.	.	.	.
chr1	14825354	.	CTTTTTTTTTTTTG	CTTTTTTTTTTTG	101.379	0/1	-13.9243,0,-18.9952	0/0	0,-6.96491,-56.3587	.	CTTTTTTTTTTTG	intergenic_region	MODIFIER	Olig3-AABR07000493.1	ENSRNOG00000012057-ENSRNOG00000053291	.	-1	.	-1	.	.	.	.	.	.
chr1	14867328	.	A	C	330.59	0/1	-37.0545,0,-3.0639	0/0	0,-6.92369,-72.2082	.	C	intergenic_region	MODIFIER	Olig3-AABR07000493.1	ENSRNOG00000012057-ENSRNOG00000053291	.	-1	.	-1	.	.	.	.	.	.
chr1	14868445	.	T	A	6.89596	0/1	-3.66949,0,-16.5589	0/0	0,-9.93399,-88.5784	.	A	intergenic_region	MODIFIER	Olig3-AABR07000493.1	ENSRNOG00000012057-ENSRNOG00000053291	.	-1	.	-1	.	.	.	.	.	.
chr1	14870546	.	T	C	22.8884	0/1	-7.22802,0,-31.4633	0/0	0,-12.0412,-110.676	.	C	intergenic_region	MODIFIER	Olig3-AABR07000493.1	ENSRNOG00000012057-ENSRNOG00000053291	.	-1	.	-1	.	.	.	.	.	.
chr1	14870671	.	TAC	CAT	5.7198	0/1	-4.44472,0,-75.584	0/0	0,-10.5109,-113.245	.	CAT	intergenic_region	MODIFIER	Olig3-AABR07000493.1	ENSRNOG00000012057-ENSRNOG00000053291	.	-1	.	-1	.	.	.	.	.	.
chr1	14878641	.	G	A	201.806	0/1	-25.4347,0,-18.0283	0/0	0,-8.42884,-87.5865	.	A	intergenic_region	MODIFIER	Olig3-AABR07000493.1	ENSRNOG00000012057-ENSRNOG00000053291	.	-1	.	-1	.	.	.	.	.	.
chr1	14902138	.	T	C	31.2103	1/1	-6.26735,-0.919189,0	0/0	0,-9.0309,-81.6468	.	C	intergenic_region	MODIFIER	Olig3-AABR07000493.1	ENSRNOG00000012057-ENSRNOG00000053291	.	-1	.	-1	.	.	.	.	.	.
chr1	14922514	.	TGATAGATAGATAGATAGATAGATAGATAGATAGATAGATAG	TGATAGATAGATAGATAGATAGATAGATAGATAGATAG,TGATAGATAGATAGATAGATAGATAGATAGATAGATAGATAGATAG	147.624	2/2	-21.4499,-22.5897,-10.4917,-13.5463,-4.10061,0	0/0	0,-24.9855,-62.4588,-24.9855,-80.9375,-62.5746	.	TGATAGATAGATAGATAGATAGATAGATAGATAGATAG	intergenic_region	MODIFIER	Olig3-AABR07000493.1	ENSRNOG00000012057-ENSRNOG00000053291	.	-1	.	-1	.	.	.	.	.	.
chr1	14922514	.	TGATAGATAGATAGATAGATAGATAGATAGATAGATAGATAG	TGATAGATAGATAGATAGATAGATAGATAGATAGATAG,TGATAGATAGATAGATAGATAGATAGATAGATAGATAGATAGATAG	147.624	2/2	-21.4499,-22.5897,-10.4917,-13.5463,-4.10061,0	0/0	0,-24.9855,-62.4588,-24.9855,-80.9375,-62.5746	.	TGATAGATAGATAGATAGATAGATAGATAGATAGATAGATAGATAG	intergenic_region	MODIFIER	Olig3-AABR07000493.1	ENSRNOG00000012057-ENSRNOG00000053291	.	-1	.	-1	.	.	.	.	.	.
chr1	14932583	.	T	A	42.745	0/1	-10.536,0,-44.6678	0/0	0,-8.72987,-89.2031	.	A	intergenic_region	MODIFIER	Olig3-AABR07000493.1	ENSRNOG00000012057-ENSRNOG00000053291	.	-1	.	-1	.	.	.	.	.	.
chr1	14986535	.	CTT	CT	85.9492	0/1	-14.3971,0,-37.2885	0/0	0,-9.93399,-94.0534	.	CT	intergenic_region	MODIFIER	AABR07000493.1-Ifngr1	ENSRNOG00000053291-ENSRNOG00000012074	.	-1	.	-1	.	.	.	.	.	.
chr1	14986557	.	TTCAA	CTCAT	89.4253	0/1	-14.7447,0,-38.2578	0/0	0,-9.0309,-92.7529	.	CTCAT	intergenic_region	MODIFIER	AABR07000493.1-Ifngr1	ENSRNOG00000053291-ENSRNOG00000012074	.	-1	.	-1	.	.	.	.	.	.
chr1	14986603	.	T	C	105.465	0/1	-15.2859,0,-51.9345	0/0	0,-9.63296,-87.8366	.	C	intergenic_region	MODIFIER	AABR07000493.1-Ifngr1	ENSRNOG00000053291-ENSRNOG00000012074	.	-1	.	-1	.	.	.	.	.	.
chr1	14986635	.	T	C	137.118	0/1	-18.2171,0,-64.7554	0/0	0,-13.5463,-110.821	.	C	intergenic_region	MODIFIER	AABR07000493.1-Ifngr1	ENSRNOG00000053291-ENSRNOG00000012074	.	-1	.	-1	.	.	.	.	.	.
chr1	14986663	.	G	T	138.858	0/1	-19.7183,0,-65.6373	0/0	0,-17.7608,-140.88	.	T	intergenic_region	MODIFIER	AABR07000493.1-Ifngr1	ENSRNOG00000053291-ENSRNOG00000012074	.	-1	.	-1	.	.	.	.	.	.
chr1	14986705	.	GAGT	CAGG	46.3453	0/1	-13.1008,0,-106.28	0/0	0,-17.4597,-142.064	.	CAGG	intergenic_region	MODIFIER	AABR07000493.1-Ifngr1	ENSRNOG00000053291-ENSRNOG00000012074	.	-1	.	-1	.	.	.	.	.	.
chr1	14986713	.	G	C	73.2456	0/1	-14.3929,0,-119.934	0/0	0,-16.8577,-143.137	.	C	intergenic_region	MODIFIER	AABR07000493.1-Ifngr1	ENSRNOG00000053291-ENSRNOG00000012074	.	-1	.	-1	.	.	.	.	.	.
chr1	14986723	.	G	C	103.115	0/1	-15.898,0,-112.835	0/0	0,-16.5566,-125.139	.	C	intergenic_region	MODIFIER	AABR07000493.1-Ifngr1	ENSRNOG00000053291-ENSRNOG00000012074	.	-1	.	-1	.	.	.	.	.	.
chr1	14986733	.	GGTTAATTTT	AATTATTTTC	93.5046	0/1	-16.9831,0,-74.4194	0/0	0,-13.5463,-111.873	.	AATTATTTTC	intergenic_region	MODIFIER	AABR07000493.1-Ifngr1	ENSRNOG00000053291-ENSRNOG00000012074	.	-1	.	-1	.	.	.	.	.	.
chr1	14986750	.	GA	TC,GC	57.5121	0/1	-14.2175,0,-75.6494,-9.71536,-66.7225,-88.527	0/0	0,-13.5463,-124.631,-13.4475,-124.578,-124.277	.	TC	intergenic_region	MODIFIER	AABR07000493.1-Ifngr1	ENSRNOG00000053291-ENSRNOG00000012074	.	-1	.	-1	.	.	.	.	.	.
chr1	14986750	.	GA	TC,GC	57.5121	0/1	-14.2175,0,-75.6494,-9.71536,-66.7225,-88.527	0/0	0,-13.5463,-124.631,-13.4475,-124.578,-124.277	.	GC	intergenic_region	MODIFIER	AABR07000493.1-Ifngr1	ENSRNOG00000053291-ENSRNOG00000012074	.	-1	.	-1	.	.	.	.	.	.
chr1	14986792	.	G	T	105.988	0/1	-17.1362,0,-84.4313	0/0	0,-12.7544,-123.726	.	T	intergenic_region	MODIFIER	AABR07000493.1-Ifngr1	ENSRNOG00000053291-ENSRNOG00000012074	.	-1	.	-1	.	.	.	.	.	.
chr1	14987520	.	T	A	70.8569	0/1	-12.268,0,-77.5859	0/0	0,-7.30136,-79.1666	.	A	intergenic_region	MODIFIER	AABR07000493.1-Ifngr1	ENSRNOG00000053291-ENSRNOG00000012074	.	-1	.	-1	.	.	.	.	.	.
chr1	14987525	.	A	G	143.294	0/1	-21.0668,0,-55.2413	0/0	0,-4.96756,-70.9742	.	G	intergenic_region	MODIFIER	AABR07000493.1-Ifngr1	ENSRNOG00000053291-ENSRNOG00000012074	.	-1	.	-1	.	.	.	.	.	.
chr1	14987550	.	A	G	37.9832	0/1	-8.40165,0,-47.8316	0/0	0,-10.235,-84.8607	.	G	intergenic_region	MODIFIER	AABR07000493.1-Ifngr1	ENSRNOG00000053291-ENSRNOG00000012074	.	-1	.	-1	.	.	.	.	.	.
chr1	14987562	.	G	T	38.4756	0/1	-8.45091,0,-43.9582	0/0	0,-10.235,-93.3501	.	T	intergenic_region	MODIFIER	AABR07000493.1-Ifngr1	ENSRNOG00000053291-ENSRNOG00000012074	.	-1	.	-1	.	.	.	.	.	.
chr1	14989734	.	T	A	61.0439	0/1	-12.2587,0,-62.0835	0/0	0,-14.7505,-122.861	.	A	intergenic_region	MODIFIER	AABR07000493.1-Ifngr1	ENSRNOG00000053291-ENSRNOG00000012074	.	-1	.	-1	.	.	.	.	.	.
chr1	14989740	.	CAA	CAAA	9.46254	0/1	-6.63139,0,-57.9202	0/0	0,-15.0515,-113.155	.	CAAA	intergenic_region	MODIFIER	AABR07000493.1-Ifngr1	ENSRNOG00000053291-ENSRNOG00000012074	.	-1	.	-1	.	.	.	.	.	.
chr1	14989751	.	C	T	114.156	0/1	-18.5618,0,-78.547	0/0	0,-14.2494,-114.239	.	T	intergenic_region	MODIFIER	AABR07000493.1-Ifngr1	ENSRNOG00000053291-ENSRNOG00000012074	.	-1	.	-1	.	.	.	.	.	.
chr1	14989759	.	A	G	281.963	0/1	-34.8533,0,-57.7079	0/0	0,-13.8474,-101.601	.	G	intergenic_region	MODIFIER	AABR07000493.1-Ifngr1	ENSRNOG00000053291-ENSRNOG00000012074	.	-1	.	-1	.	.	.	.	.	.
chr1	14989788	.	T	G	155.965	0/1	-22.0024,0,-82.5922	0/0	0,-11.1381,-101.741	.	G	intergenic_region	MODIFIER	AABR07000493.1-Ifngr1	ENSRNOG00000053291-ENSRNOG00000012074	.	-1	.	-1	.	.	.	.	.	.
chr1	14989809	.	T	G	247.67	0/1	-29.6253,0,-79.3303	0/0	0,-7.50881,-100.88	.	G	intergenic_region	MODIFIER	AABR07000493.1-Ifngr1	ENSRNOG00000053291-ENSRNOG00000012074	.	-1	.	-1	.	.	.	.	.	.
chr1	14989821	.	T	G	178.243	0/1	-24.5617,0,-72.4661	0/0	0,-10.8371,-103.785	.	G	intergenic_region	MODIFIER	AABR07000493.1-Ifngr1	ENSRNOG00000053291-ENSRNOG00000012074	.	-1	.	-1	.	.	.	.	.	.
chr1	14989833	.	GTCC	CTCT	83.1878	0/1	-14.9147,0,-84.766	0/0	0,-12.9443,-125.194	.	CTCT	intergenic_region	MODIFIER	AABR07000493.1-Ifngr1	ENSRNOG00000053291-ENSRNOG00000012074	.	-1	.	-1	.	.	.	.	.	.
chr1	15003612	.	C	G	21.2605	0/1	-7.23134,0,-51.9973	0/0	0,-6.0206,-68.2768	.	G	intergenic_region	MODIFIER	AABR07000493.1-Ifngr1	ENSRNOG00000053291-ENSRNOG00000012074	.	-1	.	-1	.	.	.	.	.	.
chr1	15003618	.	TG	GT	13.9946	0/1	-6.49035,0,-55.5326	0/0	0,-6.0206,-68.0978	.	GT	intergenic_region	MODIFIER	AABR07000493.1-Ifngr1	ENSRNOG00000053291-ENSRNOG00000012074	.	-1	.	-1	.	.	.	.	.	.
chr1	15003633	.	G	A	9.87374	0/1	-5.4255,0,-66.3001	0/0	0,-5.71957,-61.3321	.	A	intergenic_region	MODIFIER	AABR07000493.1-Ifngr1	ENSRNOG00000053291-ENSRNOG00000012074	.	-1	.	-1	.	.	.	.	.	.
chr1	15003650	.	G	T	11.3879	0/1	-5.52795,0,-72.7824	0/0	0,-5.71957,-58.5299	.	T	intergenic_region	MODIFIER	AABR07000493.1-Ifngr1	ENSRNOG00000053291-ENSRNOG00000012074	.	-1	.	-1	.	.	.	.	.	.
chr1	15003666	.	G	A	5.66013	0/1	-4.58461,0,-64.7404	0/0	0,-5.71957,-60.7931	.	A	intergenic_region	MODIFIER	AABR07000493.1-Ifngr1	ENSRNOG00000053291-ENSRNOG00000012074	.	-1	.	-1	.	.	.	.	.	.
chr1	15003883	.	T	C	32.0587	0/1	-10.5285,0,-42.7874	0/0	0,-7.71265,-80.8289	.	C	intergenic_region	MODIFIER	AABR07000493.1-Ifngr1	ENSRNOG00000053291-ENSRNOG00000012074	.	-1	.	-1	.	.	.	.	.	.
chr1	15003896	.	C	G	95.8949	0/1	-18.1069,0,-37.7365	0/0	0,-7.11056,-75.8004	.	G	intergenic_region	MODIFIER	AABR07000493.1-Ifngr1	ENSRNOG00000053291-ENSRNOG00000012074	.	-1	.	-1	.	.	.	.	.	.
chr1	15003901	.	TTT	CTC	95.2598	0/1	-18.0434,0,-38.2834	0/0	0,-6.81,-70.7596	.	CTC	intergenic_region	MODIFIER	AABR07000493.1-Ifngr1	ENSRNOG00000053291-ENSRNOG00000012074	.	-1	.	-1	.	.	.	.	.	.
chr1	15003915	.	G	T	141.489	0/1	-20.1625,0,-48.2683	0/0	0,-6.20745,-60.4818	.	T	intergenic_region	MODIFIER	AABR07000493.1-Ifngr1	ENSRNOG00000053291-ENSRNOG00000012074	.	-1	.	-1	.	.	.	.	.	.
chr1	15003954	.	CCAGG	CTAGATAGA	106.796	0/1	-16.2659,0,-45.7917	0/0	0,-3.67496,-57.1227	.	TAGATAGA	intergenic_region	MODIFIER	AABR07000493.1-Ifngr1	ENSRNOG00000053291-ENSRNOG00000012074	.	-1	.	-1	.	.	.	.	.	.
chr1	15003981	.	GG	TA	46.1727	0/1	-12.6399,0,-54.1105	0/0	0,-4.93325,-62.2278	.	TA	intergenic_region	MODIFIER	AABR07000493.1-Ifngr1	ENSRNOG00000053291-ENSRNOG00000012074	.	-1	.	-1	.	.	.	.	.	.
chr1	15003993	.	G	T	47.9718	0/1	-12.8198,0,-60.7615	0/0	0,-6.18751,-59.9247	.	T	intergenic_region	MODIFIER	AABR07000493.1-Ifngr1	ENSRNOG00000053291-ENSRNOG00000012074	.	-1	.	-1	.	.	.	.	.	.
chr1	15018736	.	CAATAAAGTAATCTAAT	TAAGAGAGTCATCT	11.182	0/1	-5.36709,0,-38.7631	0/0	0,-8.12781,-79.5987	.	TAAGAGAGTCATCT	intergenic_region	MODIFIER	AABR07000493.1-Ifngr1	ENSRNOG00000053291-ENSRNOG00000012074	.	-1	.	-1	.	.	.	.	.	.
chr1	15018761	.	A	G	81.2945	0/1	-13.539,0,-32.4793	0/0	0,-9.0309,-78.3117	.	G	intergenic_region	MODIFIER	AABR07000493.1-Ifngr1	ENSRNOG00000053291-ENSRNOG00000012074	.	-1	.	-1	.	.	.	.	.	.
chr1	15018796	.	TCTC	TTT	23.4055	0/1	-7.74815,0,-51.376	0/0	0,-10.235,-90.2513	.	TT	intergenic_region	MODIFIER	AABR07000493.1-Ifngr1	ENSRNOG00000053291-ENSRNOG00000012074	.	-1	.	-1	.	.	.	.	.	.
chr1	15018814	.	G	A	33.6398	0/1	-8.47235,0,-51.5996	0/0	0,-9.33193,-87.6938	0.274	A	intergenic_region	MODIFIER	AABR07000493.1-Ifngr1	ENSRNOG00000053291-ENSRNOG00000012074	.	-1	.	-1	.	.	.	.	.	.
chr1	15027927	.	CAAAAAAAAAAAT	CAAAAAAAAAAT	221.394	0/1	-28.6191,0,-8.32535	0/0	0,-9.93399,-60.109	.	CAAAAAAAAAAT	intergenic_region	MODIFIER	AABR07000493.1-Ifngr1	ENSRNOG00000053291-ENSRNOG00000012074	.	-1	.	-1	.	.	.	.	.	.
chr1	15086500	.	A	C	54.8594	0/1	-12.258,0,-64.2573	0/0	0,-4.81648,-47.2054	.	C	intergenic_region	MODIFIER	Ifngr1-Il22ra2	ENSRNOG00000012074-ENSRNOG00000012259	.	-1	.	-1	.	.	.	.	.	.
chr1	15086510	.	AGG	TGA	5.61004	0/1	-8.93892,0,-64.0358	0/0	0,-5.41854,-49.5107	.	TGA	intergenic_region	MODIFIER	Ifngr1-Il22ra2	ENSRNOG00000012074-ENSRNOG00000012259	.	-1	.	-1	.	.	.	.	.	.
chr1	15086543	.	AC	GT	96.4823	0/1	-16.1856,0,-66.2291	0/0	0,-4.81648,-39.9511	.	GT	intergenic_region	MODIFIER	Ifngr1-Il22ra2	ENSRNOG00000012074-ENSRNOG00000012259	.	-1	.	-1	.	.	.	.	.	.
chr1	15086554	.	A	G	125.258	0/1	-18.5403,0,-74.087	0/0	0,-6.0206,-58.2488	.	G	intergenic_region	MODIFIER	Ifngr1-Il22ra2	ENSRNOG00000012074-ENSRNOG00000012259	.	-1	.	-1	.	.	.	.	.	.
chr1	15086563	.	G	A	125.103	0/1	-16.9272,0,-72.6871	0/0	0,-6.0206,-61.6842	.	A	intergenic_region	MODIFIER	Ifngr1-Il22ra2	ENSRNOG00000012074-ENSRNOG00000012259	.	-1	.	-1	.	.	.	.	.	.
chr1	15086614	.	A	T	74.4671	0/1	-14.8208,0,-65.8182	0/0	0,-10.536,-69.0028	.	T	intergenic_region	MODIFIER	Ifngr1-Il22ra2	ENSRNOG00000012074-ENSRNOG00000012259	.	-1	.	-1	.	.	.	.	.	.
chr1	15093880	.	A	T	8.32855	0/1	-3.84301,0,-18.1973	0/0	0,-10.235,-92.2316	.	T	intron_variant	MODIFIER	Il22ra2	ENSRNOG00000012259	protein_coding	1	.	-1	.	.	.	.	.	.
chr1	15109888	.	T	G	356.147	0/1	-40.6724,0,-46.3779	0/0	0,-5.41854,-47.7612	.	G	downstream_gene_variant	MODIFIER	Il22ra2	ENSRNOG00000012259	protein_coding	-1	.	-1	.	.	.	.	.	.
chr1	15109888	.	T	G	356.147	0/1	-40.6724,0,-46.3779	0/0	0,-5.41854,-47.7612	.	G	intergenic_region	MODIFIER	Il22ra2-Il20ra	ENSRNOG00000012259-ENSRNOG00000012286	.	-1	.	-1	.	.	.	.	.	.
chr1	15115103	.	CTGAA	ATGTT	7.82317	0/1	-5.81252,0,-45.3542	0/0	0,-7.82678,-66.2261	.	ATGTT	intergenic_region	MODIFIER	Il22ra2-Il20ra	ENSRNOG00000012259-ENSRNOG00000012286	.	-1	.	-1	.	.	.	.	.	.
chr1	15115114	.	G	A	42.7553	0/1	-9.68509,0,-49.2838	0/0	0,-8.42884,-70.5328	.	A	intergenic_region	MODIFIER	Il22ra2-Il20ra	ENSRNOG00000012259-ENSRNOG00000012286	.	-1	.	-1	.	.	.	.	.	.
chr1	15115120	.	CTTT	TTTA	18.176	0/1	-6.9195,0,-46.6955	0/0	0,-8.42884,-75.6866	.	TTTA	intergenic_region	MODIFIER	Il22ra2-Il20ra	ENSRNOG00000012259-ENSRNOG00000012286	.	-1	.	-1	.	.	.	.	.	.
chr1	15139761	.	C	T	12.6186	0/1	-4.31661,0,-17.3958	0/0	0,-5.41854,-56.4721	.	T	intergenic_region	MODIFIER	Il22ra2-Il20ra	ENSRNOG00000012259-ENSRNOG00000012286	.	-1	.	-1	.	.	.	.	.	.
chr1	15141172	.	C	T	5.8837	0/1	-3.53795,0,-23.8116	0/0	0,-9.0309,-91.9929	.	T	intergenic_region	MODIFIER	Il22ra2-Il20ra	ENSRNOG00000012259-ENSRNOG00000012286	.	-1	.	-1	.	.	.	.	.	.
chr1	15142488	.	A	C	36.2301	0/1	-8.56432,0,-16.1069	0/0	0,-4.81648,-50.6323	.	C	intergenic_region	MODIFIER	Il22ra2-Il20ra	ENSRNOG00000012259-ENSRNOG00000012286	.	-1	.	-1	.	.	.	.	.	.
chr1	15163751	.	A	T	15.5085	0/1	-4.61764,0,-15.1852	0/0	0,-8.72987,-87.2718	.	T	intergenic_region	MODIFIER	Il22ra2-Il20ra	ENSRNOG00000012259-ENSRNOG00000012286	.	-1	.	-1	.	.	.	.	.	.
chr1	15197184	.	G	T	11.0074	0/1	-4.14404,0,-14.3587	0/0	0,-8.12781,-84.7122	.	T	intron_variant	MODIFIER	Il20ra	ENSRNOG00000012286	protein_coding	1	.	-1	.	.	.	.	.	.
chr1	15216782	.	C	G	5.96611	0/1	-3.54902,0,-19.9216	0/0	0,-13.2453,-115.915	.	G	intron_variant	MODIFIER	Il20ra	ENSRNOG00000012286	protein_coding	5	.	-1	.	.	.	.	.	.
chr1	15222139	.	T	G	21.4249	0/1	-7.94147,0,-31.5294	0/0	0,-4.01442,-37.6302	.	G	missense_variant	MODERATE	Il20ra	ENSRNOG00000012286	protein_coding	7	p.Ser457Ala	543	.	.	.	.	.	.
chr1	15229473	.	T	C	14.279	0/1	-4.49055,0,-4.4327	0/0	0,-11.9623,-115.346	.	C	intergenic_region	MODIFIER	Il20ra-AC136053.1	ENSRNOG00000012286-ENSRNOG00000057719	.	-1	.	-1	.	.	.	.	.	.
chr1	15229511	.	C	T	5.77068	0/1	-3.52044,0,-2.35203	0/0	0,-8.42884,-83.0822	.	T	intergenic_region	MODIFIER	Il20ra-AC136053.1	ENSRNOG00000012286-ENSRNOG00000057719	.	-1	.	-1	.	.	.	.	.	.
chr1	15237795	.	T	A	10.9703	0/1	-4.14001,0,-15.9137	0/0	0,-6.0206,-58.1645	.	A	intergenic_region	MODIFIER	Il20ra-AC136053.1	ENSRNOG00000012286-ENSRNOG00000057719	.	-1	.	-1	.	.	.	.	.	.
chr1	15247222	.	T	C	174.339	0/1	-23.9137,0,-48.6517	0/0	0,-9.11861,-116.642	.	C	upstream_gene_variant	MODIFIER	AC136053.1	ENSRNOG00000057719	lincRNA	-1	.	-1	.	.	.	.	.	.
chr1	15247222	.	T	C	174.339	0/1	-23.9137,0,-48.6517	0/0	0,-9.11861,-116.642	.	C	intergenic_region	MODIFIER	Il20ra-AC136053.1	ENSRNOG00000012286-ENSRNOG00000057719	.	-1	.	-1	.	.	.	.	.	.
chr1	15277705	.	C	G	22.4445	0/1	-7.35053,0,-30.9624	0/0	0,-6.92369,-57.0405	.	G	intergenic_region	MODIFIER	AC136053.1-Slc35d3	ENSRNOG00000057719-ENSRNOG00000012311	.	-1	.	-1	.	.	.	.	.	.
chr1	15316362	.	T	A	6.44928	0/1	-3.61257,0,-6.14268	0/0	0,-9.4119,-91.2152	.	A	intron_variant	MODIFIER	Pex7	ENSRNOG00000012322	protein_coding	9	.	-1	.	.	.	.	.	.
chr1	15370036	.	CAA	CA	5.91366	0/1	-3.54198,0,-11.0317	0/0	0,-13.8474,-139.435	.	CA	intron_variant	MODIFIER	Pex7	ENSRNOG00000012322	protein_coding	3	.	-1	.	.	.	.	.	.
chr1	15388132	.	G	T	102.788	0/1	-16.7586,0,-77.4354	0/0	0,-9.63416,-87.4318	.	T	intergenic_region	MODIFIER	Pex7-Map3k5	ENSRNOG00000012322-ENSRNOG00000031700	.	-1	.	-1	.	.	.	.	.	.
chr1	15388150	.	C	A	140.635	0/1	-20.5432,0,-76.8155	0/0	0,-7.25083,-66.3845	.	A	intergenic_region	MODIFIER	Pex7-Map3k5	ENSRNOG00000012322-ENSRNOG00000031700	.	-1	.	-1	.	.	.	.	.	.
chr1	15388197	.	ATG	GTT	95.7462	0/1	-16.0544,0,-80.0888	0/0	0,-8.12895,-79.896	.	GTT	intergenic_region	MODIFIER	Pex7-Map3k5	ENSRNOG00000012322-ENSRNOG00000031700	.	-1	.	-1	.	.	.	.	.	.
chr1	15388209	.	G	A	52.6553	0/1	-11.7453,0,-90.317	0/0	0,-7.82815,-78.087	.	A	intergenic_region	MODIFIER	Pex7-Map3k5	ENSRNOG00000012322-ENSRNOG00000031700	.	-1	.	-1	.	.	.	.	.	.
chr1	15448998	.	ATTTTTTTTTTTC	ATTTTTTTTTTC	19.4254	0/1	-5.86868,0,-37.3201	0/0	0,-13.2453,-113.24	.	ATTTTTTTTTTC	intron_variant	MODIFIER	Map3k5	ENSRNOG00000031700	protein_coding	1	.	-1	.	.	.	.	.	.
chr1	15453702	.	ATTTTTTTTTTTTA	ATTTTTTTTTTTA	41.4745	0/1	-9.13999,0,-7.43358	0/0	0,-10.235,-53.4977	.	ATTTTTTTTTTTA	intron_variant	MODIFIER	Map3k5	ENSRNOG00000031700	protein_coding	1	.	-1	.	.	.	.	.	.
chr1	15469567	.	T	C	109.025	0/1	-18.0487,0,-37.1869	0/0	0,-9.96766,-98.7233	.	C	intron_variant	MODIFIER	Map3k5	ENSRNOG00000031700	protein_coding	1	.	-1	.	.	.	.	.	.
chr1	15478649	.	TCC	TCCC	66.4427	0/1	-11.2055,0,-16.7036	0/0	0,-5.71957,-26.734	.	TCCC	intron_variant	MODIFIER	Map3k5	ENSRNOG00000031700	protein_coding	2	.	-1	.	.	.	.	.	.
chr1	15483352	.	C	A	17.2653	0/1	-6.82686,0,-38.3647	0/0	0,-6.32163,-56.6003	.	A	intron_variant	MODIFIER	Map3k5	ENSRNOG00000031700	protein_coding	2	.	-1	.	.	.	.	.	.
chr1	15501948	.	TAAAAAAAAAAAAAAT	TAAAAAAAAAAAAAT,AAAAAAAAAAAAAAAT	8.82414	0/1	-6.3088,0,-14.1913,-8.71704,-15.9975,-23.9335	0/0	0,-8.92149,-45.2145,-9.89752,-50.6038,-45.7456	.	AAAAAAAAAAAAAAAT	intron_variant	MODIFIER	Map3k5	ENSRNOG00000031700	protein_coding	7	.	-1	.	.	.	.	.	.
chr1	15501948	.	TAAAAAAAAAAAAAAT	TAAAAAAAAAAAAAT,AAAAAAAAAAAAAAAT	8.82414	0/1	-6.3088,0,-14.1913,-8.71704,-15.9975,-23.9335	0/0	0,-8.92149,-45.2145,-9.89752,-50.6038,-45.7456	.	TAAAAAAAAAAAAAT	intron_variant	MODIFIER	Map3k5	ENSRNOG00000031700	protein_coding	7	.	-1	.	.	.	.	.	.
chr1	15518937	.	TC	TG	17.8569	0/1	-12.5386,0,-29.4779	0/0	0,-10.536,-101.522	.	TG	intron_variant	MODIFIER	Map3k5	ENSRNOG00000031700	protein_coding	8	.	-1	.	.	.	.	.	.
chr1	15527683	.	T	A	13.3642	0/1	-4.4689,0,-4.81989	0/0	0,-5.11751,-32.2962	.	A	intron_variant	MODIFIER	Map3k5	ENSRNOG00000031700	protein_coding	10	.	-1	.	.	.	.	.	.
chr1	15528113	.	T	A	5.44646	0/1	-4.68205,0,-23.7699	0/0	0,-4.51545,-36.5267	.	A	intron_variant	MODIFIER	Map3k5	ENSRNOG00000031700	protein_coding	10	.	-1	.	.	.	.	.	.
chr1	15528632	.	TAAAAAAAAAT	TAAAAAAAAAAT	55.4226	0/1	-9.55045,0,-10.9174	0/0	0,-11.7402,-89.5715	.	TAAAAAAAAAAT	intron_variant	MODIFIER	Map3k5	ENSRNOG00000031700	protein_coding	10	.	-1	.	.	.	.	.	.
chr1	15534299	.	ATTTTTTTTTTTTA	ATTTTTTTTTTTA,ATTTTTTTTTTTTTA	72.557	0/2	-11.2639,-12.1082,-27.964,0,-15.3003,-14.4473	0/0	0,-10.8371,-45.0697,-10.8371,-51.3913,-45.0697	.	ATTTTTTTTTTTA	intron_variant	MODIFIER	Map3k5	ENSRNOG00000031700	protein_coding	10	.	-1	.	.	.	.	.	.
chr1	15534299	.	ATTTTTTTTTTTTA	ATTTTTTTTTTTA,ATTTTTTTTTTTTTA	72.557	0/2	-11.2639,-12.1082,-27.964,0,-15.3003,-14.4473	0/0	0,-10.8371,-45.0697,-10.8371,-51.3913,-45.0697	.	ATTTTTTTTTTTTTA	intron_variant	MODIFIER	Map3k5	ENSRNOG00000031700	protein_coding	10	.	-1	.	.	.	.	.	.
chr1	15561395	.	CAAAAAAAAAAAAAAAT	CAAAAAAAAAAAAAAT,CAAAAAAAAAAAAAAAA	11.5998	0/1	-5.51935,0,-8.0954,-6.01923,-8.65922,-14.7434	0/0	0,-13.5808,-22.5427,-15.6536,-36.3901,-24.1096	.	CAAAAAAAAAAAAAAT	intron_variant	MODIFIER	Map3k5	ENSRNOG00000031700	protein_coding	16	.	-1	.	.	.	.	.	.
chr1	15561395	.	CAAAAAAAAAAAAAAAT	CAAAAAAAAAAAAAAT,CAAAAAAAAAAAAAAAA	11.5998	0/1	-5.51935,0,-8.0954,-6.01923,-8.65922,-14.7434	0/0	0,-13.5808,-22.5427,-15.6536,-36.3901,-24.1096	.	CAAAAAAAAAAAAAAAA	intron_variant	MODIFIER	Map3k5	ENSRNOG00000031700	protein_coding	16	.	-1	.	.	.	.	.	.
chr1	15573679	.	TGTCTT	CATCTC	7.57887	0/1	-6.22679,0,-80.8719	0/0	0,-8.72987,-86.835	.	CATCTC	intron_variant	MODIFIER	Map3k5	ENSRNOG00000031700	protein_coding	19	.	-1	.	.	.	.	.	.
chr1	15573695	.	T	C	59.5725	0/1	-12.1116,0,-60.1798	0/0	0,-8.72987,-83.6699	.	C	intron_variant	MODIFIER	Map3k5	ENSRNOG00000031700	protein_coding	19	.	-1	.	.	.	.	.	.
chr1	15573707	.	A	T	57.4978	0/1	-11.0271,0,-59.0165	0/0	0,-8.11804,-83.3192	.	T	intron_variant	MODIFIER	Map3k5	ENSRNOG00000031700	protein_coding	19	.	-1	.	.	.	.	.	.
chr1	15619800	.	CTTTTTTTTTTTTG	CTTTTTTTTTTTG,CTTTTTTTTTTG,CTTTTTTTTTTTTT	100.888	0/1	-14.6922,0,-19.1889,-13.0391,-16.0383,-33.6804,-18.6056,-22.9163,-35.9053,-40.2681	0/0	0,-9.63296,-37.3121,-9.63296,-42.7307,-36.145,-6.02484,-39.8169,-39.8169,-31.9407	.	CTTTTTTTTTTG	intergenic_region	MODIFIER	Map3k5-Map7	ENSRNOG00000031700-ENSRNOG00000012701	.	-1	.	-1	.	.	.	.	.	.
chr1	15619800	.	CTTTTTTTTTTTTG	CTTTTTTTTTTTG,CTTTTTTTTTTG,CTTTTTTTTTTTTT	100.888	0/1	-14.6922,0,-19.1889,-13.0391,-16.0383,-33.6804,-18.6056,-22.9163,-35.9053,-40.2681	0/0	0,-9.63296,-37.3121,-9.63296,-42.7307,-36.145,-6.02484,-39.8169,-39.8169,-31.9407	.	CTTTTTTTTTTTG	intergenic_region	MODIFIER	Map3k5-Map7	ENSRNOG00000031700-ENSRNOG00000012701	.	-1	.	-1	.	.	.	.	.	.
chr1	15619800	.	CTTTTTTTTTTTTG	CTTTTTTTTTTTG,CTTTTTTTTTTG,CTTTTTTTTTTTTT	100.888	0/1	-14.6922,0,-19.1889,-13.0391,-16.0383,-33.6804,-18.6056,-22.9163,-35.9053,-40.2681	0/0	0,-9.63296,-37.3121,-9.63296,-42.7307,-36.145,-6.02484,-39.8169,-39.8169,-31.9407	.	CTTTTTTTTTTTTT	intergenic_region	MODIFIER	Map3k5-Map7	ENSRNOG00000031700-ENSRNOG00000012701	.	-1	.	-1	.	.	.	.	.	.
chr1	15658277	.	T	A	34.6401	0/1	-14.3698,0,-36.9191	0/0	0,-8.12781,-72.1273	.	A	intron_variant	MODIFIER	Map7	ENSRNOG00000012701	protein_coding	1	.	-1	.	.	.	.	.	.
chr1	15746924	.	CTTTTTTTTTTTTTTTC	CTTTTTTTTTTTTTTTTC	14.9275	0/1	-5.10865,0,-7.15377	0/0	0,-13.3921,-78.8547	.	CTTTTTTTTTTTTTTTTC	3_prime_UTR_variant	MODIFIER	Map7	ENSRNOG00000012701	protein_coding	18	.	-1	.	.	.	.	.	.
chr1	15751908	.	G	A	16.7618	0/1	-4.7461,0,-10.0303	0/0	0,-9.0309,-81.254	.	A	downstream_gene_variant	MODIFIER	Map7	ENSRNOG00000012701	protein_coding	-1	.	-1	.	.	.	.	.	.
chr1	15751908	.	G	A	16.7618	0/1	-4.7461,0,-10.0303	0/0	0,-9.0309,-81.254	.	A	intergenic_region	MODIFIER	Map7-AABR07000501.1	ENSRNOG00000012701-ENSRNOG00000053505	.	-1	.	-1	.	.	.	.	.	.
chr1	15754028	.	C	A	18.4572	0/1	-4.91867,0,-9.74891	0/0	0,-6.0206,-52.5565	.	A	intergenic_region	MODIFIER	Map7-AABR07000501.1	ENSRNOG00000012701-ENSRNOG00000053505	.	-1	.	-1	.	.	.	.	.	.
chr1	15760498	.	C	A	5.01952	0/1	-5.36172,0,-51.2449	0/0	0,-3.91339,-43.2871	.	A	intergenic_region	MODIFIER	Map7-AABR07000501.1	ENSRNOG00000012701-ENSRNOG00000053505	.	-1	.	-1	.	.	.	.	.	.
chr1	15764107	.	C	G	26.3706	0/1	-8.35832,0,-61.7824	0/0	0,-3.77113,-44.484	.	G	intergenic_region	MODIFIER	Map7-AABR07000501.1	ENSRNOG00000012701-ENSRNOG00000053505	.	-1	.	-1	.	.	.	.	.	.
chr1	15861661	.	C	G	19.8105	0/1	-5.48164,0,-37.2135	0/0	0,-10.8371,-105.994	.	G	downstream_gene_variant	MODIFIER	Bclaf1	ENSRNOG00000058050	protein_coding	-1	.	-1	.	.	.	.	.	.
chr1	15861661	.	C	G	19.8105	0/1	-5.48164,0,-37.2135	0/0	0,-10.8371,-105.994	.	G	intergenic_region	MODIFIER	Bclaf1-Pde7b	ENSRNOG00000058050-ENSRNOG00000013436	.	-1	.	-1	.	.	.	.	.	.
chr1	15861693	.	G	T	31.6726	0/1	-7.09809,0,-42.9245	0/0	0,-8.42884,-86.2205	.	T	downstream_gene_variant	MODIFIER	Bclaf1	ENSRNOG00000058050	protein_coding	-1	.	-1	.	.	.	.	.	.
chr1	15861693	.	G	T	31.6726	0/1	-7.09809,0,-42.9245	0/0	0,-8.42884,-86.2205	.	T	intergenic_region	MODIFIER	Bclaf1-Pde7b	ENSRNOG00000058050-ENSRNOG00000013436	.	-1	.	-1	.	.	.	.	.	.
chr1	15861698	.	C	T	10.3375	0/1	-4.92271,0,-41.3587	0/0	0,-8.42884,-85.6044	0.125	T	downstream_gene_variant	MODIFIER	Bclaf1	ENSRNOG00000058050	protein_coding	-1	.	-1	.	.	.	.	.	.
chr1	15861698	.	C	T	10.3375	0/1	-4.92271,0,-41.3587	0/0	0,-8.42884,-85.6044	0.125	T	intergenic_region	MODIFIER	Bclaf1-Pde7b	ENSRNOG00000058050-ENSRNOG00000013436	.	-1	.	-1	.	.	.	.	.	.
chr1	15863443	.	TT	CC	20.6156	0/1	-8.53754,0,-55.5546	0/0	0,-5.62068,-55.9608	.	CC	downstream_gene_variant	MODIFIER	Bclaf1	ENSRNOG00000058050	protein_coding	-1	.	-1	.	.	.	.	.	.
chr1	15863443	.	TT	CC	20.6156	0/1	-8.53754,0,-55.5546	0/0	0,-5.62068,-55.9608	.	CC	intergenic_region	MODIFIER	Bclaf1-Pde7b	ENSRNOG00000058050-ENSRNOG00000013436	.	-1	.	-1	.	.	.	.	.	.
chr1	15863458	.	T	G	80.0506	0/1	-14.1082,0,-67.3728	0/0	0,-6.92369,-64.1633	.	G	downstream_gene_variant	MODIFIER	Bclaf1	ENSRNOG00000058050	protein_coding	-1	.	-1	.	.	.	.	.	.
chr1	15863458	.	T	G	80.0506	0/1	-14.1082,0,-67.3728	0/0	0,-6.92369,-64.1633	.	G	intergenic_region	MODIFIER	Bclaf1-Pde7b	ENSRNOG00000058050-ENSRNOG00000013436	.	-1	.	-1	.	.	.	.	.	.
chr1	15863463	.	A	T	21.5047	0/1	-7.55698,0,-57.0832	0/0	0,-6.72371,-66.1541	.	T	downstream_gene_variant	MODIFIER	Bclaf1	ENSRNOG00000058050	protein_coding	-1	.	-1	.	.	.	.	.	.
chr1	15863463	.	A	T	21.5047	0/1	-7.55698,0,-57.0832	0/0	0,-6.72371,-66.1541	.	T	intergenic_region	MODIFIER	Bclaf1-Pde7b	ENSRNOG00000058050-ENSRNOG00000013436	.	-1	.	-1	.	.	.	.	.	.
chr1	15863471	.	T	C	31.6371	0/1	-8.27196,0,-45.3727	0/0	0,-8.12781,-71.7256	.	C	downstream_gene_variant	MODIFIER	Bclaf1	ENSRNOG00000058050	protein_coding	-1	.	-1	.	.	.	.	.	.
chr1	15863471	.	T	C	31.6371	0/1	-8.27196,0,-45.3727	0/0	0,-8.12781,-71.7256	.	C	intergenic_region	MODIFIER	Bclaf1-Pde7b	ENSRNOG00000058050-ENSRNOG00000013436	.	-1	.	-1	.	.	.	.	.	.
chr1	15917038	.	TGT	TTGGG	76.2674	0/1	-14.7729,0,-27.5951	0/0	0,-13.2453,-102.024	.	TGGG	intron_variant	MODIFIER	Pde7b	ENSRNOG00000013436	protein_coding	9	.	-1	.	.	.	.	.	.
chr1	15917045	.	GTG	ATA	124.536	0/1	-19.5998,0,-27.9024	0/0	0,-13.8474,-112.445	.	ATA	intron_variant	MODIFIER	Pde7b	ENSRNOG00000013436	protein_coding	9	.	-1	.	.	.	.	.	.
chr1	15917113	.	A	T	12.9358	0/1	-7.7774,0,-34.5148	0/0	0,-9.33193,-81.2426	.	T	intron_variant	MODIFIER	Pde7b	ENSRNOG00000013436	protein_coding	9	.	-1	.	.	.	.	.	.
chr1	15929005	.	C	T	49.4409	0/1	-8.6356,0,-21.0473	0/0	0,-3.91339,-31.2479	.	T	intron_variant	MODIFIER	Pde7b	ENSRNOG00000013436	protein_coding	6	.	-1	.	.	.	.	.	.
chr1	15941994	.	T	A	19.2878	0/1	-6.31415,0,-33.0769	0/0	0,-7.52575,-77.6075	.	A	intron_variant	MODIFIER	Pde7b	ENSRNOG00000013436	protein_coding	4	.	-1	.	.	.	.	.	.
chr1	15971445	.	A	G	216.453	0/1	-27.4464,0,-130.391	0/0	0,-9.67305,-120.9	.	G	intron_variant	MODIFIER	Pde7b	ENSRNOG00000013436	protein_coding	4	.	-1	.	.	.	.	.	.
chr1	15971451	.	C	T	265.07	0/1	-32.1704,0,-141.023	0/0	0,-9.97396,-120.411	.	T	intron_variant	MODIFIER	Pde7b	ENSRNOG00000013436	protein_coding	4	.	-1	.	.	.	.	.	.
chr1	15971455	.	G	C	85.409	0/1	-13.5955,0,-150.291	0/0	0,-12.9639,-135.177	.	C	intron_variant	MODIFIER	Pde7b	ENSRNOG00000013436	protein_coding	4	.	-1	.	.	.	.	.	.
chr1	15971482	.	CAA	CA	65.8723	0/1	-13.2029,0,-125.331	0/0	0,-10.6403,-110.471	.	CA	intron_variant	MODIFIER	Pde7b	ENSRNOG00000013436	protein_coding	4	.	-1	.	.	.	.	.	.
chr1	15971497	.	G	A	121.254	0/1	-16.6416,0,-121.738	0/0	0,-12.0412,-113.378	.	A	intron_variant	MODIFIER	Pde7b	ENSRNOG00000013436	protein_coding	4	.	-1	.	.	.	.	.	.
chr1	15971517	.	A	G	93.6265	0/1	-14.6953,0,-105.536	0/0	0,-10.8371,-104.544	.	G	intron_variant	MODIFIER	Pde7b	ENSRNOG00000013436	protein_coding	4	.	-1	.	.	.	.	.	.
chr1	15971533	.	G	A	60.5074	0/1	-13.6503,0,-107.349	0/0	0,-11.1381,-104.477	.	A	intron_variant	MODIFIER	Pde7b	ENSRNOG00000013436	protein_coding	4	.	-1	.	.	.	.	.	.
chr1	15971551	.	TT	GC	27.5522	0/1	-7.7558,0,-74.3132	0/0	0,-8.03188,-81.6791	.	GC	intron_variant	MODIFIER	Pde7b	ENSRNOG00000013436	protein_coding	4	.	-1	.	.	.	.	.	.
chr1	15982197	.	G	A	11.3196	0/1	-5.36095,0,-69.2908	0/0	0,-7.71758,-64.1685	.	A	intron_variant	MODIFIER	Pde7b	ENSRNOG00000013436	protein_coding	3	.	-1	.	.	.	.	.	.
chr1	15990834	.	G	A	10.116	0/1	-5.57051,0,-79.806	0/0	0,-9.63296,-76.3682	.	A	intron_variant	MODIFIER	Pde7b	ENSRNOG00000013436	protein_coding	3	.	-1	.	.	.	.	.	.
chr1	16006726	.	G	C	6.93768	0/1	-3.67473,0,-19.9307	0/0	0,-10.235,-99.5112	.	C	intron_variant	MODIFIER	Pde7b	ENSRNOG00000013436	protein_coding	3	.	-1	.	.	.	.	.	.
chr1	16053788	.	C	A	168.764	0/1	-21.0326,0,-17.1161	0/0	0,-4.21442,-42.4328	.	A	intron_variant	MODIFIER	Pde7b	ENSRNOG00000013436	protein_coding	3	.	-1	.	.	.	.	.	.
chr1	16133353	.	A	T	5.35306	0/1	-3.53859,0,-37.4432	0/0	0,-7.22472,-69.1882	.	T	intron_variant	MODIFIER	Pde7b	ENSRNOG00000013436	protein_coding	1	.	-1	.	.	.	.	.	.
chr1	16176649	.	A	T	6.32203	0/1	-4.80016,0,-34.5842	0/0	0,-4.21442,-43.1554	.	T	intron_variant	MODIFIER	Pde7b	ENSRNOG00000013436	protein_coding	1	.	-1	.	.	.	.	.	.
chr1	16195882	.	A	T	6.26353	0/1	-4.13931,0,-25.4909	0/0	0,-9.33193,-100.278	.	T	intron_variant	MODIFIER	Pde7b	ENSRNOG00000013436	protein_coding	1	.	-1	.	.	.	.	.	.
chr1	16197496	.	GT	TA,TT	152.459	0/2	-19.4918,-19.1228,-46.3551,0,-24.8856,-25.5501	0/0	0,-10.8371,-113.135,-10.8371,-113.135,-113.135	.	TT	intron_variant	MODIFIER	Pde7b	ENSRNOG00000013436	protein_coding	1	.	-1	.	.	.	.	.	.
chr1	16197496	.	GT	TA,TT	152.459	0/2	-19.4918,-19.1228,-46.3551,0,-24.8856,-25.5501	0/0	0,-10.8371,-113.135,-10.8371,-113.135,-113.135	.	TA	intron_variant	MODIFIER	Pde7b	ENSRNOG00000013436	protein_coding	1	.	-1	.	.	.	.	.	.
chr1	16209216	.	A	T	9.96481	0/1	-4.45548,0,-29.1238	0/0	0,-11.1381,-114.394	.	T	intergenic_region	MODIFIER	Pde7b-AABR07000521.1	ENSRNOG00000013436-ENSRNOG00000058518	.	-1	.	-1	.	.	.	.	.	.
chr1	16220849	.	TCCCCCCCCCCT	TCCCCCCCCCT	33.4349	0/1	-8.82439,0,-0.729709	0/0	0,-5.51024,-43.225	.	TCCCCCCCCCT	intergenic_region	MODIFIER	Pde7b-AABR07000521.1	ENSRNOG00000013436-ENSRNOG00000058518	.	-1	.	-1	.	.	.	.	.	.
chr1	16232959	.	A	C	60.7323	0/1	-11.8105,0,-38.9753	0/0	0,-8.72987,-93.3154	.	C	intergenic_region	MODIFIER	Pde7b-AABR07000521.1	ENSRNOG00000013436-ENSRNOG00000058518	.	-1	.	-1	.	.	.	.	.	.
chr1	16251043	.	A	T	539.702	0/1	-61.8554,0,-241.633	0/0	0,-54.7894,-766.551	.	T	intergenic_region	MODIFIER	Pde7b-AABR07000521.1	ENSRNOG00000013436-ENSRNOG00000058518	.	-1	.	-1	.	.	.	.	.	.
chr1	16276329	.	T	C	18.7565	0/1	-5.80095,0,-26.2892	0/0	0,-5.11751,-49.012	.	C	intergenic_region	MODIFIER	Pde7b-AABR07000521.1	ENSRNOG00000013436-ENSRNOG00000058518	.	-1	.	-1	.	.	.	.	.	.
chr1	16276361	.	T	C	146.504	0/1	-19.8328,0,-41.7453	0/0	0,-5.87902,-64.1662	.	C	intergenic_region	MODIFIER	Pde7b-AABR07000521.1	ENSRNOG00000013436-ENSRNOG00000058518	.	-1	.	-1	.	.	.	.	.	.
chr1	16289983	.	T	A	5.79701	0/1	-3.60001,0,-18.5287	0/0	0,-11.7402,-114.932	.	A	intergenic_region	MODIFIER	Pde7b-AABR07000521.1	ENSRNOG00000013436-ENSRNOG00000058518	.	-1	.	-1	.	.	.	.	.	.
chr1	16367580	.	G	A	10.7135	0/1	-6.14139,0,-68.0736	0/0	0,-10.536,-117.65	.	A	intergenic_region	MODIFIER	Pde7b-AABR07000521.1	ENSRNOG00000013436-ENSRNOG00000058518	.	-1	.	-1	.	.	.	.	.	.
chr1	16375860	.	T	A	15.0806	0/1	-4.57354,0,-5.95722	0/0	0,-4.97665,-47.0649	.	A	intergenic_region	MODIFIER	Pde7b-AABR07000521.1	ENSRNOG00000013436-ENSRNOG00000058518	.	-1	.	-1	.	.	.	.	.	.
chr1	16399976	.	G	A	31.2503	0/1	-8.01023,0,-76.5999	0/0	0,-5.71957,-34.3331	.	A	intergenic_region	MODIFIER	AABR07000521.1-AABR07000523.1	ENSRNOG00000058518-ENSRNOG00000053617	.	-1	.	-1	.	.	.	.	.	.
chr1	16399990	.	T	C	113.511	0/1	-17.7571,0,-65.2421	0/0	0,-5.41854,-35.5441	.	C	intergenic_region	MODIFIER	AABR07000521.1-AABR07000523.1	ENSRNOG00000058518-ENSRNOG00000053617	.	-1	.	-1	.	.	.	.	.	.
chr1	16400004	.	C	T	7.29839	0/1	-4.92681,0,-77.4417	0/0	0,-5.41854,-40.4339	.	T	intergenic_region	MODIFIER	AABR07000521.1-AABR07000523.1	ENSRNOG00000058518-ENSRNOG00000053617	.	-1	.	-1	.	.	.	.	.	.
chr1	16400019	.	T	C	83.0243	0/1	-14.073,0,-87.7262	0/0	0,-4.21442,-35.6226	.	C	intergenic_region	MODIFIER	AABR07000521.1-AABR07000523.1	ENSRNOG00000058518-ENSRNOG00000053617	.	-1	.	-1	.	.	.	.	.	.
chr1	16400033	.	C	T	44.1618	0/1	-8.96117,0,-101.453	0/0	0,-3.61236,-29.6963	.	T	intergenic_region	MODIFIER	AABR07000521.1-AABR07000523.1	ENSRNOG00000058518-ENSRNOG00000053617	.	-1	.	-1	.	.	.	.	.	.
chr1	16400039	.	C	A	66.4253	0/1	-11.3648,0,-91.7029	0/0	0,-4.21442,-38.7347	.	A	intergenic_region	MODIFIER	AABR07000521.1-AABR07000523.1	ENSRNOG00000058518-ENSRNOG00000053617	.	-1	.	-1	.	.	.	.	.	.
chr1	16400045	.	C	T	355.242	0/1	-43.743,0,-45.4262	0/0	0,-3.61236,-36.1294	.	T	intergenic_region	MODIFIER	AABR07000521.1-AABR07000523.1	ENSRNOG00000058518-ENSRNOG00000053617	.	-1	.	-1	.	.	.	.	.	.
chr1	16447640	.	T	A	288.592	0/1	-33.9105,0,-31.3179	0/0	0,-9.33193,-102.452	.	A	upstream_gene_variant	MODIFIER	AABR07000523.1	ENSRNOG00000053617	lincRNA	-1	.	-1	.	.	.	.	.	.
chr1	16447640	.	T	A	288.592	0/1	-33.9105,0,-31.3179	0/0	0,-9.33193,-102.452	.	A	intergenic_region	MODIFIER	AABR07000521.1-AABR07000523.1	ENSRNOG00000058518-ENSRNOG00000053617	.	-1	.	-1	.	.	.	.	.	.
chr1	16450556	.	G	A	5.94556	0/1	-8.79541,0,-68.6512	0/0	0,-13.2453,-101.573	.	A	intron_variant	MODIFIER	AABR07000523.1	ENSRNOG00000053617	lincRNA	1	.	-1	.	.	.	.	.	.
chr1	16450565	.	A	G	46.9637	0/1	-12.7237,0,-74.8116	0/0	0,-12.3422,-100.191	.	G	intron_variant	MODIFIER	AABR07000523.1	ENSRNOG00000053617	lincRNA	1	.	-1	.	.	.	.	.	.
chr1	16450579	.	CCAA	ACAG	86.7978	0/1	-15.7501,0,-50.0939	0/0	0,-12.0412,-111.407	.	ACAG	intron_variant	MODIFIER	AABR07000523.1	ENSRNOG00000053617	lincRNA	1	.	-1	.	.	.	.	.	.
chr1	16450612	.	C	G	145.132	0/1	-19.8136,0,-58.3919	0/0	0,-13.2453,-126.075	.	G	intron_variant	MODIFIER	AABR07000523.1	ENSRNOG00000053617	lincRNA	1	.	-1	.	.	.	.	.	.
chr1	16450628	.	G	A	165.157	0/1	-22.1755,0,-53.7681	0/0	0,-11.1381,-104.75	.	A	intron_variant	MODIFIER	AABR07000523.1	ENSRNOG00000053617	lincRNA	1	.	-1	.	.	.	.	.	.
chr1	16450635	.	A	G	141.09	0/1	-21.5112,0,-54.4269	0/0	0,-7.48611,-92.49	.	G	intron_variant	MODIFIER	AABR07000523.1	ENSRNOG00000053617	lincRNA	1	.	-1	.	.	.	.	.	.
chr1	16450642	.	C	T	117.021	0/1	-19.8764,0,-71.6859	0/0	0,-11.1381,-100.842	.	T	intron_variant	MODIFIER	AABR07000523.1	ENSRNOG00000053617	lincRNA	1	.	-1	.	.	.	.	.	.
chr1	16456169	.	A	C	50.0521	0/1	-9.99778,0,-22.4671	0/0	0,-4.67601,-43.1304	.	C	intron_variant	MODIFIER	AABR07000523.1	ENSRNOG00000053617	lincRNA	1	.	-1	.	.	.	.	.	.
chr1	16477055	.	C	A	7.25815	0/1	-3.71455,0,-26.5567	0/0	0,-9.63296,-104.969	.	A	upstream_gene_variant	MODIFIER	Ahi1	ENSRNOG00000013969	protein_coding	-1	.	-1	.	.	.	.	.	.
chr1	16477055	.	C	A	7.25815	0/1	-3.71455,0,-26.5567	0/0	0,-9.63296,-104.969	.	A	intergenic_region	MODIFIER	AABR07000523.1-Ahi1	ENSRNOG00000053617-ENSRNOG00000013969	.	-1	.	-1	.	.	.	.	.	.
chr1	16543429	.	TAAAAAT	TAAAAT	16.5906	0/1	-14.3616,0,-72.7707	0/0	0,-9.33193,-90.9916	.	TAAAAT	intron_variant	MODIFIER	Ahi1	ENSRNOG00000013969	protein_coding	18	.	-1	.	.	.	.	.	.
chr1	16543438	.	A	C	47.2778	0/1	-16.9538,0,-82.249	0/0	0,-8.22807,-89.7391	.	C	intron_variant	MODIFIER	Ahi1	ENSRNOG00000013969	protein_coding	18	.	-1	.	.	.	.	.	.
chr1	16543445	.	G	T	93.6314	0/1	-19.9634,0,-74.8206	0/0	0,-9.93399,-101.409	.	T	intron_variant	MODIFIER	Ahi1	ENSRNOG00000013969	protein_coding	18	.	-1	.	.	.	.	.	.
chr1	16543459	.	AC	GT	35.6763	0/1	-14.9549,0,-77.6914	0/0	0,-10.235,-102.108	.	GT	intron_variant	MODIFIER	Ahi1	ENSRNOG00000013969	protein_coding	18	.	-1	.	.	.	.	.	.
chr1	16543481	.	C	T	279.799	0/1	-42.1564,0,-102.843	0/0	0,-10.8371,-114.013	.	T	intron_variant	MODIFIER	Ahi1	ENSRNOG00000013969	protein_coding	18	.	-1	.	.	.	.	.	.
chr1	16543502	.	T	C	725.173	0/1	-82.0045,0,-59.0053	0/0	0,-11.1381,-118.71	.	C	intron_variant	MODIFIER	Ahi1	ENSRNOG00000013969	protein_coding	18	.	-1	.	.	.	.	.	.
chr1	16543521	.	A	G	849.332	0/1	-94.468,0,-90.1016	0/0	0,-9.738,-98.3756	.	G	intron_variant	MODIFIER	Ahi1	ENSRNOG00000013969	protein_coding	18	.	-1	.	.	.	.	.	.
chr1	16543526	.	C	A	683.342	0/1	-77.8689,0,-89.7487	0/0	0,-10.235,-98.6636	.	A	intron_variant	MODIFIER	Ahi1	ENSRNOG00000013969	protein_coding	18	.	-1	.	.	.	.	.	.
chr1	16543561	.	GGAAAGCTATC	GAAAAAAATATA	565.755	0/1	-61.7374,0,-61.5432	0/0	0,-9.33193,-94.7934	.	AAAAAAATATA	intron_variant	MODIFIER	Ahi1	ENSRNOG00000013969	protein_coding	18	.	-1	.	.	.	.	.	.
chr1	16543580	.	T	G	564.502	0/1	-73.9092,0,-52.8255	0/0	0,-7.82678,-77.6569	.	G	intron_variant	MODIFIER	Ahi1	ENSRNOG00000013969	protein_coding	18	.	-1	.	.	.	.	.	.
chr1	16543600	.	TG	CC	414.084	0/1	-57.5943,0,-51.7585	0/0	0,-7.22472,-66.2065	.	CC	intron_variant	MODIFIER	Ahi1	ENSRNOG00000013969	protein_coding	18	.	-1	.	.	.	.	.	.
chr1	16543611	.	G	A	383.819	0/1	-54.0407,0,-58.2073	0/0	0,-6.62266,-60.2046	.	A	intron_variant	MODIFIER	Ahi1	ENSRNOG00000013969	protein_coding	18	.	-1	.	.	.	.	.	.
chr1	16543616	.	C	T	290.146	0/1	-44.1181,0,-42.1668	0/0	0,-6.0206,-56.7627	.	T	intron_variant	MODIFIER	Ahi1	ENSRNOG00000013969	protein_coding	18	.	-1	.	.	.	.	.	.
chr1	16543621	.	T	C	359.353	0/1	-51.0388,0,-40.7486	0/0	0,-6.32163,-54.7028	.	C	intron_variant	MODIFIER	Ahi1	ENSRNOG00000013969	protein_coding	18	.	-1	.	.	.	.	.	.
chr1	16543635	.	T	G	141.079	0/1	-26.1053,0,-13.8279	0/0	0,-6.92369,-54.1841	.	G	intron_variant	MODIFIER	Ahi1	ENSRNOG00000013969	protein_coding	18	.	-1	.	.	.	.	.	.
chr1	16632532	.	G	C	9.83971	0/1	-4.01558,0,-20.7956	0/0	0,-5.11751,-51.7864	.	C	intergenic_region	MODIFIER	Ahi1-Myb	ENSRNOG00000013969-ENSRNOG00000055858	.	-1	.	-1	.	.	.	.	.	.
chr1	16636855	.	A	G	96.502	0/1	-13.4365,0,-28.174	0/0	0,-10.536,-110.912	.	G	intergenic_region	MODIFIER	Ahi1-Myb	ENSRNOG00000013969-ENSRNOG00000055858	.	-1	.	-1	.	.	.	.	.	.
chr1	16642063	.	CTTTTTTTTTTTA	CTTTTTTTTTTA	80.3585	0/1	-12.2993,0,-25.0233	0/0	0,-4.51545,-28.4114	.	CTTTTTTTTTTA	intergenic_region	MODIFIER	Ahi1-Myb	ENSRNOG00000013969-ENSRNOG00000055858	.	-1	.	-1	.	.	.	.	.	.
chr1	16646599	.	GCAGA	ACAGT	28.3212	0/1	-7.83283,0,-30.0139	0/0	0,-12.5491,-64.7696	.	ACAGT	intergenic_region	MODIFIER	Ahi1-Myb	ENSRNOG00000013969-ENSRNOG00000055858	.	-1	.	-1	.	.	.	.	.	.
chr1	16651430	.	C	G	44.0455	0/1	-11.2948,0,-21.2058	0/0	0,-8.72987,-87.5004	.	G	intergenic_region	MODIFIER	Ahi1-Myb	ENSRNOG00000013969-ENSRNOG00000055858	.	-1	.	-1	.	.	.	.	.	.
chr1	16652791	.	A	G	477.496	0/1	-56.913,0,-27.6908	0/0	0,-10.536,-110.171	.	G	intergenic_region	MODIFIER	Ahi1-Myb	ENSRNOG00000013969-ENSRNOG00000055858	.	-1	.	-1	.	.	.	.	.	.
chr1	16710091	.	C	A	10.5074	0/1	-4.64036,0,-15.3587	0/0	0,-8.42884,-86.0558	.	A	intergenic_region	MODIFIER	Myb-Hbs1l	ENSRNOG00000055858-ENSRNOG00000014531	.	-1	.	-1	.	.	.	.	.	.
chr1	16752736	.	A	T	17.1413	0/1	-4.77347,0,-0.990166	0/0	0,-4.81895,-34.7107	.	T	intergenic_region	MODIFIER	Myb-Hbs1l	ENSRNOG00000055858-ENSRNOG00000014531	.	-1	.	-1	.	.	.	.	.	.
chr1	16752748	.	A	T	28.4221	1/1	-6.12488,-0.60206,0	0/0	0,-4.28684,-32.6997	.	T	intergenic_region	MODIFIER	Myb-Hbs1l	ENSRNOG00000055858-ENSRNOG00000014531	.	-1	.	-1	.	.	.	.	.	.
chr1	16752753	.	C	T	28.4222	1/1	-6.12488,-0.60206,0	0/0	0,-3.68133,-30.3463	.	T	intergenic_region	MODIFIER	Myb-Hbs1l	ENSRNOG00000055858-ENSRNOG00000014531	.	-1	.	-1	.	.	.	.	.	.
chr1	16764773	.	G	T	11.7115	0/1	-4.22002,0,-6.51627	0/0	0,-6.62266,-56.8711	.	T	intergenic_region	MODIFIER	Myb-Hbs1l	ENSRNOG00000055858-ENSRNOG00000014531	.	-1	.	-1	.	.	.	.	.	.
chr1	16777440	.	C	A	92.235	0/1	-15.429,0,-28.3948	0/0	0,-8.23864,-93.1087	.	A	intergenic_region	MODIFIER	Myb-Hbs1l	ENSRNOG00000055858-ENSRNOG00000014531	.	-1	.	-1	.	.	.	.	.	.
chr1	16789342	.	CGT	CT	9.75337	0/1	-4.55684,0,-69.4149	0/0	0,-7.82678,-72.1502	.	CT	intergenic_region	MODIFIER	Myb-Hbs1l	ENSRNOG00000055858-ENSRNOG00000014531	.	-1	.	-1	.	.	.	.	.	.
chr1	16789356	.	T	C	5.22495	0/1	-3.75794,0,-79.3956	0/0	0,-8.52987,-78.1842	.	C	intergenic_region	MODIFIER	Myb-Hbs1l	ENSRNOG00000055858-ENSRNOG00000014531	.	-1	.	-1	.	.	.	.	.	.
chr1	16801332	.	C	T	45.9358	0/1	-8.83935,0,-31.3734	0/0	0,-3.61236,-37.3527	.	T	intergenic_region	MODIFIER	Myb-Hbs1l	ENSRNOG00000055858-ENSRNOG00000014531	.	-1	.	-1	.	.	.	.	.	.
chr1	16801342	.	CTCCC	TTCCG	52.6249	0/1	-9.14033,0,-28.1191	0/0	0,-4.81648,-49.0194	.	TTCCG	intergenic_region	MODIFIER	Myb-Hbs1l	ENSRNOG00000055858-ENSRNOG00000014531	.	-1	.	-1	.	.	.	.	.	.
chr1	16801370	.	AAAG	TAAA	7.20676	0/1	-4.89248,0,-40.8925	0/0	0,-5.71957,-55.8126	.	TAAA	intergenic_region	MODIFIER	Myb-Hbs1l	ENSRNOG00000055858-ENSRNOG00000014531	.	-1	.	-1	.	.	.	.	.	.
chr1	16883392	.	T	C	27.3201	0/1	-9.0903,0,-68.7301	0/0	0,-11.1381,-92.3805	.	C	intron_variant	MODIFIER	Hbs1l	ENSRNOG00000014531	protein_coding	16	.	-1	.	.	.	.	.	.
chr1	16883422	.	C	G	235.747	0/1	-31.4044,0,-65.1311	0/0	0,-14.1484,-115.94	.	G	intron_variant	MODIFIER	Hbs1l	ENSRNOG00000014531	protein_coding	16	.	-1	.	.	.	.	.	.
chr1	16883480	.	A	G	102.778	0/1	-16.8935,0,-64.6007	0/0	0,-11.2155,-106.393	.	G	intron_variant	MODIFIER	Hbs1l	ENSRNOG00000014531	protein_coding	16	.	-1	.	.	.	.	.	.
chr1	16885871	.	T	A	30.4241	0/1	-8.4516,0,-41.3549	0/0	0,-11.2392,-67.4508	.	A	intron_variant	MODIFIER	Hbs1l	ENSRNOG00000014531	protein_coding	16	.	-1	.	.	.	.	.	.
chr1	16885890	.	T	C	26.6704	0/1	-8.46823,0,-43.5545	0/0	0,-9.76011,-58.5405	.	C	intron_variant	MODIFIER	Hbs1l	ENSRNOG00000014531	protein_coding	16	.	-1	.	.	.	.	.	.
chr1	16885924	.	C	T	23.8207	0/1	-6.80218,0,-47.4893	0/0	0,-7.35197,-36.8259	.	T	intron_variant	MODIFIER	Hbs1l	ENSRNOG00000014531	protein_coding	16	.	-1	.	.	.	.	.	.
chr1	16885940	.	C	A	13.2515	0/1	-5.35805,0,-42.0558	0/0	0,-7.65307,-36.9797	.	A	intron_variant	MODIFIER	Hbs1l	ENSRNOG00000014531	protein_coding	16	.	-1	.	.	.	.	.	.
chr1	16898174	.	G	A	9.22657	0/1	-4.90572,0,-43.0054	0/0	0,-11.1381,-115.48	.	A	downstream_gene_variant	MODIFIER	Hbs1l	ENSRNOG00000014531	protein_coding	-1	.	-1	.	.	.	.	.	.
chr1	16898174	.	G	A	9.22657	0/1	-4.90572,0,-43.0054	0/0	0,-11.1381,-115.48	.	A	intergenic_region	MODIFIER	Hbs1l-Aldh8a1	ENSRNOG00000014531-ENSRNOG00000014907	.	-1	.	-1	.	.	.	.	.	.
chr1	16953150	.	A	G	38.6039	0/1	-11.4235,0,-40.0587	0/0	0,-7.13521,-100.213	.	G	intergenic_region	MODIFIER	Aldh8a1-AABR07000533.1	ENSRNOG00000014907-ENSRNOG00000052464	.	-1	.	-1	.	.	.	.	.	.
chr1	16953158	.	G	A	47.1722	0/1	-12.2804,0,-37.979	0/0	0,-7.44381,-102.555	.	A	intergenic_region	MODIFIER	Aldh8a1-AABR07000533.1	ENSRNOG00000014907-ENSRNOG00000052464	.	-1	.	-1	.	.	.	.	.	.
chr1	16957489	.	A	G	64.8962	0/1	-13.7832,0,-23.3236	0/0	0,-6.83834,-81.3182	.	G	downstream_gene_variant	MODIFIER	AABR07000533.1	ENSRNOG00000052464	lincRNA	-1	.	-1	.	.	.	.	.	.
chr1	16957489	.	A	G	64.8962	0/1	-13.7832,0,-23.3236	0/0	0,-6.83834,-81.3182	.	G	intergenic_region	MODIFIER	Aldh8a1-AABR07000533.1	ENSRNOG00000014907-ENSRNOG00000052464	.	-1	.	-1	.	.	.	.	.	.
chr1	16979922	.	ATCCCTGG	CTCTCTGC	53.2871	0/1	-11.8887,0,-52.8421	0/0	0,-4.86638,-77.765	.	CTCTCTGC	intergenic_region	MODIFIER	AABR07000533.2-AABR07000534.1	ENSRNOG00000058612-ENSRNOG00000048762	.	-1	.	-1	.	.	.	.	.	.
chr1	16982900	.	C	T	13.8924	0/1	-7.57661,0,-52.9565	0/0	0,-6.92369,-66.1665	.	T	downstream_gene_variant	MODIFIER	AABR07000534.1	ENSRNOG00000048762	protein_coding	-1	.	-1	.	.	.	.	.	.
chr1	16982900	.	C	T	13.8924	0/1	-7.57661,0,-52.9565	0/0	0,-6.92369,-66.1665	.	T	intergenic_region	MODIFIER	AABR07000533.2-AABR07000534.1	ENSRNOG00000058612-ENSRNOG00000048762	.	-1	.	-1	.	.	.	.	.	.
chr1	17005943	.	G	A	24.3996	0/1	-7.84797,0,-65.8282	0/0	0,-11.1381,-57.5523	.	A	intergenic_region	MODIFIER	AABR07000534.2-Themis	ENSRNOG00000058363-ENSRNOG00000014979	.	-1	.	-1	.	.	.	.	.	.
chr1	17006047	.	G	T	28.0909	0/1	-8.41182,0,-63.3495	0/0	0,-14.4494,-94.9517	.	T	intergenic_region	MODIFIER	AABR07000534.2-Themis	ENSRNOG00000058363-ENSRNOG00000014979	.	-1	.	-1	.	.	.	.	.	.
chr1	17021646	.	C	G	92.541	0/1	-17.5824,0,-26.3414	0/0	0,-7.22472,-23.8827	.	G	intergenic_region	MODIFIER	AABR07000534.2-Themis	ENSRNOG00000058363-ENSRNOG00000014979	.	-1	.	-1	.	.	.	.	.	.
chr1	17021765	.	GCC	ACT	17.917	0/1	-8.32203,0,-46.9448	0/0	0,-15.3525,-65.6208	.	ACT	intergenic_region	MODIFIER	AABR07000534.2-Themis	ENSRNOG00000058363-ENSRNOG00000014979	.	-1	.	-1	.	.	.	.	.	.
chr1	17029314	.	C	T	118.916	0/1	-15.7694,0,-13.9194	0/0	0,-6.92369,-71.2204	.	T	intergenic_region	MODIFIER	AABR07000534.2-Themis	ENSRNOG00000058363-ENSRNOG00000014979	.	-1	.	-1	.	.	.	.	.	.
chr1	17029623	.	C	A	334.282	0/1	-45.1898,0,-79.8466	0/0	0,-6.88116,-77.7388	.	A	intergenic_region	MODIFIER	AABR07000534.2-Themis	ENSRNOG00000058363-ENSRNOG00000014979	.	-1	.	-1	.	.	.	.	.	.
chr1	17029633	.	G	A	248.443	0/1	-38.3273,0,-79.0787	0/0	0,-7.53853,-85.059	.	A	intergenic_region	MODIFIER	AABR07000534.2-Themis	ENSRNOG00000058363-ENSRNOG00000014979	.	-1	.	-1	.	.	.	.	.	.
chr1	17034677	.	G	T	46.3115	0/1	-9.73969,0,-83.2149	0/0	0,-10.536,-103.971	.	T	intergenic_region	MODIFIER	AABR07000534.2-Themis	ENSRNOG00000058363-ENSRNOG00000014979	.	-1	.	-1	.	.	.	.	.	.
chr1	17056996	.	T	C	62.6649	0/1	-9.657,0,-44.3921	0/0	0,-5.42927,-83.5541	.	C	intergenic_region	MODIFIER	AABR07000534.2-Themis	ENSRNOG00000058363-ENSRNOG00000014979	.	-1	.	-1	.	.	.	.	.	.
chr1	17137950	.	C	A	12.0666	0/1	-4.25798,0,-20.0443	0/0	0,-6.32163,-69.44	.	A	intergenic_region	MODIFIER	AABR07000534.2-Themis	ENSRNOG00000058363-ENSRNOG00000014979	.	-1	.	-1	.	.	.	.	.	.
chr1	17152966	.	T	C	18.4572	0/1	-4.91867,0,-10.4013	0/0	0,-5.41854,-58.7356	.	C	intergenic_region	MODIFIER	AABR07000534.2-Themis	ENSRNOG00000058363-ENSRNOG00000014979	.	-1	.	-1	.	.	.	.	.	.
chr1	17157236	.	C	T	8.93584	0/1	-9.1923,0,-110.977	0/0	0,-5.11751,-31.9116	.	T	intergenic_region	MODIFIER	AABR07000534.2-Themis	ENSRNOG00000058363-ENSRNOG00000014979	.	-1	.	-1	.	.	.	.	.	.
chr1	17166491	.	G	C	451.03	0/1	-49.2701,0,-5.14234	0/0	0,-8.12781,-75.2476	.	C	intergenic_region	MODIFIER	AABR07000534.2-Themis	ENSRNOG00000058363-ENSRNOG00000014979	.	-1	.	-1	.	.	.	.	.	.
chr1	17173918	.	A	C	490.529	0/1	-67.4243,0,-83.5591	0/0	0,-7.82678,-75.3921	.	C	intron_variant	MODIFIER	Themis	ENSRNOG00000014979	protein_coding	4	.	-1	.	.	.	.	.	.
chr1	17174047	.	T	C	19.1604	0/1	-20.0414,0,-57.515	0/0	0,-12.3895,-107.457	.	C	intron_variant	MODIFIER	Themis	ENSRNOG00000014979	protein_coding	4	.	-1	.	.	.	.	.	.
chr1	17201958	.	T	G	522.257	0/1	-57.1838,0,-21.1448	0/0	0,-9.33193,-95.9519	.	G	intron_variant	MODIFIER	Themis	ENSRNOG00000014979	protein_coding	4	.	-1	.	.	.	.	.	.
chr1	17205880	.	CAAAAAAAAAAAAAAAAG	CAAAAAAAAAAAAAAAG	20.0771	0/1	-6.39394,0,-13.8877	0/0	0,-8.6373,-31.8368	.	CAAAAAAAAAAAAAAAG	intron_variant	MODIFIER	Themis	ENSRNOG00000014979	protein_coding	4	.	-1	.	.	.	.	.	.
chr1	17213880	.	G	A	7.40921	0/1	-5.34544,0,-71.6874	0/0	0,-9.63296,-53.406	.	A	intron_variant	MODIFIER	Themis	ENSRNOG00000014979	protein_coding	4	.	-1	.	.	.	.	.	.
chr1	17213886	.	C	T	21.6452	0/1	-6.85307,0,-76.3596	0/0	0,-8.58645,-55.6432	.	T	intron_variant	MODIFIER	Themis	ENSRNOG00000014979	protein_coding	4	.	-1	.	.	.	.	.	.
chr1	17213968	.	T	A	5.11	0/1	-6.15304,0,-61.1277	0/0	0,-7.01062,-65.4591	.	A	intron_variant	MODIFIER	Themis	ENSRNOG00000014979	protein_coding	4	.	-1	.	.	.	.	.	.
chr1	17214246	.	C	T	6.73878	0/1	-5.74866,0,-78.7007	0/0	0,-5.11973,-33.3076	.	T	intron_variant	MODIFIER	Themis	ENSRNOG00000014979	protein_coding	4	.	-1	.	.	.	.	.	.
chr1	17229223	.	TAAAAAAAAAAT	TAAAAAAAAAT	38.9282	0/1	-7.04566,0,-3.51431	0/0	0,-4.22515,-43.3114	.	TAAAAAAAAAT	intron_variant	MODIFIER	Themis	ENSRNOG00000014979	protein_coding	4	.	-1	.	.	.	.	.	.
chr1	17245031	.	C	T	223.176	0/1	-28.1121,0,-52.1391	0/0	0,-8.75555,-88.9775	.	T	intron_variant	MODIFIER	Themis	ENSRNOG00000014979	protein_coding	4	.	-1	.	.	.	.	.	.
chr1	17245046	.	C	T	99.6441	0/1	-17.8783,0,-53.8189	0/0	0,-8.15344,-85.4742	.	T	intron_variant	MODIFIER	Themis	ENSRNOG00000014979	protein_coding	4	.	-1	.	.	.	.	.	.
chr1	17250830	.	G	C	18.0413	0/1	-6.73868,0,-68.9605	0/0	0,-6.32163,-61.0265	.	C	intron_variant	MODIFIER	Themis	ENSRNOG00000014979	protein_coding	4	.	-1	.	.	.	.	.	.
chr1	17250848	.	G	A	50.2882	0/1	-10.0528,0,-61.8638	0/0	0,-5.05254,-50.1784	.	A	intron_variant	MODIFIER	Themis	ENSRNOG00000014979	protein_coding	4	.	-1	.	.	.	.	.	.
chr1	17250867	.	G	A	70.7717	0/1	-12.1011,0,-71.0398	0/0	0,-6.22166,-61.4203	.	A	intron_variant	MODIFIER	Themis	ENSRNOG00000014979	protein_coding	4	.	-1	.	.	.	.	.	.
chr1	17250888	.	C	T	14.8032	0/1	-5.88763,0,-63.9063	0/0	0,-6.52268,-57.4145	.	T	intron_variant	MODIFIER	Themis	ENSRNOG00000014979	protein_coding	4	.	-1	.	.	.	.	.	.
chr1	17250904	.	GCCCA	CCCCC	44.8862	0/1	-8.49679,0,-58.7565	0/0	0,-6.24664,-63.814	.	CCCCC	intron_variant	MODIFIER	Themis	ENSRNOG00000014979	protein_coding	4	.	-1	.	.	.	.	.	.
chr1	17250919	.	C	A	50.4634	0/1	-10.5986,0,-55.8694	0/0	0,-6.52267,-61.688	.	A	intron_variant	MODIFIER	Themis	ENSRNOG00000014979	protein_coding	4	.	-1	.	.	.	.	.	.
chr1	17270067	.	A	G	15.171	0/1	-6.44511,0,-56.2614	0/0	0,-12.4433,-125.618	.	G	intron_variant	MODIFIER	Themis	ENSRNOG00000014979	protein_coding	4	.	-1	.	.	.	.	.	.
chr1	17270074	.	C	T	23.6276	0/1	-7.30229,0,-46.0421	0/0	0,-12.3422,-127.428	.	T	intron_variant	MODIFIER	Themis	ENSRNOG00000014979	protein_coding	4	.	-1	.	.	.	.	.	.
chr1	17270081	.	C	T	18.0765	0/1	-6.74225,0,-42.5131	0/0	0,-11.4391,-117.441	.	T	intron_variant	MODIFIER	Themis	ENSRNOG00000014979	protein_coding	4	.	-1	.	.	.	.	.	.
chr1	17277699	.	G	A	62.6156	0/1	-10.1927,0,-18.3731	0/0	0,-10.235,-90.6088	.	A	intron_variant	MODIFIER	Themis	ENSRNOG00000014979	protein_coding	4	.	-1	.	.	.	.	.	.
chr1	17285272	.	T	C	8.01185	0/1	-3.80565,0,-18.0943	0/0	0,-6.0206,-59.7904	.	C	intron_variant	MODIFIER	Themis	ENSRNOG00000014979	protein_coding	3	.	-1	.	.	.	.	.	.
chr1	17301066	.	C	T	15.5085	0/1	-4.61764,0,-17.9298	0/0	0,-6.92369,-54.6953	.	T	intron_variant	MODIFIER	Themis	ENSRNOG00000014979	protein_coding	2	.	-1	.	.	.	.	.	.
chr1	17304068	.	C	T	83.9119	0/1	-14.1933,0,-29.5033	0/0	0,-10.6393,-85.2929	.	T	intron_variant	MODIFIER	Themis	ENSRNOG00000014979	protein_coding	2	.	-1	.	.	.	.	.	.
chr1	17304100	.	G	T	41.3948	0/1	-8.24261,0,-54.0759	0/0	0,-8.62475,-86.4345	.	T	intron_variant	MODIFIER	Themis	ENSRNOG00000014979	protein_coding	2	.	-1	.	.	.	.	.	.
chr1	17309806	.	GGTGTGTGTGTGTGTGTGTGTGTGTGTGTT	GGTGTGTGTGTGTGTGTGTGTGTGTGTT	10.8969	1/1	-4.55799,-5.41854,0	0/0	0,-14.1484,-31.0148	.	GGTGTGTGTGTGTGTGTGTGTGTGTGTT	intron_variant	MODIFIER	Themis	ENSRNOG00000014979	protein_coding	2	.	-1	.	.	.	.	.	.
chr1	17339467	.	CACACA	TGCACG	10.0481	0/1	-4.57353,0,-0.995812	0/0	0,-6.32163,-57.6691	.	TGCACG	intron_variant	MODIFIER	Themis	ENSRNOG00000014979	protein_coding	1	.	-1	.	.	.	.	.	.
chr1	17339478	.	G	A	20.2463	0/1	-5.65035,0,-3.14958	0/0	0,-5.21857,-49.4133	.	A	intron_variant	MODIFIER	Themis	ENSRNOG00000014979	protein_coding	1	.	-1	.	.	.	.	.	.
chr1	17339487	.	C	T	5.58988	0/1	-4.04878,0,-8.08246	0/0	0,-6.62266,-68.8801	.	T	intron_variant	MODIFIER	Themis	ENSRNOG00000014979	protein_coding	1	.	-1	.	.	.	.	.	.
chr1	17370774	.	CAAAAAAAAAAAAAAT	CAAAAAAAAAAAAAT,CAAAAAAAAAAAAAAAT	58.3554	0/1	-9.79796,0,-20.0806,-16.4206,-26.1012,-38.7754	0/0	0,-8.12781,-36.8134,-6.51852,-39.7091,-34.5916	.	CAAAAAAAAAAAAAT	intron_variant	MODIFIER	Themis	ENSRNOG00000014979	protein_coding	1	.	-1	.	.	.	.	.	.
chr1	17370774	.	CAAAAAAAAAAAAAAT	CAAAAAAAAAAAAAT,CAAAAAAAAAAAAAAAT	58.3554	0/1	-9.79796,0,-20.0806,-16.4206,-26.1012,-38.7754	0/0	0,-8.12781,-36.8134,-6.51852,-39.7091,-34.5916	.	CAAAAAAAAAAAAAAAT	intron_variant	MODIFIER	Themis	ENSRNOG00000014979	protein_coding	1	.	-1	.	.	.	.	.	.
chr1	17382474	.	A	G	9.8397	0/1	-4.01558,0,-21.3409	0/0	0,-11.4391,-124.746	.	G	upstream_gene_variant	MODIFIER	Themis	ENSRNOG00000014979	protein_coding	-1	.	-1	.	.	.	.	.	.
chr1	17382474	.	A	G	9.8397	0/1	-4.01558,0,-21.3409	0/0	0,-11.4391,-124.746	.	G	intergenic_region	MODIFIER	Themis-AABR07000544.1	ENSRNOG00000014979-ENSRNOG00000055971	.	-1	.	-1	.	.	.	.	.	.
chr1	17382985	.	T	A,C	11.5336	0/2	-6.60915,-9.15244,-42.6385,0,-32.5447,-33.0568	0/0	0,-8.42884,-85.4375,-8.42884,-85.4375,-85.4375	.	A	upstream_gene_variant	MODIFIER	Themis	ENSRNOG00000014979	protein_coding	-1	.	-1	.	.	.	.	.	.
chr1	17382985	.	T	A,C	11.5336	0/2	-6.60915,-9.15244,-42.6385,0,-32.5447,-33.0568	0/0	0,-8.42884,-85.4375,-8.42884,-85.4375,-85.4375	.	C	upstream_gene_variant	MODIFIER	Themis	ENSRNOG00000014979	protein_coding	-1	.	-1	.	.	.	.	.	.
chr1	17382985	.	T	A,C	11.5336	0/2	-6.60915,-9.15244,-42.6385,0,-32.5447,-33.0568	0/0	0,-8.42884,-85.4375,-8.42884,-85.4375,-85.4375	.	A	intergenic_region	MODIFIER	Themis-AABR07000544.1	ENSRNOG00000014979-ENSRNOG00000055971	.	-1	.	-1	.	.	.	.	.	.
chr1	17382985	.	T	A,C	11.5336	0/2	-6.60915,-9.15244,-42.6385,0,-32.5447,-33.0568	0/0	0,-8.42884,-85.4375,-8.42884,-85.4375,-85.4375	.	C	intergenic_region	MODIFIER	Themis-AABR07000544.1	ENSRNOG00000014979-ENSRNOG00000055971	.	-1	.	-1	.	.	.	.	.	.
chr1	17382996	.	T	A	10.1611	0/1	-7.36262,0,-35.7571	0/0	0,-9.0309,-88.6492	.	A	upstream_gene_variant	MODIFIER	Themis	ENSRNOG00000014979	protein_coding	-1	.	-1	.	.	.	.	.	.
chr1	17382996	.	T	A	10.1611	0/1	-7.36262,0,-35.7571	0/0	0,-9.0309,-88.6492	.	A	intergenic_region	MODIFIER	Themis-AABR07000544.1	ENSRNOG00000014979-ENSRNOG00000055971	.	-1	.	-1	.	.	.	.	.	.
chr1	17383033	.	C	A	196.035	0/1	-29.3398,0,-47.3432	0/0	0,-5.0575,-98.3767	.	A	upstream_gene_variant	MODIFIER	Themis	ENSRNOG00000014979	protein_coding	-1	.	-1	.	.	.	.	.	.
chr1	17383033	.	C	A	196.035	0/1	-29.3398,0,-47.3432	0/0	0,-5.0575,-98.3767	.	A	intergenic_region	MODIFIER	Themis-AABR07000544.1	ENSRNOG00000014979-ENSRNOG00000055971	.	-1	.	-1	.	.	.	.	.	.
chr1	17383138	.	A	G	209.007	0/1	-30.0033,0,-36.7038	0/0	0,-7.08701,-111.812	.	G	intergenic_region	MODIFIER	Themis-AABR07000544.1	ENSRNOG00000014979-ENSRNOG00000055971	.	-1	.	-1	.	.	.	.	.	.
chr1	17383157	.	G	A	164.891	0/1	-25.139,0,-42.1729	0/0	0,-10.8371,-114	.	A	intergenic_region	MODIFIER	Themis-AABR07000544.1	ENSRNOG00000014979-ENSRNOG00000055971	.	-1	.	-1	.	.	.	.	.	.
chr1	17383171	.	GAGAATTA	CAGAA	100.833	0/1	-15.0759,0,-29.0298	0/0	0,-10.8371,-104.569	.	CAGAA	intergenic_region	MODIFIER	Themis-AABR07000544.1	ENSRNOG00000014979-ENSRNOG00000055971	.	-1	.	-1	.	.	.	.	.	.
chr1	17391229	.	C	G	7.39462	0/1	-5.59353,0,-28.5243	0/0	0,-9.63296,-94.1421	.	G	intergenic_region	MODIFIER	Themis-AABR07000544.1	ENSRNOG00000014979-ENSRNOG00000055971	.	-1	.	-1	.	.	.	.	.	.
chr1	17401485	.	T	C	88.7956	0/1	-16.7363,0,-53.5706	0/0	0,-4.22195,-6.89034	.	C	intergenic_region	MODIFIER	Themis-AABR07000544.1	ENSRNOG00000014979-ENSRNOG00000055971	.	-1	.	-1	.	.	.	.	.	.
chr1	17424535	.	G	T	32.3306	0/1	-8.41936,0,-113.168	0/0	0,-8.12781,-81.8423	.	T	intergenic_region	MODIFIER	Themis-AABR07000544.1	ENSRNOG00000014979-ENSRNOG00000055971	.	-1	.	-1	.	.	.	.	.	.
chr1	17424567	.	GGGGG	TGGGA	7.5615	0/1	-5.09435,0,-99.3317	0/0	0,-8.42884,-84.1831	.	TGGGA	intergenic_region	MODIFIER	Themis-AABR07000544.1	ENSRNOG00000014979-ENSRNOG00000055971	.	-1	.	-1	.	.	.	.	.	.
chr1	17440401	.	A	G	5.92005	0/1	-4.39478,0,-64.5318	0/0	0,-10.235,-88.7235	.	G	intergenic_region	MODIFIER	AABR07000544.1-Ptprk	ENSRNOG00000055971-ENSRNOG00000047605	.	-1	.	-1	.	.	.	.	.	.
chr1	17440417	.	G	A	35.1599	0/1	-8.62441,0,-81.4747	0/0	0,-10.4572,-102.426	.	A	intergenic_region	MODIFIER	AABR07000544.1-Ptprk	ENSRNOG00000055971-ENSRNOG00000047605	.	-1	.	-1	.	.	.	.	.	.
chr1	17440430	.	T	C	58.5088	0/1	-10.0071,0,-54.9056	0/0	0,-9.64748,-85.0312	.	C	intergenic_region	MODIFIER	AABR07000544.1-Ptprk	ENSRNOG00000055971-ENSRNOG00000047605	.	-1	.	-1	.	.	.	.	.	.
chr1	17440451	.	A	G	42.2755	0/1	-8.71283,0,-66.2572	0/0	0,-7.7486,-70.43	.	G	intergenic_region	MODIFIER	AABR07000544.1-Ptprk	ENSRNOG00000055971-ENSRNOG00000047605	.	-1	.	-1	.	.	.	.	.	.
chr1	17466850	.	G	C	18.4572	0/1	-4.91867,0,-10.4013	0/0	0,-7.82678,-52.5095	.	C	intron_variant	MODIFIER	Ptprk	ENSRNOG00000047605	protein_coding	18	.	-1	.	.	.	.	.	.
chr1	17474203	.	C	A	6.71005	0/1	-4.85011,0,-14.6728	0/0	0,-10.536,-102.767	.	A	intron_variant	MODIFIER	Ptprk	ENSRNOG00000047605	protein_coding	15	.	-1	.	.	.	.	.	.
chr1	17499931	.	C	G	8.22587	0/1	-3.83095,0,-20.3234	0/0	0,-12.0412,-115.357	.	G	intron_variant	MODIFIER	Ptprk	ENSRNOG00000047605	protein_coding	13	.	-1	.	.	.	.	.	.
chr1	17508625	.	G	C	8.38517	0/1	-6.25788,0,-32.923	0/0	0,-4.81648,-45.0998	.	C	intron_variant	MODIFIER	Ptprk	ENSRNOG00000047605	protein_coding	13	.	-1	.	.	.	.	.	.
chr1	17540210	.	T	A	46.475	0/1	-8.15264,0,-18.1625	0/0	0,-7.22472,-55.4944	.	A	missense_variant	MODERATE	Ptprk	ENSRNOG00000047605	protein_coding	12	p.Glu672Asp	1439	.	.	.	.	.	.
chr1	17647323	.	A	G	187.258	0/1	-25.4572,0,-59.5241	0/0	0,-4.8311,-37.0016	.	G	intron_variant	MODIFIER	Ptprk	ENSRNOG00000047605	protein_coding	7	.	-1	.	.	.	.	.	.
chr1	17687789	.	T	A	51.6549	0/1	-9.20381,0,-35.9584	0/0	0,-5.41854,-55.8498	.	A	intron_variant	MODIFIER	Ptprk	ENSRNOG00000047605	protein_coding	7	.	-1	.	.	.	.	.	.
chr1	17695339	.	A	T	22.3945	0/1	-7.97423,0,-17.5462	0/0	0,-9.93399,-90.6069	.	T	intron_variant	MODIFIER	Ptprk	ENSRNOG00000047605	protein_coding	7	.	-1	.	.	.	.	.	.
chr1	17696458	.	G	T	10.0439	0/1	-5.54345,0,-8.89563	0/0	0,-6.92369,-71.5748	.	T	intron_variant	MODIFIER	Ptprk	ENSRNOG00000047605	protein_coding	7	.	-1	.	.	.	.	.	.
chr1	17708681	.	T	C	13.8421	0/1	-4.44507,0,-11.2616	0/0	0,-4.21442,-42.8539	.	C	intron_variant	MODIFIER	Ptprk	ENSRNOG00000047605	protein_coding	7	.	-1	.	.	.	.	.	.
chr1	17719832	.	T	A	5.30303	0/1	-4.00863,0,-13.6007	0/0	0,-8.12781,-65.0267	.	A	intron_variant	MODIFIER	Ptprk	ENSRNOG00000047605	protein_coding	7	.	-1	.	.	.	.	.	.
chr1	17724684	.	GTATTTATTTATTTATTTATTTATTTATTTATTTATTTATTTATTTATTTATTTATTTATTG	GTATTTATTTATTTATTTATTTATTTATTTATTTATTTATTTATTTATTG	130.138	1/1	-17.027,-1.3837,0	0/0	0,-9.63296,-6.73313	.	GTATTTATTTATTTATTTATTTATTTATTTATTTATTTATTTATTTATTG	intron_variant	MODIFIER	Ptprk	ENSRNOG00000047605	protein_coding	7	.	-1	.	.	.	.	.	.
chr1	17724769	.	CTTGC	TTTGA	44.3466	0/1	-12.35,0,-26.3084	0/0	0,-3.61236,-33.2206	.	TTTGA	intron_variant	MODIFIER	Ptprk	ENSRNOG00000047605	protein_coding	7	.	-1	.	.	.	.	.	.
chr1	17724778	.	C	G	101.603	0/1	-17.7235,0,-28.9421	0/0	0,-3.61236,-36.9293	.	G	intron_variant	MODIFIER	Ptprk	ENSRNOG00000047605	protein_coding	7	.	-1	.	.	.	.	.	.
chr1	17749369	.	TGAAAGAAAGAAAGAAAGAAAGAAAGAAAGAAAGAAAGAAAGAAAGAAAG	TGAAAGAAAGAAAGAAAGAAAGAAAGAAAGAAAGAAAGAAAGAAAGAAAGAAAG	7.11505	0/1	-3.76808,0,-2.89432	0/0	0,-24.6845,-33.1957	.	TGAAAGAAAGAAAGAAAGAAAGAAAGAAAGAAAGAAAGAAAGAAAGAAAGAAAG	intron_variant	MODIFIER	Ptprk	ENSRNOG00000047605	protein_coding	6	.	-1	.	.	.	.	.	.
chr1	17801464	.	GAAAAAAAAT	GAAAAAAAT	246.976	0/1	-29.474,0,-30.546	0/0	0,-5.41854,-44.4289	.	GAAAAAAAT	intron_variant	MODIFIER	Ptprk	ENSRNOG00000047605	protein_coding	3	.	-1	.	.	.	.	.	.
chr1	17803503	.	TC	AA,TA	7.02405	0/2	-4.53741,-3.51514,-13.9936,0,-9.24358,-10.5313	0/0	0,-5.71957,-54.18,-5.71957,-54.18,-54.18	.	AA	intron_variant	MODIFIER	Ptprk	ENSRNOG00000047605	protein_coding	3	.	-1	.	.	.	.	.	.
chr1	17803503	.	TC	AA,TA	7.02405	0/2	-4.53741,-3.51514,-13.9936,0,-9.24358,-10.5313	0/0	0,-5.71957,-54.18,-5.71957,-54.18,-54.18	.	TA	intron_variant	MODIFIER	Ptprk	ENSRNOG00000047605	protein_coding	3	.	-1	.	.	.	.	.	.
chr1	17870743	.	T	A	6.32671	0/1	-5.12088,0,-34.5326	0/0	0,-7.22472,-66.9517	.	A	intron_variant	MODIFIER	Ptprk	ENSRNOG00000047605	protein_coding	2	.	-1	.	.	.	.	.	.
chr1	17919325	.	A	G	18.7917	0/1	-5.02636,0,-27.2631	0/0	0,-9.93399,-107.024	.	G	intron_variant	MODIFIER	Ptprk	ENSRNOG00000047605	protein_coding	1	.	-1	.	.	.	.	.	.
chr1	17923433	.	T	C	34.1267	0/1	-7.04259,0,-23.6828	0/0	0,-6.32163,-65.3732	.	C	intron_variant	MODIFIER	Ptprk	ENSRNOG00000047605	protein_coding	1	.	-1	.	.	.	.	.	.
chr1	17924878	.	G	T	126.373	0/1	-16.6912,0,-33.4755	0/0	0,-10.536,-100.338	.	T	intron_variant	MODIFIER	Ptprk	ENSRNOG00000047605	protein_coding	1	.	-1	.	.	.	.	.	.
chr1	17937493	.	G	A	181.249	0/1	-22.7332,0,-39.7631	0/0	0,-8.12781,-80.7435	.	A	intron_variant	MODIFIER	Ptprk	ENSRNOG00000047605	protein_coding	1	.	-1	.	.	.	.	.	.
chr1	17942722	.	GAAAAAAAAAAAAAC	GAAAAAAAAAAAAC,GAAAAAAAAAAAAAAC,AAAAAAAAAAAAAAC	31.7566	1/1	-7.09256,-0.90309,0,-7.09256,-0.90309,-7.09256,-7.09256,-0.90309,-7.09256,-7.09256	0/0	0,-18.6639,-32.4767,-15.2823,-46.3908,-30.4363,-15.6321,-46.7125,-43.3708,-23.7912	.	AAAAAAAAAAAAAAC	intron_variant	MODIFIER	Ptprk	ENSRNOG00000047605	protein_coding	1	.	-1	.	.	.	.	.	.
chr1	17942722	.	GAAAAAAAAAAAAAC	GAAAAAAAAAAAAC,GAAAAAAAAAAAAAAC,AAAAAAAAAAAAAAC	31.7566	1/1	-7.09256,-0.90309,0,-7.09256,-0.90309,-7.09256,-7.09256,-0.90309,-7.09256,-7.09256	0/0	0,-18.6639,-32.4767,-15.2823,-46.3908,-30.4363,-15.6321,-46.7125,-43.3708,-23.7912	.	GAAAAAAAAAAAAC	intron_variant	MODIFIER	Ptprk	ENSRNOG00000047605	protein_coding	1	.	-1	.	.	.	.	.	.
chr1	17942722	.	GAAAAAAAAAAAAAC	GAAAAAAAAAAAAC,GAAAAAAAAAAAAAAC,AAAAAAAAAAAAAAC	31.7566	1/1	-7.09256,-0.90309,0,-7.09256,-0.90309,-7.09256,-7.09256,-0.90309,-7.09256,-7.09256	0/0	0,-18.6639,-32.4767,-15.2823,-46.3908,-30.4363,-15.6321,-46.7125,-43.3708,-23.7912	.	GAAAAAAAAAAAAAAC	intron_variant	MODIFIER	Ptprk	ENSRNOG00000047605	protein_coding	1	.	-1	.	.	.	.	.	.
chr1	17951730	.	T	C	151.435	0/1	-19.397,0,-23.7835	0/0	0,-9.0309,-81.0779	.	C	intron_variant	MODIFIER	Ptprk	ENSRNOG00000047605	protein_coding	1	.	-1	.	.	.	.	.	.
chr1	17976202	.	TAAAAAAAAAAAAC	TAAAAAAAAAAAC,TAAAAAAAAAAAAAC	11.0737	0/1	-4.42085,0,-9.43941,-1.23396,-6.29377,-11.2954	0/0	0,-7.61918,-44.0037,-9.20459,-49.0708,-45.5991	.	TAAAAAAAAAAAC	intron_variant	MODIFIER	Ptprk	ENSRNOG00000047605	protein_coding	1	.	-1	.	.	.	.	.	.
chr1	17976202	.	TAAAAAAAAAAAAC	TAAAAAAAAAAAC,TAAAAAAAAAAAAAC	11.0737	0/1	-4.42085,0,-9.43941,-1.23396,-6.29377,-11.2954	0/0	0,-7.61918,-44.0037,-9.20459,-49.0708,-45.5991	.	TAAAAAAAAAAAAAC	intron_variant	MODIFIER	Ptprk	ENSRNOG00000047605	protein_coding	1	.	-1	.	.	.	.	.	.
chr1	18003161	.	T	A	26.8062	0/1	-6.30976,0,-8.54774	0/0	0,-3.61236,-39.4857	.	A	intron_variant	MODIFIER	Ptprk	ENSRNOG00000047605	protein_coding	1	.	-1	.	.	.	.	.	.
chr1	18010208	.	A	T	10.8669	0/1	-4.20255,0,-23.1014	0/0	0,-8.12781,-71.7142	.	T	intron_variant	MODIFIER	Ptprk	ENSRNOG00000047605	protein_coding	1	.	-1	.	.	.	.	.	.
chr1	18030685	.	GAATAAATAAATAAATAAATAAATAA	GAATAAATAAATAAATAAATAAATAAATAA	64.098	0/1	-10.4637,0,-28.2606	0/0	0,-12.0412,-45.9242	.	GAATAAATAAATAAATAAATAAATAAATAA	intron_variant	MODIFIER	Ptprk	ENSRNOG00000047605	protein_coding	1	.	-1	.	.	.	.	.	.
chr1	18035841	.	CAAAAAAAAAAAAAAT	CAAAAAGAAAAAAAT,CAAAAAAAAAAAAAT	58.4997	2/2	-10.4228,-10.9659,-10.3305,-2.36697,-2.32964,0	0/0	0,-9.0309,-54.5139,-4.32952,-53.7778,-49.5634	.	GAAAAAAAT	intron_variant	MODIFIER	Ptprk	ENSRNOG00000047605	protein_coding	1	.	-1	.	.	.	.	.	.
chr1	18035841	.	CAAAAAAAAAAAAAAT	CAAAAAGAAAAAAAT,CAAAAAAAAAAAAAT	58.4997	2/2	-10.4228,-10.9659,-10.3305,-2.36697,-2.32964,0	0/0	0,-9.0309,-54.5139,-4.32952,-53.7778,-49.5634	.	CAAAAAAAAAAAAAT	intron_variant	MODIFIER	Ptprk	ENSRNOG00000047605	protein_coding	1	.	-1	.	.	.	.	.	.
chr1	18053110	.	CA	TT	5.9072	0/1	-3.54111,0,-6.21651	0/0	0,-19.5669,-116.476	.	TT	intron_variant	MODIFIER	Ptprk	ENSRNOG00000047605	protein_coding	1	.	-1	.	.	.	.	.	.
chr1	18053190	.	C	T	22.3814	0/1	-6.00085,0,-3.86352	0/0	0,-13.4455,-91.1322	.	T	intron_variant	MODIFIER	Ptprk	ENSRNOG00000047605	protein_coding	1	.	-1	.	.	.	.	.	.
chr1	18053276	.	CA	CAAATATA	7.14065	0/1	-3.70003,0,-11.369	0/0	0,-24.3834,-134.626	.	CAAATATA	intron_variant	MODIFIER	Ptprk	ENSRNOG00000047605	protein_coding	1	.	-1	.	.	.	.	.	.
chr1	18053302	.	CAC	TAT	10.6559	0/1	-4.41706,0,-26.8091	0/0	0,-26.7917,-157.406	.	TAT	intron_variant	MODIFIER	Ptprk	ENSRNOG00000047605	protein_coding	1	.	-1	.	.	.	.	.	.
chr1	18053310	.	C	A	27.2977	0/1	-7.17891,0,-25.6689	0/0	0,-28.2968,-158.248	.	A	intron_variant	MODIFIER	Ptprk	ENSRNOG00000047605	protein_coding	1	.	-1	.	.	.	.	.	.
chr1	18053320	.	C	A	37.2739	0/1	-7.83047,0,-23.7502	0/0	0,-27.0927,-154.7	.	A	intron_variant	MODIFIER	Ptprk	ENSRNOG00000047605	protein_coding	1	.	-1	.	.	.	.	.	.
chr1	18056842	.	C	T	9.8397	0/1	-4.01558,0,-21.3409	0/0	0,-6.92369,-60.4217	.	T	intron_variant	MODIFIER	Ptprk	ENSRNOG00000047605	protein_coding	1	.	-1	.	.	.	.	.	.
chr1	18063147	.	T	C	9.8397	0/1	-4.01558,0,-17.3312	0/0	0,-8.12781,-83.9065	.	C	intergenic_region	MODIFIER	Ptprk-AABR07000574.1	ENSRNOG00000047605-ENSRNOG00000047754	.	-1	.	-1	.	.	.	.	.	.
chr1	18065232	.	T	G	115.885	0/1	-15.3539,0,-12.2419	0/0	0,-5.41854,-54.5706	.	G	intergenic_region	MODIFIER	Ptprk-AABR07000574.1	ENSRNOG00000047605-ENSRNOG00000047754	.	-1	.	-1	.	.	.	.	.	.
chr1	18066194	.	CAAAAAAAAAAAT	CAAAAAAAAAAT	127.127	0/1	-17.3161,0,-16.5241	0/0	0,-11.4391,-62.2673	.	CAAAAAAAAAAT	intergenic_region	MODIFIER	Ptprk-AABR07000574.1	ENSRNOG00000047605-ENSRNOG00000047754	.	-1	.	-1	.	.	.	.	.	.
chr1	18076912	.	C	G	6.89596	0/1	-3.66949,0,-16.0998	0/0	0,-8.8309,-85.5802	.	G	intergenic_region	MODIFIER	Ptprk-AABR07000574.1	ENSRNOG00000047605-ENSRNOG00000047754	.	-1	.	-1	.	.	.	.	.	.
chr1	18078866	.	GAAAAAAAAAT	GAAAAAAAAT	206.189	0/1	-24.722,0,-20.9244	0/0	0,-12.9443,-85.2963	.	GAAAAAAAAT	intergenic_region	MODIFIER	Ptprk-AABR07000574.1	ENSRNOG00000047605-ENSRNOG00000047754	.	-1	.	-1	.	.	.	.	.	.
chr1	18095010	rs198636539	A	G	57.1379	0/1	-13.6292,0,-41.7797	0/0	0,-7.52575,-68.4121	0.195	G	intergenic_region	MODIFIER	AABR07000574.1-AABR07000581.1	ENSRNOG00000047754-ENSRNOG00000028519	.	-1	.	-1	.	.	.	.	.	.
chr1	18108377	.	A	T	23.5239	0/1	-5.98011,0,-2.31947	0/0	0,-3.87631,-70.8127	.	T	intergenic_region	MODIFIER	AABR07000574.1-AABR07000581.1	ENSRNOG00000047754-ENSRNOG00000028519	.	-1	.	-1	.	.	.	.	.	.
chr1	18124748	.	G	T	15.5085	0/1	-4.61764,0,-17.0149	0/0	0,-5.11751,-53.4133	.	T	intergenic_region	MODIFIER	AABR07000574.1-AABR07000581.1	ENSRNOG00000047754-ENSRNOG00000028519	.	-1	.	-1	.	.	.	.	.	.
chr1	18124767	.	G	A	12.6186	0/1	-4.31661,0,-17.8516	0/0	0,-5.41854,-58.5548	.	A	intergenic_region	MODIFIER	AABR07000574.1-AABR07000581.1	ENSRNOG00000047754-ENSRNOG00000028519	.	-1	.	-1	.	.	.	.	.	.
chr1	18141691	.	T	C	26.6616	0/1	-8.15264,0,-15.5144	0/0	0,-8.12781,-81.9666	.	C	intergenic_region	MODIFIER	AABR07000574.1-AABR07000581.1	ENSRNOG00000047754-ENSRNOG00000028519	.	-1	.	-1	.	.	.	.	.	.
chr1	18177459	.	T	G	138.855	0/1	-17.9394,0,-62.6045	0/0	0,-7.52575,-71.6378	.	G	intergenic_region	MODIFIER	AABR07000574.1-AABR07000581.1	ENSRNOG00000047754-ENSRNOG00000028519	.	-1	.	-1	.	.	.	.	.	.
chr1	18183274	.	T	A	13.842	0/1	-4.44507,0,-12.2368	0/0	0,-8.12781,-86.7866	.	A	intergenic_region	MODIFIER	AABR07000574.1-AABR07000581.1	ENSRNOG00000047754-ENSRNOG00000028519	.	-1	.	-1	.	.	.	.	.	.
chr1	18185549	.	TGGGGGGGGGGA	TGGGGGGGGGA	5.00753	0/1	-3.9593,0,-1.37567	0/0	0,-4.70158,-42.4923	.	TGGGGGGGGGA	intergenic_region	MODIFIER	AABR07000574.1-AABR07000581.1	ENSRNOG00000047754-ENSRNOG00000028519	.	-1	.	-1	.	.	.	.	.	.
chr1	18190737	.	CTGCA	TTGCT	12.4338	0/1	-6.82125,0,-56.5973	0/0	0,-7.82678,-76.9726	.	TTGCT	intergenic_region	MODIFIER	AABR07000574.1-AABR07000581.1	ENSRNOG00000047754-ENSRNOG00000028519	.	-1	.	-1	.	.	.	.	.	.
chr1	18190764	.	GCT	ACA	16.6411	0/1	-7.45673,0,-64.0982	0/0	0,-8.12781,-74.3478	.	ACA	intergenic_region	MODIFIER	AABR07000574.1-AABR07000581.1	ENSRNOG00000047754-ENSRNOG00000028519	.	-1	.	-1	.	.	.	.	.	.
chr1	18190775	.	G	A	27.917	0/1	-8.59313,0,-53.2291	0/0	0,-8.42884,-79.1086	.	A	intergenic_region	MODIFIER	AABR07000574.1-AABR07000581.1	ENSRNOG00000047754-ENSRNOG00000028519	.	-1	.	-1	.	.	.	.	.	.
chr1	18191134	.	A	T	5.45292	0/1	-4.66311,0,-85.8224	0/0	0,-10.235,-83.79	.	T	intergenic_region	MODIFIER	AABR07000574.1-AABR07000581.1	ENSRNOG00000047754-ENSRNOG00000028519	.	-1	.	-1	.	.	.	.	.	.
chr1	18191148	.	C	T	43.6346	0/1	-8.96685,0,-77.0689	0/0	0,-12.0412,-111.286	.	T	intergenic_region	MODIFIER	AABR07000574.1-AABR07000581.1	ENSRNOG00000047754-ENSRNOG00000028519	.	-1	.	-1	.	.	.	.	.	.
chr1	18191159	.	C	G	74.4254	0/1	-12.0459,0,-59.0567	0/0	0,-10.536,-93.2133	.	G	intergenic_region	MODIFIER	AABR07000574.1-AABR07000581.1	ENSRNOG00000047754-ENSRNOG00000028519	.	-1	.	-1	.	.	.	.	.	.
chr1	18191165	.	G	A	134.192	0/1	-17.8276,0,-50.1271	0/0	0,-9.93399,-88.762	.	A	intergenic_region	MODIFIER	AABR07000574.1-AABR07000581.1	ENSRNOG00000047754-ENSRNOG00000028519	.	-1	.	-1	.	.	.	.	.	.
chr1	18191185	.	C	T	146.38	0/1	-18.587,0,-41.0462	0/0	0,-9.0309,-95.016	.	T	intergenic_region	MODIFIER	AABR07000574.1-AABR07000581.1	ENSRNOG00000047754-ENSRNOG00000028519	.	-1	.	-1	.	.	.	.	.	.
chr1	18191203	.	AGACTG	GAACTA	87.6139	0/1	-12.5477,0,-35.3389	0/0	0,-10.536,-114.176	.	GAACTA	intergenic_region	MODIFIER	AABR07000574.1-AABR07000581.1	ENSRNOG00000047754-ENSRNOG00000028519	.	-1	.	-1	.	.	.	.	.	.
chr1	18191213	.	ACAT	CGAA	66.358	0/1	-10.4221,0,-38.1148	0/0	0,-10.536,-114.189	.	CGAA	intergenic_region	MODIFIER	AABR07000574.1-AABR07000581.1	ENSRNOG00000047754-ENSRNOG00000028519	.	-1	.	-1	.	.	.	.	.	.
chr1	18191227	.	A	C,T	54.9265	0/2	-9.97794,-4.30258,-51.9362,0,-38.3943,-47.9984	0/0	0,-9.33193,-104.621,-9.33193,-104.621,-104.621	.	C	intergenic_region	MODIFIER	AABR07000574.1-AABR07000581.1	ENSRNOG00000047754-ENSRNOG00000028519	.	-1	.	-1	.	.	.	.	.	.
chr1	18191227	.	A	C,T	54.9265	0/2	-9.97794,-4.30258,-51.9362,0,-38.3943,-47.9984	0/0	0,-9.33193,-104.621,-9.33193,-104.621,-104.621	.	T	intergenic_region	MODIFIER	AABR07000574.1-AABR07000581.1	ENSRNOG00000047754-ENSRNOG00000028519	.	-1	.	-1	.	.	.	.	.	.
chr1	18191975	.	GG	AT	18.0716	0/1	-8.06185,0,-34.0294	0/0	0,-11.1854,-112.89	.	AT	intergenic_region	MODIFIER	AABR07000574.1-AABR07000581.1	ENSRNOG00000047754-ENSRNOG00000028519	.	-1	.	-1	.	.	.	.	.	.
chr1	18192008	.	G	A	93.5984	0/1	-15.8049,0,-16.4273	0/0	0,-4.48579,-90.8391	.	A	intergenic_region	MODIFIER	AABR07000574.1-AABR07000581.1	ENSRNOG00000047754-ENSRNOG00000028519	.	-1	.	-1	.	.	.	.	.	.
chr1	18192019	.	TAAT	AAAC,TAAC	68.6192	0/2	-11.0182,-9.43328,-31.6663,0,-20.1622,-22.0035	0/0	0,-9.93399,-93.9235,-6.7096,-90.6984,-88.5911	.	AAAC	intergenic_region	MODIFIER	AABR07000574.1-AABR07000581.1	ENSRNOG00000047754-ENSRNOG00000028519	.	-1	.	-1	.	.	.	.	.	.
chr1	18192019	.	TAAT	AAAC,TAAC	68.6192	0/2	-11.0182,-9.43328,-31.6663,0,-20.1622,-22.0035	0/0	0,-9.93399,-93.9235,-6.7096,-90.6984,-88.5911	.	TAAC	intergenic_region	MODIFIER	AABR07000574.1-AABR07000581.1	ENSRNOG00000047754-ENSRNOG00000028519	.	-1	.	-1	.	.	.	.	.	.
chr1	18192031	.	A	T	93.4755	0/1	-14.1144,0,-27.4186	0/0	0,-6.56806,-92.5586	.	T	intergenic_region	MODIFIER	AABR07000574.1-AABR07000581.1	ENSRNOG00000047754-ENSRNOG00000028519	.	-1	.	-1	.	.	.	.	.	.
chr1	18196191	.	C	G	23.3175	0/1	-7.56204,0,-56.1309	0/0	0,-7.68862,-89.3347	.	G	intergenic_region	MODIFIER	AABR07000574.1-AABR07000581.1	ENSRNOG00000047754-ENSRNOG00000028519	.	-1	.	-1	.	.	.	.	.	.
chr1	18224136	.	C	T	24.4311	0/1	-5.2197,0,-5.2087	0/0	0,-7.22472,-67.4804	.	T	intergenic_region	MODIFIER	AABR07000574.1-AABR07000581.1	ENSRNOG00000047754-ENSRNOG00000028519	.	-1	.	-1	.	.	.	.	.	.
chr1	18228597	.	CATCTATCTATCTATCTATCTATCTATCTATCTATCTATCTATCTATCTATCTATCTA	CATCTATCTATCTATCTATCTATCTATCTATCTATCTATCTATCTATCTATCTATCTATCTA	26.0054	1/1	-7.54247,-2.29892,0	0/0	0,-19.2659,-49.8728	.	CATCTATCTATCTATCTATCTATCTATCTATCTATCTATCTATCTATCTATCTATCTATCTA	intergenic_region	MODIFIER	AABR07000574.1-AABR07000581.1	ENSRNOG00000047754-ENSRNOG00000028519	.	-1	.	-1	.	.	.	.	.	.
chr1	18250467	.	GTTTTTTTTTTC	GTTTTTTTTTC	226.839	0/1	-26.7096,0,-26.7547	0/0	0,-13.5463,-70.8035	.	GTTTTTTTTTC	intergenic_region	MODIFIER	AABR07000574.1-AABR07000581.1	ENSRNOG00000047754-ENSRNOG00000028519	.	-1	.	-1	.	.	.	.	.	.
chr1	18272285	.	A	G	19.726	0/1	-4.7461,0,-9.1887	0/0	0,-5.71957,-51.3428	.	G	intergenic_region	MODIFIER	AABR07000574.1-AABR07000581.1	ENSRNOG00000047754-ENSRNOG00000028519	.	-1	.	-1	.	.	.	.	.	.
chr1	18281443	.	T	A	5.09469	0/1	-4.43817,0,-28.012	0/0	0,-6.62266,-66.0952	.	A	intergenic_region	MODIFIER	AABR07000574.1-AABR07000581.1	ENSRNOG00000047754-ENSRNOG00000028519	.	-1	.	-1	.	.	.	.	.	.
chr1	18284495	.	G	A	43.3222	0/1	-7.42168,0,-46.659	0/0	0,-6.0206,-64.0295	.	A	intergenic_region	MODIFIER	AABR07000574.1-AABR07000581.1	ENSRNOG00000047754-ENSRNOG00000028519	.	-1	.	-1	.	.	.	.	.	.
chr1	18290576	.	T	C	104.003	0/1	-18.2046,0,-94.2974	0/0	0,-11.1381,-39.9935	.	C	intergenic_region	MODIFIER	AABR07000574.1-AABR07000581.1	ENSRNOG00000047754-ENSRNOG00000028519	.	-1	.	-1	.	.	.	.	.	.
chr1	18292122	.	G	A	52.6623	0/1	-9.75509,0,-14.1829	0/0	0,-5.11751,-10.2256	.	A	intergenic_region	MODIFIER	AABR07000574.1-AABR07000581.1	ENSRNOG00000047754-ENSRNOG00000028519	.	-1	.	-1	.	.	.	.	.	.
chr1	18293741	.	A	T	103.81	0/1	-16.2342,0,-17.9533	0/0	0,-4.51545,-19.943	.	T	intergenic_region	MODIFIER	AABR07000574.1-AABR07000581.1	ENSRNOG00000047754-ENSRNOG00000028519	.	-1	.	-1	.	.	.	.	.	.
chr1	18303287	.	G	C	473.681	0/1	-53.3362,0,-20.9731	0/0	0,-7.52781,-84.6718	.	C	intergenic_region	MODIFIER	AABR07000574.1-AABR07000581.1	ENSRNOG00000047754-ENSRNOG00000028519	.	-1	.	-1	.	.	.	.	.	.
[truncated: 296,503+ more rows]

## Sheet: Table S3 human genes rnk16
Rat	Human
ABI2	ABI2
ACAT2,ACAT2L1	ACAT2
ACER3	ACER3
ACSBG1	ACSBG1
ACTN2	ACTN2
ADAMTSL2	ADAMTSL2
ADGRB3	ADGRB3
ADGRV1	ADGRV1
AHSG	AHSG
AKAP5	AKAP5
ALPP	ALPG
ANK3	ANK3
ANKRD6	ANKRD6
ARHGAP33	ARHGAP33
ARHGAP35	ARHGAP35
ARMC6	ARMC6
ASB3	ASB3,GPR75-ASB3
ATG12	ATG12
ATP11C	ATP11C
ATP2C2	ATP2C2
ATP6V1C1	ATP6V1C1
B3GALT2	B3GALT2
B4GALNT4	B4GALNT4
BBS2	BBS2
BRD3	BRD3
BRWD3	BRWD3
CADPS2	CADPS2
CBR1,LOC100360507,LOC102556347	CBR1
CCDC149	CCDC149
CCDC38	CCDC38
CD300C,CD300C2,IGSF7,LOC100909671,RGD1559458,RGD1559482,RGD1562667	CD300C
CES1D	CES1
CHD7	CHD7
CHRNA5	CHRNA5
CLASP2	CLASP2
CLCA5	CLCA2
CLSTN2	CLSTN2
CMTR1	CMTR1
COL11A2	COL11A2
CR1L	CR1L
CSF2RA	CSF2RA
CSMD1	CSMD1
CTSH	CTSH
CYP2C7	CYP2C8
CYP4F39	CYP4F22
DDR2	DDR2
DDX11	DDX11
DDX41	DDX41
DNAH9	DNAH9
DNMT1	DNMT1
EEF1G	EEF1G
EFCAB5	EFCAB5
ENAM	ENAM
ERCC6L2	ERCC6L2
F5	F5
FAM216B	FAM216B
FAM53A	FAM53A
FAT1	FAT1
FBRSL1	FBRSL1
FBXO25	FBXO25
FCGBP	FCGBP
FRMD6	FRMD6
FSD2	FSD2
FTL1,FTL1L1,LOC100359668,LOC100360087,LOC100362384,LOC100363177,RGD1560687,RGD1566189	FTL
GABRE	GABRE
GAREM2	GAREM2
GJA5	GJA5
GLI3	GLI3
GNPNAT1	GNPNAT1
GRM8	GRM8
HEPACAM2	HEPACAM2
HIRIP3	HIRIP3
HSD11B1	HSD11B1
IARS	IARS
IHH	IHH
IL20RA	IL20RA
ILDR2	ILDR2
IPO7	IPO7
IQGAP1	IQGAP1
JAK1	JAK1
JPH1	JPH1
KANSL1	KANSL1
KCNA6	KCNA6
KCNC1	KCNC1
KCNC2	KCNC2
KLK1,KLK1B3,KLK1C10,KLK1C12,KLK1C2,KLK1C3,KLK1C6,KLK1C8,KLK1C9,LOC100911689,LOC100911764,LOC687880	KLK1
KMT2D	KMT2D
KRT14	KRT14
LAD1	LAD1
LMO7	LMO7
LOC100364500,RT1-A1,RT1-A2,RT1-CE1,RT1-CE10,RT1-CE13,RT1-CE16,RT1-CE2,RT1-CE3,RT1-CE4,RT1-CE5,RT1-CE7	HLA-A
LOC100909556,LOC100910045,LOC100910801,LOC680910,LOC681182,LOC681266,LOC681341,LOC685048,LOC685157,LOC685181,LOC685438,PILRB,RGD1559588,RGD1561143,RGD1561730,RGD1562525,RGD1563400,RGD1566006	PILRB
LOC100909718,LOC100910716,OLR162,OLR167	OR56B4
LOC100912463,OLR484	OR8J3
LOC102550316,NCAN	NCAN
LOC686683	OR5D16
LRP2	LRP2
LRP5	LRP5
LSAMP	LSAMP
MALRD1	MALRD1
MAP1LC3B	MAP1LC3B
MBNL2	MBNL2
MEGF9	MEGF9
MFSD3	MFSD3
MIS12	MIS12
MRGPRX1	MRGPRX4
MRPL37	MRPL37
MYH15	MYH15
MYH3	MYH3
MYO15A	MYO15A
MYO9B	MYO9B
NARF	NARF
NCOA3	NCOA3
NCOR2	NCOR2
NDUFV3	NDUFV3
NFX1	NFX1
NID2	NID2
NLRC4	NLRC4
NONO	NONO
NOS1	NOS1
NRK	NRK
NUP35	NUP35
OBSCN	OBSCN
OLR1091	OR10H2
OLR1372,OLR1374,OLR1376,OLR1378,OLR1380,OLR1381,OLR1382	OR1F1
OLR1542	OR5K3
OLR1559	OR5K4
OLR1631,OLR1632,OLR1635	OR11H4
OLR466	OR5M1
OLR526,OLR530,OLR532	OR8H2
ORC5	ORC5
PAK4	PAK4
PARP10	PARP10
PCDH11X	PCDH11X
PDHA1L1	PDHA2
PDZD7	PDZD7
PER3	PER3
PHB	PHB
PIAS2	PIAS2
PIEZO2	PIEZO2
PKMYT1	PKMYT1
PLA2G1B	PLA2G1B
PLIN5	PLIN5
PLSCR1	PLSCR1
PLXNA2	PLXNA2
PLXNA4	PLXNA4
PLXNB1	PLXNB1
PNRC2	PNRC2
POLR2A	POLR2A
POLR2M	POLR2M
PPID,PPIDL1	PPID
PPL	PPL
PPP1CB	PPP1CB
PPP1R18	PPP1R18
PSD4	PSD4
PTPRK	PTPRK
RELN	RELN
RGD1561590,SAP18	SAP18
RIMS2	RIMS2
RPL17	RPL17
RPL22L2	RPL22L1
RPS3	RPS3
RPTN	RPTN
RYR2	RYR2
SCAMP5	SCAMP5
SH3TC2	SH3TC2
SIMC1	SIMC1
SLAIN2	SLAIN2
SLC10A3	SLC10A3
SLC18A3	SLC18A3
SLC22A25	SLC22A9
SLC24A1	SLC24A1
SLC25A5	SLC25A5
SLC2A5	SLC2A5
SLC6A14	SLC6A14
SLC6A5	SLC6A5
SLC6A9	SLC6A9
SLC9A9	SLC9A9
SNED1	SNED1
SNRPD2	SNRPD2
SPR	SPR
SPTA1	SPTA1
STAG1	STAG1
STIL	STIL
STX8	STX8
SYCP2L	SYCP2L
SYNM	SYNM
TAF9B	TAF9B
TBC1D20	TBC1D20
TCEAL8	TCEAL8
TCF21	TCF21
TEX13C	TEX13C
THAP12	THAP12
THRAP3	THRAP3
TMEM132C	TMEM132C
TMEM143	TMEM143
TMEM63C	TMEM63C
TMPRSS4	TMPRSS4
TPO	TPO
TRHDE	TRHDE
TSHZ1	TSHZ1
TSR1	TSR1
TTBK2	TTBK2
TTC28	TTC28
TTC30B	TTC30B
TYR	TYR
UBE2A	UBE2A
UBE2S	UBE2S
UMOD	UMOD
UNC79	UNC79
USH2A	USH2A
VLDLR	VLDLR
VWA5B1	VWA5B1
WDFY4	WDFY4
WDR76	WDR76
WDR93	WDR93
ZBTB11	ZBTB11
ZC3H11A	ZC3H11A
ZC3H14	ZC3H14
ZDHHC3	ZDHHC3
ZFP180	ZNF180
ZFP251	ZNF251
ZFP334	OCSTAMP
ZFP37	ZFP37
ZFP382	ZNF382
ZFP503	ZNF503
ZFP628	ZNF628
ZFP62	ZFP62
ZFP711	ZNF711
ZFP869	ZNF91
